# Supplementary material for: ﻿Ophiostomatoid fungi associated with Hylurgus ligniperda, including six new species from eastern China
Source: IMA Fungus. 2025 Oct 28;16:e169382. doi: 10.3897/imafungus.16.169382 (PMC12587175; doi:10.3897/imafungus.16.169382)
Supplement: XML Treatment for Ceratocystiopsis pseudoyantaiensis [file imafungus.16.169382-treatment2.xml]

<!DOCTYPE tp:taxon-treatment
  PUBLIC "-//TaxonX//DTD Taxonomic Treatment Publishing DTD v0 20100105//EN" "tax-treatment-NSO.dtd">
<tp:taxon-treatment xmlns:tp="http://www.plazi.org/taxpub"><tp:treatment-meta><kwd-group><label>Taxon classification</label><kwd>
                <named-content content-type="kingdom">Animalia</named-content>
              </kwd><kwd>
                <named-content content-type="order">Ophiostomatales</named-content>
              </kwd><kwd>
                <named-content content-type="family">Ophiostomataceae</named-content>
              </kwd></kwd-group><mixed-citation publication-type="journal"><person-group><name><surname>Xie</surname><given-names>Dan</given-names></name><name><surname>Chen</surname><given-names>Huanwen</given-names></name><name><surname>Jia</surname><given-names>Niya</given-names></name><name><surname>Niu</surname><given-names>Fang</given-names></name><name><surname>Wang</surname><given-names>Xiaomei</given-names></name><name><surname>Yu</surname><given-names>Jia</given-names></name><name><surname>Chi</surname><given-names>Defu</given-names></name></person-group><article-title>﻿Ophiostomatoid fungi associated with <italic><tp:taxon-name><tp:taxon-name-part taxon-name-part-type="genus" reg="Hylurgus">Hylurgus</tp:taxon-name-part> <tp:taxon-name-part taxon-name-part-type="species" reg="ligniperda">ligniperda</tp:taxon-name-part></tp:taxon-name></italic>, including six new species from eastern China</article-title><source>IMA Fungus</source><day>28</day><month>10</month><year>2025</year><volume>16</volume><pub-id pub-id-type="doi">10.3897/imafungus.16.169382</pub-id></mixed-citation></tp:treatment-meta><tp:nomenclature><label>﻿</label><tp:taxon-name><object-id xmlns:xlink="http://www.w3.org/1999/xlink" content-type="arpha" xlink:type="simple">36A7FFF5-F80D-547E-9F8D-0764AB136E16</object-id>
              <tp:taxon-name-part taxon-name-part-type="genus" reg="Ceratocystiopsis">Ceratocystiopsis</tp:taxon-name-part>
              <tp:taxon-name-part taxon-name-part-type="species" reg="pseudoyantaiensis">pseudoyantaiensis</tp:taxon-name-part>
              <object-id xmlns:xlink="http://www.w3.org/1999/xlink" content-type="mycobank" xlink:type="simple">856957</object-id>
            </tp:taxon-name><tp:taxon-authority>D. Xie, H. W. Chen &amp; D. F. Chi</tp:taxon-authority><tp:taxon-status xmlns:xlink="http://www.w3.org/1999/xlink" xlink:type="simple">sp. nov.</tp:taxon-status><xref ref-type="fig" rid="F9">Fig. 9</xref></tp:nomenclature><tp:treatment-sec sec-type="etymology" id="SECID0EUABI"><title>Etymology.</title><p>The epithet <italic>pseudoyantaiensis</italic> (Latin) refers to the morphological resemblance and phylogenetic affinities with <italic><tp:taxon-name><tp:taxon-name-part taxon-name-part-type="genus" reg="Ceratocystiopsis">Ceratocystiopsis</tp:taxon-name-part> <tp:taxon-name-part taxon-name-part-type="species" reg="yantaiensis">yantaiensis</tp:taxon-name-part></tp:taxon-name></italic>.</p></tp:treatment-sec><tp:treatment-sec sec-type="diagnosis" id="SECID0EHBBI"><title>Diagnosis.</title><p><italic><tp:taxon-name><tp:taxon-name-part taxon-name-part-type="genus" reg="Ceratocystiopsis">Ceratocystiopsis</tp:taxon-name-part> <tp:taxon-name-part taxon-name-part-type="species" reg="pseudoyantaiensis">pseudoyantaiensis</tp:taxon-name-part></tp:taxon-name></italic> is phylogenetically distinct from all morphologically similar species, from which it can be readily distinguished using molecular sequence data for the beta-tubulin (<italic>βT</italic>) and the elongation factor 1-alpha (<italic>TEF1-α</italic>) regions (Suppl. materials <xref ref-type="supplementary-material" rid="S4">4</xref>, <xref ref-type="supplementary-material" rid="S5">5</xref>).</p></tp:treatment-sec><tp:treatment-sec sec-type="material" id="SECID0EECBI"><title>Type.</title><p><bold>China</bold> • Shandong Province: Yantai City, from <italic><tp:taxon-name><tp:taxon-name-part taxon-name-part-type="genus" reg="Hylurgus">H.</tp:taxon-name-part> <tp:taxon-name-part taxon-name-part-type="species" reg="ligniperda">ligniperda</tp:taxon-name-part></tp:taxon-name></italic>, Nov. 2022, Dan Xie (<bold>holotype</bold><named-content xmlns:xlink="http://www.w3.org/1999/xlink" content-type="dwc:institutional_code" xlink:title="Herbarium Mycologicum, Academiae Sinicae" xlink:href="http://grbio.org/institution/chinese-academy-sciences" xlink:type="simple">HMAS</named-content> 354193, dried culture prepared from NFF1618; ex-holotype culture CGMCC3.28601 = NFF1618).</p><fig id="F9" position="float" orientation="portrait"><object-id xmlns:xlink="http://www.w3.org/1999/xlink" content-type="doi" xlink:type="simple">10.3897/imafungus.16.169382.figure9</object-id><object-id xmlns:xlink="http://www.w3.org/1999/xlink" content-type="arpha" xlink:type="simple">07BF4839-ECCD-5A14-A094-85D9FA2FB68E</object-id><label>Figure 9.</label><caption><p>Morphological characteristics of <italic><tp:taxon-name><tp:taxon-name-part taxon-name-part-type="genus" reg="Ceratocystiopsis">Ceratocystiopsis</tp:taxon-name-part> <tp:taxon-name-part taxon-name-part-type="species" reg="pseudoyantaiensis">pseudoyantaiensis</tp:taxon-name-part></tp:taxon-name></italic> sp. nov. (NFF1618). a. Fifteen-day-old culture on 2% <abbrev xmlns:xlink="http://www.w3.org/1999/xlink" xlink:title="malt extract agar" id="ABBRID0ERDBI" xlink:type="simple">MEA</abbrev>; b, c. Pesotum-like asexual morph; d–f. Hyalorhinocladiella-like asexual morph: conidiogenous cells and conidia. Scale bars: 100 μm (b); 20 μm (d–f).</p></caption><graphic xmlns:xlink="http://www.w3.org/1999/xlink" xlink:href="imafungus-16-e169382-g009.jpg" position="float" orientation="portrait" xlink:type="simple" id="oo_1452553.jpg"><uri content-type="original_file" xlink:type="simple">https://binary.pensoft.net/fig/1452553</uri></graphic></fig></tp:treatment-sec><tp:treatment-sec sec-type="description" id="SECID0E1DBI"><title>Description.</title><p><bold><italic>Sexual morph</italic></bold> not observed. <bold><italic>Asexual morphs</italic></bold> observed both synnematous and mononematous. <bold><italic>Synnematous morph</italic></bold>: pesotum-like, (47–)61–183(–283) μm long including <bold><italic>conidiogenous</italic></bold> apparatus, curving, faint yellow, the base dark yellow, aggregating into a mucilaginous spore drop, (36–)35–95(–165) μm in width. <bold><italic>Mononematous morph</italic></bold>: hyalorhinocladiella-like, <bold><italic>conidiogenous cells</italic></bold> arising directly from mycelium, (2.5–)4–24(–42) × (0.5–)1–1.5(–2) µm; <bold><italic>conidia</italic></bold> hyaline, smooth, unicellular, short oblong, measuring (1.5–)2–2.5(–3) × (0.5–)1–1.5(–2) μm.</p></tp:treatment-sec><tp:treatment-sec sec-type="description" id="SECID0EAFBI"><title>Culture characteristics.</title><p>The colonies are faint yellow in color on 2%<abbrev xmlns:xlink="http://www.w3.org/1999/xlink" xlink:title="malt extract agar" id="ABBRID0EGFBI" xlink:type="simple">MEA</abbrev>, hyphae submerged in agar with aerial mycelium. The optimal temperature for growth is 30 °C, reaching 79 mm diam in 15 days. Growth slower at 5 °C, 14 mm diam in 15 days.</p></tp:treatment-sec><tp:treatment-sec sec-type="ecology" id="SECID0EKFBI"><title>Ecology.</title><p>Isolated from migratory beetles living in <italic><tp:taxon-name><tp:taxon-name-part taxon-name-part-type="genus" reg="Pinus">Pinus</tp:taxon-name-part></tp:taxon-name></italic> hosts. Insect vector: <italic><tp:taxon-name><tp:taxon-name-part taxon-name-part-type="genus" reg="Hylurgus">H.</tp:taxon-name-part> <tp:taxon-name-part taxon-name-part-type="species" reg="ligniperda">ligniperda</tp:taxon-name-part></tp:taxon-name></italic>.</p></tp:treatment-sec><tp:treatment-sec sec-type="distribution" id="SECID0ECGBI"><title>Distribution.</title><p>Currently known only from Shandong Province, China.</p></tp:treatment-sec><tp:treatment-sec sec-type="material" id="SECID0EHGBI"><title>Additional specimens examined.</title><p><bold>China</bold> • Shandong Province: Yantai City, from <italic><tp:taxon-name><tp:taxon-name-part taxon-name-part-type="genus" reg="Hylurgus">H.</tp:taxon-name-part> <tp:taxon-name-part taxon-name-part-type="species" reg="ligniperda">ligniperda</tp:taxon-name-part></tp:taxon-name></italic>, Nov. 2022, D. Xie (living culture NFF1619).</p></tp:treatment-sec><tp:treatment-sec sec-type="notes" id="SECID0E1GBI"><title>Notes.</title><p>Phylogenetic analyses showed that <italic><tp:taxon-name><tp:taxon-name-part taxon-name-part-type="genus" reg="Ceratocystiopsis">C.</tp:taxon-name-part> <tp:taxon-name-part taxon-name-part-type="species" reg="pseudoyantaiensis">pseudoyantaiensis</tp:taxon-name-part></tp:taxon-name></italic> is phylogenetically closely related to <italic><tp:taxon-name><tp:taxon-name-part taxon-name-part-type="genus" reg="Ceratocystiopsis">C.</tp:taxon-name-part> <tp:taxon-name-part taxon-name-part-type="species" reg="yantaiensis">yantaiensis</tp:taxon-name-part></tp:taxon-name></italic>. Morphologically, <italic><tp:taxon-name><tp:taxon-name-part taxon-name-part-type="genus" reg="Ceratocystiopsis">C.</tp:taxon-name-part> <tp:taxon-name-part taxon-name-part-type="species" reg="pseudoyantaiensis">pseudoyantaiensis</tp:taxon-name-part></tp:taxon-name></italic> differs from <italic><tp:taxon-name><tp:taxon-name-part taxon-name-part-type="genus" reg="Ceratocystiopsis">C.</tp:taxon-name-part> <tp:taxon-name-part taxon-name-part-type="species" reg="yantaiensis">yantaiensis</tp:taxon-name-part></tp:taxon-name></italic> in its conidiogenous cells; those of <italic><tp:taxon-name><tp:taxon-name-part taxon-name-part-type="genus" reg="Ceratocystiopsis">C.</tp:taxon-name-part> <tp:taxon-name-part taxon-name-part-type="species" reg="yantaiensis">yantaiensis</tp:taxon-name-part></tp:taxon-name></italic> are branched, while those of <italic><tp:taxon-name><tp:taxon-name-part taxon-name-part-type="genus" reg="Ceratocystiopsis">C.</tp:taxon-name-part> <tp:taxon-name-part taxon-name-part-type="species" reg="pseudoyantaiensis">pseudoyantaiensis</tp:taxon-name-part></tp:taxon-name></italic> are not (<xref ref-type="bibr" rid="B8">Chang et al. 2021</xref>). Based on both phylogenetic and morphological evidences, we propose the recognition of <italic><tp:taxon-name><tp:taxon-name-part taxon-name-part-type="genus" reg="Ceratocystiopsis">C.</tp:taxon-name-part> <tp:taxon-name-part taxon-name-part-type="species" reg="pseudoyantaiensis">pseudoyantaiensis</tp:taxon-name-part></tp:taxon-name></italic> as a novel species.</p></tp:treatment-sec><tp:treatment-sec><!--Section generated to contain objects referenced in tp:taxon-treatment.--><supplementary-material xmlns:xlink="http://www.w3.org/1999/xlink" id="S4" position="float" orientation="portrait" xlink:type="simple"><object-id content-type="doi" xlink:type="simple">10.3897/imafungus.16.169382.suppl4</object-id><object-id content-type="arpha" xlink:type="simple">7C182656-4E94-5696-B32E-D6306A99266C</object-id><label>Supplementary material 4</label><caption><p><abbrev xlink:title="Maximum Likelihood" id="ABBRID0EYSEK" xlink:type="simple">ML</abbrev> tree of <italic><tp:taxon-name><tp:taxon-name-part taxon-name-part-type="genus" reg="Ceratocystiopsis">Ceratocystiopsis</tp:taxon-name-part></tp:taxon-name></italic> generated from the <italic>βT</italic> sequence data</p></caption><statement content-type="dataType"><label>Data type</label><p>png</p></statement><statement content-type="notes"><label>Explanation note</label><p><abbrev xlink:title="Maximum Likelihood" id="ABBRID0EKTEK" xlink:type="simple">ML</abbrev> tree of <italic><tp:taxon-name><tp:taxon-name-part taxon-name-part-type="genus" reg="Ceratocystiopsis">Ceratocystiopsis</tp:taxon-name-part></tp:taxon-name></italic> generated from the <italic>βT</italic> sequence data. Sequences generated in this study are printed in bold. Bold branches indicate posterior probability values ≥ 0.9, while <abbrev xlink:title="Maximum Likelihood" id="ABBRID0EXTEK" xlink:type="simple">ML</abbrev> SH-aLRT/UFBooT values of ≥ 75% are recorded at nodes, &lt; 75% are indicated by the symbol *. T = ex-type cultures.</p></statement><media xlink:href="imafungus-16-e169382-s004.png" mimetype="image" mime-subtype="png" position="float" orientation="portrait" xlink:type="simple" id="oo_1452562.png"><uri content-type="original_file" xlink:type="simple">https://binary.pensoft.net/file/1452562</uri></media><permissions><license xlink:type="simple"><license-p>This dataset is made available under the Open Database License (http://opendatacommons.org/licenses/odbl/1.0/). The Open Database License (ODbL) is a license agreement intended to allow users to freely share, modify, and use this Dataset while maintaining this same freedom for others, provided that the original source and author(s) are credited.</license-p></license></permissions><attrib specific-use="authors">Author: Dan Xie</attrib></supplementary-material><supplementary-material xmlns:xlink="http://www.w3.org/1999/xlink" id="S5" position="float" orientation="portrait" xlink:type="simple"><object-id content-type="doi" xlink:type="simple">10.3897/imafungus.16.169382.suppl5</object-id><object-id content-type="arpha" xlink:type="simple">83C0350F-ADDD-54A9-9072-F374A061A7C2</object-id><label>Supplementary material 5</label><caption><p><abbrev xlink:title="Maximum Likelihood" id="ABBRID0ERUEK" xlink:type="simple">ML</abbrev> tree of <italic><tp:taxon-name><tp:taxon-name-part taxon-name-part-type="genus" reg="Ceratocystiopsis">Ceratocystiopsis</tp:taxon-name-part></tp:taxon-name></italic> generated from the <italic>TEF1-α</italic> sequence data</p></caption><statement content-type="dataType"><label>Data type</label><p>png</p></statement><statement content-type="notes"><label>Explanation note</label><p><abbrev xlink:title="Maximum Likelihood" id="ABBRID0EDVEK" xlink:type="simple">ML</abbrev> tree of <italic><tp:taxon-name><tp:taxon-name-part taxon-name-part-type="genus" reg="Ceratocystiopsis">Ceratocystiopsis</tp:taxon-name-part></tp:taxon-name></italic> generated from the <italic>TEF1-α</italic> sequence data. Sequences generated in this study are printed in bold. Bold branches indicate posterior probability values ≥ 0.9, while <abbrev xlink:title="Maximum Likelihood" id="ABBRID0EQVEK" xlink:type="simple">ML</abbrev> SH-aLRT/UFBooT values of ≥ 75% are recorded at nodes, &lt; 75% are indicated by the symbol *. T = ex-type cultures.</p></statement><media xlink:href="imafungus-16-e169382-s005.png" mimetype="image" mime-subtype="png" position="float" orientation="portrait" xlink:type="simple" id="oo_1452563.png"><uri content-type="original_file" xlink:type="simple">https://binary.pensoft.net/file/1452563</uri></media><permissions><license xlink:type="simple"><license-p>This dataset is made available under the Open Database License (http://opendatacommons.org/licenses/odbl/1.0/). The Open Database License (ODbL) is a license agreement intended to allow users to freely share, modify, and use this Dataset while maintaining this same freedom for others, provided that the original source and author(s) are credited.</license-p></license></permissions><attrib specific-use="authors">Author: Dan Xie</attrib></supplementary-material></tp:treatment-sec><ref-list><ref id="B8"><mixed-citation xmlns:xlink="http://www.w3.org/1999/xlink" xlink:type="simple"><person-group><name name-style="western"><surname>Chang</surname><given-names>R</given-names></name><name name-style="western"><surname>Zhang</surname><given-names>X</given-names></name><etal/></person-group> (<year>2021</year>) <article-title>Ophiostomatoid species associated with pine trees (<italic><tp:taxon-name><tp:taxon-name-part taxon-name-part-type="genus">Pinus</tp:taxon-name-part></tp:taxon-name></italic> spp.) infested by <italic><tp:taxon-name><tp:taxon-name-part taxon-name-part-type="genus">Cryphalus</tp:taxon-name-part> <tp:taxon-name-part taxon-name-part-type="species">piceae</tp:taxon-name-part></tp:taxon-name></italic> from eastern China, including five new species.</article-title><source>MycoKeys</source><volume>83</volume>: <fpage>181</fpage>–<lpage>208</lpage>. <ext-link xlink:href="10.3897/mycokeys.83.70925" ext-link-type="doi" xlink:type="simple">https://doi.org/10.3897/mycokeys.83.70925</ext-link></mixed-citation></ref></ref-list></tp:taxon-treatment>
