# Supplementary material for: ﻿Ophiostomatoid fungi associated with Hylurgus ligniperda, including six new species from eastern China
Source: IMA Fungus. 2025 Oct 28;16:e169382. doi: 10.3897/imafungus.16.169382 (PMC12587175; doi:10.3897/imafungus.16.169382)
Supplement: XML Treatment for Masuyamyces xishanensis [file imafungus.16.169382-treatment5.xml]

<!DOCTYPE tp:taxon-treatment
  PUBLIC "-//TaxonX//DTD Taxonomic Treatment Publishing DTD v0 20100105//EN" "tax-treatment-NSO.dtd">
<tp:taxon-treatment xmlns:tp="http://www.plazi.org/taxpub"><tp:treatment-meta><kwd-group><label>Taxon classification</label><kwd>
                <named-content content-type="kingdom">Animalia</named-content>
              </kwd><kwd>
                <named-content content-type="order">Ophiostomatales</named-content>
              </kwd><kwd>
                <named-content content-type="family">Ophiostomataceae</named-content>
              </kwd></kwd-group><mixed-citation publication-type="journal"><person-group><name><surname>Xie</surname><given-names>Dan</given-names></name><name><surname>Chen</surname><given-names>Huanwen</given-names></name><name><surname>Jia</surname><given-names>Niya</given-names></name><name><surname>Niu</surname><given-names>Fang</given-names></name><name><surname>Wang</surname><given-names>Xiaomei</given-names></name><name><surname>Yu</surname><given-names>Jia</given-names></name><name><surname>Chi</surname><given-names>Defu</given-names></name></person-group><article-title>﻿Ophiostomatoid fungi associated with <italic><tp:taxon-name><tp:taxon-name-part taxon-name-part-type="genus" reg="Hylurgus">Hylurgus</tp:taxon-name-part> <tp:taxon-name-part taxon-name-part-type="species" reg="ligniperda">ligniperda</tp:taxon-name-part></tp:taxon-name></italic>, including six new species from eastern China</article-title><source>IMA Fungus</source><day>28</day><month>10</month><year>2025</year><volume>16</volume><pub-id pub-id-type="doi">10.3897/imafungus.16.169382</pub-id></mixed-citation></tp:treatment-meta><tp:nomenclature><label>﻿</label><tp:taxon-name><object-id xmlns:xlink="http://www.w3.org/1999/xlink" content-type="arpha" xlink:type="simple">E4B61B90-3201-5557-862F-3DCA625A7128</object-id>
              <tp:taxon-name-part taxon-name-part-type="genus" reg="Masuyamyces">Masuyamyces</tp:taxon-name-part>
              <tp:taxon-name-part taxon-name-part-type="species" reg="xishanensis">xishanensis</tp:taxon-name-part>
              <object-id xmlns:xlink="http://www.w3.org/1999/xlink" content-type="mycobank" xlink:type="simple">856953</object-id>
            </tp:taxon-name><tp:taxon-authority>D. Xie, H. W. Chen &amp; D. F. Chi</tp:taxon-authority><tp:taxon-status xmlns:xlink="http://www.w3.org/1999/xlink" xlink:type="simple">sp. nov.</tp:taxon-status><xref ref-type="fig" rid="F12">Fig. 12</xref></tp:nomenclature><tp:treatment-sec sec-type="etymology" id="SECID0EFACI"><title>Etymology.</title><p>The epithet <italic>xishanensis</italic> (Latin) refers to the Xi Shan village from where this taxon was first isolated.</p></tp:treatment-sec><tp:treatment-sec sec-type="diagnosis" id="SECID0ENACI"><title>Diagnosis.</title><p><italic><tp:taxon-name><tp:taxon-name-part taxon-name-part-type="genus" reg="Masuyamyces">Masuyamyces</tp:taxon-name-part> <tp:taxon-name-part taxon-name-part-type="species" reg="xishanensis">xishanensis</tp:taxon-name-part></tp:taxon-name></italic> is phylogenetically distinct from all morphologically similar species, from which it can be readily distinguished using molecular sequence data for the ITS and the beta-tubulin (<italic>βT</italic>) (Fig. <xref ref-type="fig" rid="F7">7</xref>, Suppl. material <xref ref-type="supplementary-material" rid="S12">12</xref>).</p></tp:treatment-sec><tp:treatment-sec sec-type="material" id="SECID0EIBCI"><title>Type.</title><p><bold>China</bold> • Shandong Province: Yantai City, from <italic><tp:taxon-name><tp:taxon-name-part taxon-name-part-type="genus" reg="Hylurgus">H.</tp:taxon-name-part> <tp:taxon-name-part taxon-name-part-type="species" reg="ligniperda">ligniperda</tp:taxon-name-part></tp:taxon-name></italic>, Apr. 2022, Dan Xie (<bold><italic>holotype</italic></bold><named-content xmlns:xlink="http://www.w3.org/1999/xlink" content-type="dwc:institutional_code" xlink:title="Herbarium Mycologicum, Academiae Sinicae" xlink:href="http://grbio.org/institution/chinese-academy-sciences" xlink:type="simple">HMAS</named-content> 354188, dried culture prepared from NFF1608; ex-holotype culture CGMCC3.28599 = NFF1608).</p></tp:treatment-sec><tp:treatment-sec sec-type="description" id="SECID0EDCCI"><title>Description.</title><p><bold><italic>Sexual morph</italic></bold> not observed. <bold><italic>Asexual morphs</italic></bold> observed both synnematous and mononematous. <bold><italic>Synnematous morph</italic></bold>: pesotum-like, the base transparent or light brown, (112–)158–296(–345) μm tall, including the <bold><italic>conidiogenous</italic></bold> apparatus, (35–)87–117(–172) μm wide. <bold><italic>Conidiogenous cells</italic></bold> hyaline, (5–)9–18(–22) × 1–1.5 μm. <bold><italic>Conidia</italic></bold> hyaline, one-celled, cylindrical, (2–)2.5–4(–5) × (1–)1.5–2(–2) μm. <bold><italic>Mononematous morph</italic></bold>: hyalorhinocladiella-like, <bold><italic>conidiogenous cells</italic></bold> arising directly from mycelium, (5–)7–39(–61) × (0.5–)1–1.5(–2) µm; <bold><italic>conidia</italic></bold> hyaline, single-celled, smooth, obovoid to oblong, (2–)2.5–3.5(–4) × (0.5–)1–1.5(–2) μm.</p></tp:treatment-sec><tp:treatment-sec sec-type="description" id="SECID0EGDCI"><title>Culture characteristics.</title><p>Colonies on 2% <abbrev xmlns:xlink="http://www.w3.org/1999/xlink" xlink:title="malt extract agar" id="ABBRID0EMDCI" xlink:type="simple">MEA</abbrev> medium slow growing in the dark, reaching 72 mm in diam. in 15 days at 25 °C, growth rate up to 4.5 mm/day at the fastest, the colonies margin smooth, part of the mycelium grows in the agar, pure white. Optimal growth temperature 30 °C, no growth observed at 5 °C, slow growth at 10 °C.</p><fig id="F12" position="float" orientation="portrait"><object-id xmlns:xlink="http://www.w3.org/1999/xlink" content-type="doi" xlink:type="simple">10.3897/imafungus.16.169382.figure12</object-id><object-id xmlns:xlink="http://www.w3.org/1999/xlink" content-type="arpha" xlink:type="simple">0ECFB2B0-8CDF-5C57-BED0-B8AABF4660EB</object-id><label>Figure 12.</label><caption><p>Morphological characteristics of <italic><tp:taxon-name><tp:taxon-name-part taxon-name-part-type="genus" reg="Masuyamyces">Masuyamyces</tp:taxon-name-part> <tp:taxon-name-part taxon-name-part-type="species" reg="xishanensis">xishanensis</tp:taxon-name-part></tp:taxon-name></italic> sp. nov. (NFF1608). a. Fifteen-day-old culture on 2% <abbrev xmlns:xlink="http://www.w3.org/1999/xlink" xlink:title="malt extract agar" id="ABBRID0EDECI" xlink:type="simple">MEA</abbrev>; b, c. Pesotum-like asexual morph; d. Pesotum-like asexual morph: conidiogenous cells and conidia; e–g. Hyalorhinocladiella-like asexual morph: conidiogenous cells and conidia. Scale bars: 200 μm (b, c); 20 μm (d–g).</p></caption><graphic xmlns:xlink="http://www.w3.org/1999/xlink" xlink:href="imafungus-16-e169382-g012.jpg" position="float" orientation="portrait" xlink:type="simple" id="oo_1452556.jpg"><uri content-type="original_file" xlink:type="simple">https://binary.pensoft.net/fig/1452556</uri></graphic></fig></tp:treatment-sec><tp:treatment-sec sec-type="ecology" id="SECID0EMECI"><title>Ecology.</title><p>Isolated from migratory beetles living in <italic><tp:taxon-name><tp:taxon-name-part taxon-name-part-type="genus" reg="Pinus">Pinus</tp:taxon-name-part></tp:taxon-name></italic> hosts. Insect vector: <italic><tp:taxon-name><tp:taxon-name-part taxon-name-part-type="genus" reg="Hylurgus">H.</tp:taxon-name-part> <tp:taxon-name-part taxon-name-part-type="species" reg="ligniperda">ligniperda</tp:taxon-name-part></tp:taxon-name></italic>.</p></tp:treatment-sec><tp:treatment-sec sec-type="distribution" id="SECID0EEFCI"><title>Distribution.</title><p>Currently known only from Shandong Province, China.</p></tp:treatment-sec><tp:treatment-sec sec-type="material" id="SECID0EJFCI"><title>Additional specimens examined.</title><p><bold>China</bold> • Shandong Province: Yantai City, from <italic><tp:taxon-name><tp:taxon-name-part taxon-name-part-type="genus" reg="Hylurgus">H.</tp:taxon-name-part> <tp:taxon-name-part taxon-name-part-type="species" reg="ligniperda">ligniperda</tp:taxon-name-part></tp:taxon-name></italic>, Apr.2022, D. Xie (living culture NFF1609).</p></tp:treatment-sec><tp:treatment-sec sec-type="notes" id="SECID0E3FCI"><title>Notes.</title><p><italic><tp:taxon-name><tp:taxon-name-part taxon-name-part-type="genus" reg="Masuymyces">Masuymyces</tp:taxon-name-part> <tp:taxon-name-part taxon-name-part-type="species" reg="xishanensis">xishanensis</tp:taxon-name-part></tp:taxon-name></italic> is phylogenetically most closely related to <italic><tp:taxon-name><tp:taxon-name-part taxon-name-part-type="genus" reg="Masuyamyces">M.</tp:taxon-name-part> <tp:taxon-name-part taxon-name-part-type="species" reg="dongshanensis">dongshanensis</tp:taxon-name-part></tp:taxon-name></italic>. Morphologically, <italic><tp:taxon-name><tp:taxon-name-part taxon-name-part-type="genus" reg="Masuyamyces">M.</tp:taxon-name-part> <tp:taxon-name-part taxon-name-part-type="species" reg="xishanensis">xishanensis</tp:taxon-name-part></tp:taxon-name></italic> differs from <italic><tp:taxon-name><tp:taxon-name-part taxon-name-part-type="genus" reg="Masuyamyces">M.</tp:taxon-name-part> <tp:taxon-name-part taxon-name-part-type="species" reg="dongshanensis">dongshanensis</tp:taxon-name-part></tp:taxon-name></italic> by the absence of ascomatal necks, a more conspicuous pesotum-like stage, and a darker basal pigmentation. Based on both phylogenetic and morphological evidence, we propose the recognition of <italic><tp:taxon-name><tp:taxon-name-part taxon-name-part-type="genus" reg="Masuyamyces">M.</tp:taxon-name-part> <tp:taxon-name-part taxon-name-part-type="species" reg="xishanensis">xishanensis</tp:taxon-name-part></tp:taxon-name></italic> as a novel species.</p></tp:treatment-sec><tp:treatment-sec><!--Section generated to contain objects referenced in tp:taxon-treatment.--><fig id="F7" position="float" orientation="portrait"><object-id xmlns:xlink="http://www.w3.org/1999/xlink" content-type="doi" xlink:type="simple">10.3897/imafungus.16.169382.figure7</object-id><object-id xmlns:xlink="http://www.w3.org/1999/xlink" content-type="arpha" xlink:type="simple">EA4E939B-512B-5CA0-9F62-AB6EDC6EBA85</object-id><label>Figure 7.</label><caption><p>Maximum Likelihood tree of <italic><tp:taxon-name><tp:taxon-name-part taxon-name-part-type="genus" reg="Masuyamyces">Masuyamyces</tp:taxon-name-part></tp:taxon-name></italic> and <italic><tp:taxon-name><tp:taxon-name-part taxon-name-part-type="genus" reg="Ophiostoma">Ophiostoma</tp:taxon-name-part> <tp:taxon-name-part taxon-name-part-type="species" reg="ips">ips</tp:taxon-name-part></tp:taxon-name></italic> complex generated from the ITS sequence data. Sequences generated in this study are printed in bold. Bold branches indicate posterior probability values ≥ 0.9, while <abbrev xmlns:xlink="http://www.w3.org/1999/xlink" xlink:title="Maximum Likelihood" id="ABBRID0ETTAI" xlink:type="simple">ML</abbrev> SH-aLRT/UFBooT values of ≥ 75% are recorded at nodes, &lt; 75% are indicated by the symbol *. T = ex-type cultures.</p></caption><graphic xmlns:xlink="http://www.w3.org/1999/xlink" xlink:href="imafungus-16-e169382-g007.jpg" position="float" orientation="portrait" xlink:type="simple" id="oo_1452551.jpg"><uri content-type="original_file" xlink:type="simple">https://binary.pensoft.net/fig/1452551</uri></graphic></fig><supplementary-material xmlns:xlink="http://www.w3.org/1999/xlink" id="S12" position="float" orientation="portrait" xlink:type="simple"><object-id content-type="doi" xlink:type="simple">10.3897/imafungus.16.169382.suppl12</object-id><object-id content-type="arpha" xlink:type="simple">0E5D96CB-4404-5E2B-9106-7B79EEE23DBB</object-id><label>Supplementary material 12</label><caption><p><abbrev xlink:title="Maximum Likelihood" id="ABBRID0EACFK" xlink:type="simple">ML</abbrev> tree of <italic><tp:taxon-name><tp:taxon-name-part taxon-name-part-type="genus" reg="Masuyamyces">Masuyamyces</tp:taxon-name-part></tp:taxon-name></italic> and <italic><tp:taxon-name><tp:taxon-name-part taxon-name-part-type="genus" reg="Ophiostoma">Ophiostoma</tp:taxon-name-part> <tp:taxon-name-part taxon-name-part-type="species" reg="ips">ips</tp:taxon-name-part></tp:taxon-name></italic> complex generated from the <italic>βT</italic> sequence data</p></caption><statement content-type="dataType"><label>Data type</label><p>png</p></statement><statement content-type="notes"><label>Explanation note</label><p><abbrev xlink:title="Maximum Likelihood" id="ABBRID0E4CFK" xlink:type="simple">ML</abbrev> tree of <italic><tp:taxon-name><tp:taxon-name-part taxon-name-part-type="genus" reg="Masuyamyces">Masuyamyces</tp:taxon-name-part></tp:taxon-name></italic> and <italic><tp:taxon-name><tp:taxon-name-part taxon-name-part-type="genus" reg="Ophiostoma">Ophiostoma</tp:taxon-name-part> <tp:taxon-name-part taxon-name-part-type="species" reg="ips">ips</tp:taxon-name-part></tp:taxon-name></italic> complex generated from the <italic>βT</italic> sequence data. Sequences generated in this study are printed in bold. Bold branches indicate posterior probability values ≥ 0.9, while <abbrev xlink:title="Maximum Likelihood" id="ABBRID0EVDFK" xlink:type="simple">ML</abbrev> SH-aLRT/UFBooT values of ≥ 75% are recorded at nodes, &lt; 75% are indicated by the symbol *. T = ex-type cultures</p></statement><media xlink:href="imafungus-16-e169382-s012.png" mimetype="image" mime-subtype="png" position="float" orientation="portrait" xlink:type="simple" id="oo_1452570.png"><uri content-type="original_file" xlink:type="simple">https://binary.pensoft.net/file/1452570</uri></media><permissions><license xlink:type="simple"><license-p>This dataset is made available under the Open Database License (http://opendatacommons.org/licenses/odbl/1.0/). The Open Database License (ODbL) is a license agreement intended to allow users to freely share, modify, and use this Dataset while maintaining this same freedom for others, provided that the original source and author(s) are credited.</license-p></license></permissions><attrib specific-use="authors">Author: Dan Xie</attrib></supplementary-material></tp:treatment-sec></tp:taxon-treatment>
