# Supplementary material for: ﻿Ophiostomatoid fungi associated with Hylurgus ligniperda, including six new species from eastern China
Source: IMA Fungus. 2025 Oct 28;16:e169382. doi: 10.3897/imafungus.16.169382 (PMC12587175; doi:10.3897/imafungus.16.169382)
Supplement: XML Treatment for Masuyamyces dongshanensis [file imafungus.16.169382-treatment6.xml]

<!DOCTYPE tp:taxon-treatment
  PUBLIC "-//TaxonX//DTD Taxonomic Treatment Publishing DTD v0 20100105//EN" "tax-treatment-NSO.dtd">
<tp:taxon-treatment xmlns:tp="http://www.plazi.org/taxpub"><tp:treatment-meta><kwd-group><label>Taxon classification</label><kwd>
                <named-content content-type="kingdom">Animalia</named-content>
              </kwd><kwd>
                <named-content content-type="order">Ophiostomatales</named-content>
              </kwd><kwd>
                <named-content content-type="family">Ophiostomataceae</named-content>
              </kwd></kwd-group><mixed-citation publication-type="journal"><person-group><name><surname>Xie</surname><given-names>Dan</given-names></name><name><surname>Chen</surname><given-names>Huanwen</given-names></name><name><surname>Jia</surname><given-names>Niya</given-names></name><name><surname>Niu</surname><given-names>Fang</given-names></name><name><surname>Wang</surname><given-names>Xiaomei</given-names></name><name><surname>Yu</surname><given-names>Jia</given-names></name><name><surname>Chi</surname><given-names>Defu</given-names></name></person-group><article-title>﻿Ophiostomatoid fungi associated with <italic><tp:taxon-name><tp:taxon-name-part taxon-name-part-type="genus" reg="Hylurgus">Hylurgus</tp:taxon-name-part> <tp:taxon-name-part taxon-name-part-type="species" reg="ligniperda">ligniperda</tp:taxon-name-part></tp:taxon-name></italic>, including six new species from eastern China</article-title><source>IMA Fungus</source><day>28</day><month>10</month><year>2025</year><volume>16</volume><pub-id pub-id-type="doi">10.3897/imafungus.16.169382</pub-id></mixed-citation></tp:treatment-meta><tp:nomenclature><label>﻿</label><tp:taxon-name><object-id xmlns:xlink="http://www.w3.org/1999/xlink" content-type="arpha" xlink:type="simple">64C276C5-75EE-587D-9C1E-83EC036549F0</object-id>
              <tp:taxon-name-part taxon-name-part-type="genus" reg="Masuyamyces">Masuyamyces</tp:taxon-name-part>
              <tp:taxon-name-part taxon-name-part-type="species" reg="dongshanensis">dongshanensis</tp:taxon-name-part>
              <object-id xmlns:xlink="http://www.w3.org/1999/xlink" content-type="mycobank" xlink:type="simple">856954</object-id>
            </tp:taxon-name><tp:taxon-authority>D. Xie, H. W. Chen &amp; D. F. Chi</tp:taxon-authority><tp:taxon-status xmlns:xlink="http://www.w3.org/1999/xlink" xlink:type="simple">sp. nov.</tp:taxon-status><xref ref-type="fig" rid="F13">Fig. 13</xref></tp:nomenclature><tp:treatment-sec sec-type="etymology" id="SECID0EFJCI"><title>Etymology.</title><p>The epithet <italic>dongshanensis</italic> (Latin) refers to the Dong Shan village from where this taxon was first isolated.</p></tp:treatment-sec><tp:treatment-sec sec-type="diagnosis" id="SECID0ENJCI"><title>Diagnosis.</title><p><italic><tp:taxon-name><tp:taxon-name-part taxon-name-part-type="genus" reg="Masuyamyces">Masuyamyces</tp:taxon-name-part> <tp:taxon-name-part taxon-name-part-type="species" reg="dongshanensis">dongshanensis</tp:taxon-name-part></tp:taxon-name></italic> is phylogenetically distinct from all morphologically similar species, from which it can be readily distinguished using molecular sequence data for the ITS and the beta-tubulin (<italic>βT</italic>) (Fig. <xref ref-type="fig" rid="F7">7</xref>, Suppl. material <xref ref-type="supplementary-material" rid="S12">12</xref>).</p></tp:treatment-sec><tp:treatment-sec sec-type="material" id="SECID0EIKCI"><title>Type.</title><p><bold>China</bold> • Shandong Province: Yantai City, from <italic><tp:taxon-name><tp:taxon-name-part taxon-name-part-type="genus" reg="Hylurgus">H.</tp:taxon-name-part> <tp:taxon-name-part taxon-name-part-type="species" reg="ligniperda">ligniperda</tp:taxon-name-part></tp:taxon-name></italic>, Apr. 2023, D. an Xie (<bold><italic>holotype</italic></bold><named-content xmlns:xlink="http://www.w3.org/1999/xlink" content-type="dwc:institutional_code" xlink:title="Herbarium Mycologicum, Academiae Sinicae" xlink:href="http://grbio.org/institution/chinese-academy-sciences" xlink:type="simple">HMAS</named-content> 354191, dried culture prepared from NFF1645; ex-holotype culture CGMCC3.28603 = NFF1645).</p></tp:treatment-sec><tp:treatment-sec sec-type="description" id="SECID0EDLCI"><title>Description.</title><p><bold><italic>Sexual morph</italic></bold> perithecial. <bold><italic>Perithecia</italic></bold> appeared after 35 days of cultivation on sterilized wooden chips or 30 days of cultivation on 2%<abbrev xmlns:xlink="http://www.w3.org/1999/xlink" xlink:title="malt extract agar" id="ABBRID0ERLCI" xlink:type="simple">MEA</abbrev>, superficial or partly embedded, globose, black, the outer layer with hyphal ornamentation, (249–)367–606(–727) μm diam. <bold><italic>Ascomatal</italic></bold> necks black, straight or slightly curved, (410–)480–1038(–1849) µm long, (77–)107–161(–195) µm wide at base, (18–)22–41(–52) µm wide at the apex. In culture, necks sometimes 2–4 per ascoma. Asci and ascospores were not observed. <bold><italic>Asexual morphs</italic></bold> observed both synnematous and mononematous. <bold><italic>Synnematous morph</italic></bold>: pesotum-like, the base transparent or light yellow, aggregating into a transparent mucilaginous spore drop, (64–)96–218(–316) μm tall, including the <bold><italic>conidiogenous</italic></bold> apparatus, (40–)58–108(–149) μm wide. <bold><italic>Mononematous morph</italic></bold>: hyalorhinocladiella-like, <bold><italic>conidiogenous cells</italic></bold> arising directly from mycelium, (22–)23–165(–359) × (2–)2.5–3.5(–4) µm; <bold><italic>conidia</italic></bold> hyaline, single-celled, smooth, obovoid to bacilliform, (6–) 7–9(–10) × (2–)2.5–3 (–4) μm.</p></tp:treatment-sec><tp:treatment-sec sec-type="description" id="SECID0EKMCI"><title>Culture characteristics.</title><p>Colonies on 2% <abbrev xmlns:xlink="http://www.w3.org/1999/xlink" xlink:title="malt extract agar" id="ABBRID0EQMCI" xlink:type="simple">MEA</abbrev> medium slow growing in the dark, reaching 72 mm in diam. in 15 days at 25 °C, growth rate up to 4.5 mm/day at the fastest, part of the mycelium grows in the agar, pure white. Optimal growth temperature 30 °C, slow growth at 5–10 °C.</p><fig id="F13" position="float" orientation="portrait"><object-id xmlns:xlink="http://www.w3.org/1999/xlink" content-type="doi" xlink:type="simple">10.3897/imafungus.16.169382.figure13</object-id><object-id xmlns:xlink="http://www.w3.org/1999/xlink" content-type="arpha" xlink:type="simple">CC69B2C6-BE17-568E-93DF-374EBD33E09F</object-id><label>Figure 13.</label><caption><p>Morphological characteristics of <italic><tp:taxon-name><tp:taxon-name-part taxon-name-part-type="genus" reg="Masuyamyces">Masuyamyces</tp:taxon-name-part> <tp:taxon-name-part taxon-name-part-type="species" reg="dongshanensis">dongshanensis</tp:taxon-name-part></tp:taxon-name></italic> sp. nov. (NFF1645). a. Fifteen-day-old culture on 2% <abbrev xmlns:xlink="http://www.w3.org/1999/xlink" xlink:title="malt extract agar" id="ABBRID0EHNCI" xlink:type="simple">MEA</abbrev>; b, c. Perithecium; d, e. Pesotum-like asexual morph; f–h. Hyalorhinocladiella-like asexual morph: conidiogenous cells and conidia. Scale bars: 200 μm (b, c); 100 μm (d, e); 30 μm (f); 20 μm (g, h).</p></caption><graphic xmlns:xlink="http://www.w3.org/1999/xlink" xlink:href="imafungus-16-e169382-g013.jpg" position="float" orientation="portrait" xlink:type="simple" id="oo_1452557.jpg"><uri content-type="original_file" xlink:type="simple">https://binary.pensoft.net/fig/1452557</uri></graphic></fig></tp:treatment-sec><tp:treatment-sec sec-type="ecology" id="SECID0EQNCI"><title>Ecology.</title><p>Isolated from migratory beetles living in <italic><tp:taxon-name><tp:taxon-name-part taxon-name-part-type="genus" reg="Pinus">Pinus</tp:taxon-name-part></tp:taxon-name></italic> hosts. Insect vector: <italic><tp:taxon-name><tp:taxon-name-part taxon-name-part-type="genus" reg="Hylurgus">H.</tp:taxon-name-part> <tp:taxon-name-part taxon-name-part-type="species" reg="ligniperda">ligniperda</tp:taxon-name-part></tp:taxon-name></italic>.</p></tp:treatment-sec><tp:treatment-sec sec-type="material" id="SECID0EIOCI"><title>Additional specimens examined.</title><p><bold>China</bold> • Shandong Province: Yantai City, from <italic><tp:taxon-name><tp:taxon-name-part taxon-name-part-type="genus" reg="Hylurgus">H.</tp:taxon-name-part> <tp:taxon-name-part taxon-name-part-type="species" reg="ligniperda">ligniperda</tp:taxon-name-part></tp:taxon-name></italic>, Apr. 2023, D. Xie (living culture NFF1646).</p></tp:treatment-sec><tp:treatment-sec sec-type="distribution" id="SECID0E2OCI"><title>Distribution.</title><p>Currently known only from Shandong Province, China.</p></tp:treatment-sec><tp:treatment-sec sec-type="notes" id="SECID0EAPCI"><title>Notes.</title><p><italic><tp:taxon-name><tp:taxon-name-part taxon-name-part-type="genus" reg="Masuymyces">Masuymyces</tp:taxon-name-part> <tp:taxon-name-part taxon-name-part-type="species" reg="dongshanensis">dongshanensis</tp:taxon-name-part></tp:taxon-name></italic> is phylogenetically most closely related to <italic><tp:taxon-name><tp:taxon-name-part taxon-name-part-type="genus" reg="Masuyamyces">M.</tp:taxon-name-part> <tp:taxon-name-part taxon-name-part-type="species" reg="xishanensis">xishanensis</tp:taxon-name-part></tp:taxon-name></italic>. Morphologically, it can be distinguished from <italic><tp:taxon-name><tp:taxon-name-part taxon-name-part-type="genus" reg="Masuyamyces">M.</tp:taxon-name-part> <tp:taxon-name-part taxon-name-part-type="species" reg="xishanensis">xishanensis</tp:taxon-name-part></tp:taxon-name></italic> by the presence of ascomatal necks and its distinctive pesotum-like asexual morph, which is transparent, mucilaginous, and aggregates into irregularly edged, chip-like masses. Based on both phylogenetic and morphological evidence, we propose the recognition of <italic><tp:taxon-name><tp:taxon-name-part taxon-name-part-type="genus" reg="Masuyamyces">M.</tp:taxon-name-part> <tp:taxon-name-part taxon-name-part-type="species" reg="dongshanensis">dongshanensis</tp:taxon-name-part></tp:taxon-name></italic> as a novel species.</p></tp:treatment-sec><tp:treatment-sec><!--Section generated to contain objects referenced in tp:taxon-treatment.--><fig id="F7" position="float" orientation="portrait"><object-id xmlns:xlink="http://www.w3.org/1999/xlink" content-type="doi" xlink:type="simple">10.3897/imafungus.16.169382.figure7</object-id><object-id xmlns:xlink="http://www.w3.org/1999/xlink" content-type="arpha" xlink:type="simple">EA4E939B-512B-5CA0-9F62-AB6EDC6EBA85</object-id><label>Figure 7.</label><caption><p>Maximum Likelihood tree of <italic><tp:taxon-name><tp:taxon-name-part taxon-name-part-type="genus" reg="Masuyamyces">Masuyamyces</tp:taxon-name-part></tp:taxon-name></italic> and <italic><tp:taxon-name><tp:taxon-name-part taxon-name-part-type="genus" reg="Ophiostoma">Ophiostoma</tp:taxon-name-part> <tp:taxon-name-part taxon-name-part-type="species" reg="ips">ips</tp:taxon-name-part></tp:taxon-name></italic> complex generated from the ITS sequence data. Sequences generated in this study are printed in bold. Bold branches indicate posterior probability values ≥ 0.9, while <abbrev xmlns:xlink="http://www.w3.org/1999/xlink" xlink:title="Maximum Likelihood" id="ABBRID0ETTAI" xlink:type="simple">ML</abbrev> SH-aLRT/UFBooT values of ≥ 75% are recorded at nodes, &lt; 75% are indicated by the symbol *. T = ex-type cultures.</p></caption><graphic xmlns:xlink="http://www.w3.org/1999/xlink" xlink:href="imafungus-16-e169382-g007.jpg" position="float" orientation="portrait" xlink:type="simple" id="oo_1452551.jpg"><uri content-type="original_file" xlink:type="simple">https://binary.pensoft.net/fig/1452551</uri></graphic></fig><supplementary-material xmlns:xlink="http://www.w3.org/1999/xlink" id="S12" position="float" orientation="portrait" xlink:type="simple"><object-id content-type="doi" xlink:type="simple">10.3897/imafungus.16.169382.suppl12</object-id><object-id content-type="arpha" xlink:type="simple">0E5D96CB-4404-5E2B-9106-7B79EEE23DBB</object-id><label>Supplementary material 12</label><caption><p><abbrev xlink:title="Maximum Likelihood" id="ABBRID0EACFK" xlink:type="simple">ML</abbrev> tree of <italic><tp:taxon-name><tp:taxon-name-part taxon-name-part-type="genus" reg="Masuyamyces">Masuyamyces</tp:taxon-name-part></tp:taxon-name></italic> and <italic><tp:taxon-name><tp:taxon-name-part taxon-name-part-type="genus" reg="Ophiostoma">Ophiostoma</tp:taxon-name-part> <tp:taxon-name-part taxon-name-part-type="species" reg="ips">ips</tp:taxon-name-part></tp:taxon-name></italic> complex generated from the <italic>βT</italic> sequence data</p></caption><statement content-type="dataType"><label>Data type</label><p>png</p></statement><statement content-type="notes"><label>Explanation note</label><p><abbrev xlink:title="Maximum Likelihood" id="ABBRID0E4CFK" xlink:type="simple">ML</abbrev> tree of <italic><tp:taxon-name><tp:taxon-name-part taxon-name-part-type="genus" reg="Masuyamyces">Masuyamyces</tp:taxon-name-part></tp:taxon-name></italic> and <italic><tp:taxon-name><tp:taxon-name-part taxon-name-part-type="genus" reg="Ophiostoma">Ophiostoma</tp:taxon-name-part> <tp:taxon-name-part taxon-name-part-type="species" reg="ips">ips</tp:taxon-name-part></tp:taxon-name></italic> complex generated from the <italic>βT</italic> sequence data. Sequences generated in this study are printed in bold. Bold branches indicate posterior probability values ≥ 0.9, while <abbrev xlink:title="Maximum Likelihood" id="ABBRID0EVDFK" xlink:type="simple">ML</abbrev> SH-aLRT/UFBooT values of ≥ 75% are recorded at nodes, &lt; 75% are indicated by the symbol *. T = ex-type cultures</p></statement><media xlink:href="imafungus-16-e169382-s012.png" mimetype="image" mime-subtype="png" position="float" orientation="portrait" xlink:type="simple" id="oo_1452570.png"><uri content-type="original_file" xlink:type="simple">https://binary.pensoft.net/file/1452570</uri></media><permissions><license xlink:type="simple"><license-p>This dataset is made available under the Open Database License (http://opendatacommons.org/licenses/odbl/1.0/). The Open Database License (ODbL) is a license agreement intended to allow users to freely share, modify, and use this Dataset while maintaining this same freedom for others, provided that the original source and author(s) are credited.</license-p></license></permissions><attrib specific-use="authors">Author: Dan Xie</attrib></supplementary-material></tp:treatment-sec></tp:taxon-treatment>
