# Supplementary material for: ﻿Ophiostomatoid fungi associated with Hylurgus ligniperda, including six new species from eastern China
Source: IMA Fungus. 2025 Oct 28;16:e169382. doi: 10.3897/imafungus.16.169382 (PMC12587175; doi:10.3897/imafungus.16.169382)
Supplement: Supplementary material 13 — ML phylogeny of LSU region for isolates residing in Leptographium, Ceratocystiopsis and Hawksworthiomyces [file imafungus-16-e169382-s013.nexus]

#NEXUS
[ Title ]
begin taxa;
       dimensions ntax=94;
       taxlabels
             NFF1601_1_Z
             NFF1634_341_Z
             NFF1605_5_Z
             Fragosphaeria_reniformis_AB189155_1
             Fragosphaeria_purpurea_AF096191_1
             Leptographium_olivaceapini_AJ538336_1
             Leptographium_clavigerum_AY544613_1
             Grosmannia_robusta_AY544619_1
             Grosmannia_yunnanensis_AY553415_1
             Leptographium_longiclavatum_AY816686_1
             NFF1622_C22_Z
             Leptographium_truncatum_DQ062052_1
             Leptographium_pyrinum_DQ062072_1
             Ceratocystiopsis_manitobensis_EU913674_1
             Ceratocystiopsis_collifera_EU913681_1
             Ceratocystiopsis_pallidobrunnea_EU913682_1
             Ceratocystiopsis_brevicomis_EU913683_1
             NFF1617_G_Z
             Leptographium_manifestum_HQ406839_1
             NFF1618_H_Z
             Leptographium_gibbsii_JN940177_1
             Leptographium_seifertii_KF515911_1
             Leptographium_owenii_KF515912_1
             Hawksworthiomyces_taylorii_KX396546_1
             Hawksworthiomyces_hibbettii_KX396547_1
             Hawksworthiomyces_crousii_KX396548_1
             Leptographium_conjunctum_MG205679_1
             Leptographium_koraiense_MH144096_1
             Leptographium_shansheni_MH144097_1
             Leptographium_lundbergii_MH868448_1
             Leptographium_erubescens_MH868871_1
             Leptographium_guttulatum_MH874379_1
             Leptographium_celere_MH874846_1
             Leptographium_pseudoalbum_MN516723_1
             Leptographium_rhizoidum_MN516724_1
             Leptographium_xiningense_MN516732_1
             Ceratocystiopsis_synnemata_MN900988_1
             Leptographium_sosnaicola_MT210353_1
             Dryadomyces_amasae_MT629750_1
             Dryadomyces_montetyi_MT629761_1
             Dryadomyces_quercivorus_MT629762_1
             Dryadomyces_quercus_mongolicae_MT629763_1
             Dryadomyces_quercus_mongolicae_MT629764_1
             Dryadomyces_sulphureus_MT629768_1
             Leptographium_raffai_MT637211_1
             Leptographium_gordonii_MT637213_1
             Ceratocystiopsis_lunata_MW028141_1
             Grosmannia_huntii_MW046120_1
             Ceratocystiopsis_yantaiensis_MZ819924_1
             Ceratocystiopsis_weihaiensis_MZ819926_1
             Hawksworthiomyces_taylorii_NG_059701_1
             Ceratocystiopsis_norroenii_OL309934_1
             Ceratocystiopsis_minima_OM514701_1
             Ceratocystiopsis_minuta_OM514703_1
             Ceratocystiopsis_neglecta_OM514704_1
             Ceratocystiopsis_ranaculosa_OM514705_1
             Ceratocystiopsis_rollhanseniana_OM514706_1
             Esteya_vermicola_OM514707_1
             Esteya_vermicola_OM514708_1
             Esteya_vermicola_OM514709_1
             Leptographium_aenigmaticum_OM514716_1
             Leptographium_alacre_OM514717_1
             Leptographium_clavigerum_OM514723_1
             Leptographium_cucullatum_OM514724_1
             Leptographium_europhioides_OM514729_1
             Leptographium_galeiforme_OM514731_1
             Leptographium_koreanum_OM514733_1
             Leptographium_olivaceum_OM514735_1
             Leptographium_piceaperdum_OM514738_1
             Leptographium_radiaticola_OM514742_1
             Leptographium_sagmatosporum_OM514743_1
             Leptographium_vescum_OM514745_1
             Leptographium_wageneri_OM514746_1
             Leptographium_pseudotsugae_OM514747_1
             Hawksworthiomyces_lignivorus_OM514756_1
             Leptographium_absconditum_OM514761_1
             Leptographium_bhutanense_OM514762_1
             Leptographium_castellanum_OM514764_1
             Leptographium_conplurium_OM514765_1
             Leptographium_douglasii_OM514766_1
             Leptographium_erubescens_OM514767_1
             Leptographium_francke_grosmanniae_OM514768_1
             Leptographium_gracile_OM514769_1
             Leptographium_lundbergii_OM514772_1
             Leptographium_pini_densiflorae_OM514774_1
             Leptographium_pinicola_OM514775_1
             Leptographium_sylvestris_OM514777_1
             Leptographium_profanum_OM514779_1
             Leptographium_pseudoalbum_OM514780_1
             Leptographium_sibiricum_OM514783_1
             Leptographium_sinense_OM514784_1
             Leptographium_sinoprocerum_OM514785_1
             Leptographium_wageneri_OM514788_1
             NFF1628_X_Z
;
end;
begin characters;
       dimensions nchar=788;
       format missing=? gap=- matchchar=. datatype=nucleotide;
       matrix

NFF1601_1_Z
ccccagtaacggcgagtgaagcggcaacagctcagatttggaatctgggggcccgagttg
taatctggagaggatgcttctggcgcggcgagttccctggaacgggacgccggagagggt
gagagccccgtacggttggacgcctagcctttgtgaagctccttcgacgagtcgagtagt
ttgggaatgctgctcaaaatgggaggtaaatttcttctaaagctaaataccggccagaga
ccgatagcgcacaagtagagtgatcgaaagatgaaaagcactttgaaaagagggtcaaac
agtacgtgaaattgttgaaagggaagcgcccgtggccagacttgtgccccaccacccggc
gccctcgcgccggtgcactccgcgaggcgcaggccagcatcggttttcctagggggataa
aggcggcgggaacgtggctccctcgggagtgttatagcccgccgcgccatgcccctgggg
ggaccgaggaccgcgcgcaaggatgctggcgtaatggccaccggcgacccgtcttgaaac
acggaccaaggagtcaagcattggggcgagtgtctgggtgccaaacccgcacgcgaaatg
aaagtgaacgcaggtgagagcttcggcgcatcatcgaccgatcctgatgttctcggatgg
atttgagtaagagccttaccgcttggacccgaaagatggtgaactatgcctgtatagggt
gaagccagaggaaactctggtggaggctcgcagcggttctgacgtgcaaatcgatcgtca
aatatggg

NFF1634_341_Z
ccccagtaacggcgagtgaagcggcaacagctcagatttggaatctgggggcccgagttg
taatctggagaggatgcttctggcgcggcgagttccctggaacgggacgccggagagggt
gagagccccgtacggttggacgcctagcctttgtgaagctccttcgacgagtcgagtagt
ttgggaatgctgctcaaaatgggaggtaaatttcttctaaagctaaataccggccagaga
ccgatagcgcacaagtagagtgatcgaaagatgaaaagcactttgaaaagagggtcaaac
agtacgtgaaattgttgaaagggaagcgcccgtggccagacttgtgccccaccacccggc
gccctcgcgccggtgcactccgcggggcgcaggccagcatcggttttcctagggggataa
aggcggcgggaacgtggctccctcgggagtgttatagcccgccgcgccatgcccctgggg
ggaccgaggaccgcgcgcaaggatgctggcgtaatggccaccggcgacccgtcttgaaac
acggaccaaggagtcaagcattggggcgagtgtctgggtgccaaacccgcacgcgaaatg
aaagtgaacgcaggtgagagcttcggcgcatcatcgaccgatcctgatgttctcggatgg
atttgagtaagagccttaccgcttggacccgaaagatggtgaactatgcctgtatagggt
gaagccagaggaaactctggtggaggctcgcagcggttctgacgtgcaaatcgatcgtca
aatatggg

NFF1605_5_Z
cctcagtaacggcgagtgaagcggcaacagctcagatttggaatctgggggcccgagttg
taatctggagaggatgcttctggcgcggcgagttccctggaacgggacgccggagagggt
gagagccccgtacggtcggacgcctagcctgtgtgaagctccttcgacgagtcgagtagt
ttgggaatgctgctcaaaatgggaggtaaatttcttctaaagctaaataccggccagaga
ccgatagcgcacaagtagagtgatcgaaagatgaaaagcactttgaaaagagggtcaaac
agtacgtgaaattgttgaaagggaagcgcccgtggccagacttgtgcccgaccatccggc
gcccccgcgccggtgcactctgccgggcgcaggccagcatcggttttcccagggggataa
aggcggcgggaacgtggctccctcgggagcgttatagcccgccgcgtcatgcctctgggg
ggaccgaggaccgcgcgcaaggatgctggcgtaatggccaccggcgacccgtcttgaaac
acggaccaaggagtcaagcattggggcgagtgtctgggtgttaaacccgcacgcgaaatg
aaagtgaacgcaggtgagagcttcggcgcatcatcgaccgatcctgatgttttcggatgg
atttgagtaagagccttaacgcttggacccgaaagatggtgaactatgcctgtatagggt
gaagccagaggaaactctggtggaggctcgcagcggttctgacgtgcaaatcgatcgtca
aatatggg

Fragosphaeria_reniformis_AB189155_1
ccccagtaacggcgagtgaagcggcaacagctcaaatttgaaatctgggggcccgagttg
taatttggagaggatgcttctggcgcggcgagtgccttggaacaggccgccatagagggt
gagagccccgtacggttggacgccaagccggttcgaagctccttcgacgagtcgagtagt
ttgggaatgctgctcaaaatgggaggtaaatttcttctaaagctaaataccggccagaga
ccgatagcgcacaagtagagtgatcgaaagatgaaaagcactttgaaaagagggttaaac
agtacgtgaaattgttgaaagggaagcgcccggggccagacttgcaccccaccacccggc
gttcc-gcgccggtgcactccgcggggcgcaggccagcatcggttcttccagggggagaa
aggccgcgggaacgtagctcctccgggagtgttatagcccgcggcgccatgcccctgggg
ggaccgaggaccgcgcgcaaggatgctggcgtaatggcccccggcgacccgtcttg----
------------------------------------------------------------
------------------------------------------------------------
------------------------------------------------------------
------------------------------------------------------------
--------

Fragosphaeria_purpurea_AF096191_1
ccccagtaacggcgagtgaagcggcaacagctcaaatttgaaatctgggggcccgagttg
taatttggagaggatgcttctggcgcggcgagtgccttggaacaggccgccacagagggt
gagagccccgtacggttggtcgcctagcctctgcgaagctccttcgacgagtcgagtagt
ttgggaatgctgctcaaaatgggaggtaaatttcttctaaagctaaataccggccagaga
ccgatagcgcacaagtagagtgatcgaaagatgaaaagcactttgaaaagagggttaaac
agtacgtgaaattgttgaaagggaagcgcccggggccagacttgcgccccaccacccggc
gttcc-gcgccggtgcactccgcggggcgcaggccagcatcggttcttccagggggagaa
aggccgcgggaacgtagctcctccgggagtgttatagcccgcggcgtcatgcccctgggg
ggaccgaggaccgcgcgcaaggatgctggcgtaatggcccccggcgacccgtcttgaaac
acggaccaaggagtcaagcattggggcgagtgtctgggtgccaaacccgcacgcgaaatg
aaagtaaacgcaggtgagagcttcggcgcatcatcgaccgatcctgatgtcttcggatgg
atttgagtaagagccctaccgcttggacccgaaagatggtgaactatgcctgtatagggt
gaagccagaggaaactctggtggaggctcgcagcggttctgacgtgcaaatcgatcgtca
aatatggg

Leptographium_olivaceapini_AJ538336_1
cctcagtaacggcgagtgaagcggcaacagctcagatttggaatctgggggcccgagttg
taatctggagaggatgcttctggcgcggcgagttccctggaacgggacgccggagagggt
gagagccccgtacggtcggacgcctagcctgtgtgaagctccttcgacgagtcgagtagt
ttgggaatgctgctcaaaatgggaggtaaatttcttctaaagctaaataccggccagaga
ccgatagcgcacaagtagagtgatcgaaagatgaaaagcactttgaaaagagggtcaaac
agtacgtgaaattgttgaaagggaagcgcccgtggccagacttgtgcccgaccatccggc
gcccccgcgccggtgcactctgccgggcgcaggccagcatcggttttcctagggggataa
aggcggcgggaacgtggctccctcgggagcgttatagcccgccgtgtcatgcctctgggg
ggaccgaggaccgcgcgcaaggatgctggcgtaatggccaccggcgacc-----------
------------------------------------------------------------
------------------------------------------------------------
------------------------------------------------------------
------------------------------------------------------------
--------

Leptographium_clavigerum_AY544613_1
ccccagtaacggcgagtgaagcggcaacagctcagatttggaatctgggggcccgagttg
taatctggagaggatgcttctggcgcggcgagttccctggaacgggacgccggagagggt
gagagccccgtacggttggacgcctagcctttgtgaagctccttcgacgagtcgagtagt
ttgggaatgctgctcaaaatgggaggtaaatttcttctaaagctaaataccggccagaga
ccgatagcgcacaagtagagtgatcgaaagatgaaaagcactttgaaaagagggtcaaac
agtacgtgaaattgttgaaagggaagcgcccgtggccagacttgtgccccaccacccggc
gcccttgcgccggtgcactccgcggggcgcaggccagcatcggttttcctagggggataa
aggcggcgggaa------------------------------------------------
------------------------------------------------------------
------------------------------------------------------------
------------------------------------------------------------
------------------------------------------------------------
------------------------------------------------------------
--------

Grosmannia_robusta_AY544619_1
ccccagtaacggcgagtgaagcggcaacagctcagatttggaatctgggggcccgagttg
taatctggagaggatgcttctggcgcggcgagttccctggaacgggacgccggagagggt
gagagccccgtacggttggacgcctagcctttgtgaagctccttcgacgagtcgagtagt
ttgggaatgctgctcaaaatgggaggtaaatttcttctaaagctaaataccggccagaga
ccgatagcgcacaagtagagtgatcgaaagatgaaaagcactttgaaaagagggtcaaac
agtacgtgaaattgttgaaagggaagcgcccgtggccagacttgtgccccaccacccggc
gccctcgcgccggtgcactccgcggggcgcaggccagcatcggttttcctagggggataa
aggcggcgggaa------------------------------------------------
------------------------------------------------------------
------------------------------------------------------------
------------------------------------------------------------
------------------------------------------------------------
------------------------------------------------------------
--------

Grosmannia_yunnanensis_AY553415_1
ccccagtaacggcgagtgaagcggcaacagctcagatttggaatctgggggcccgagttg
taatctggagaggatgcttctggcgcggcgagttccctggaacgggacgccggagagggt
gagagccccgtacggttggacgcctagcctttgtgaagctccttcgacgagtcgagtagt
ttgggaatgctgctcaaaatgggaggtaaatttcttctaaagctaaataccggccagaga
ccgatagcgcacaagtagagtgatcgaaagatgaaaagcactttgaaaagaggg------
------------------------------------------------------------
------------------------------------------------------------
------------------------------------------------------------
------------------------------------------------------------
------------------------------------------------------------
------------------------------------------------------------
------------------------------------------------------------
------------------------------------------------------------
--------

Leptographium_longiclavatum_AY816686_1
ccccagtaacggcgagtgaagcggcaacagctcagatttggaatctgggggcccgagttg
taatctggagaggatgcttctggcgcggcgagttccctggaacgggacgccggagagggt
gagagccccgtacggttggacgcctagcctttgtgaagctccttcgacgagtcgagtagt
ttgggaatgctgctcaaaatgggaggtaaatttcttctaaagctaaataccggccagaga
ccgatagcgcacaagtagagtgatcgaaagatgaaaagcactttgaaaagagggtcaaac
agtacgtgaaattgttgaaagggaagcgcccgtggccagacttgtgccccaccacccggc
gccctcgcgccggtgcactcctcggggcgcaggccagcatcggttttcctagggggataa
aggcggcgggaa------------------------------------------------
------------------------------------------------------------
------------------------------------------------------------
------------------------------------------------------------
------------------------------------------------------------
------------------------------------------------------------
--------

NFF1622_C22_Z
ccccagtaacggcgagtgaagcggcaacagctcagatttggaatctgggggcccgagttg
taatctggagaggatgcttctggcgcggcgagttccctggaacgggacgccggagagggt
gagagccccgtacggtcggacgcccagcctgtgtgaagctccttcgacgagtcgagtagt
ttgggaatgctgctcaaaatgggaggtaaatttcttctaaagctaaatattggccagaga
ccgatagcgcacaagtagagtgatcgaaagatgaaaagcactttgaaaagagggtcaaac
agtacgtgaaattgttgaaagggaagcgcccgtggccagacttgcgcccgaccacccggc
gcca-cgcgccggggcattccgccgggcgcaggccagcatcggttttcccagggggacaa
aggtggcgggaacgtagctcctccgggagtgttatagcccgccgcgccatgcccctgggg
ggaccgaggaccgcgcgcaaggatgctggcgtaatggccaccggcgacccgtcttgaaac
acggaccaaggagtcaagcattggggcgagtgtctgggtgtcaaacccgcacgcgaaatg
aaagtgaacgcaggtgagagcttcggcgcatcatcgaccgatcctgatgttctcggatgg
atttgagtaagagcctcaccgcttggacccgaaagatggtgaactatgcctgtatagggt
gaagccagaggaaactctggtggaggctcgcagcggttctgacgtgcaaatcgatcgtca
aatatggg

Leptographium_truncatum_DQ062052_1
ccccagtaacggcgagtgaagcggcaacagctcagatttggaatctgggggcccgagttg
taatctggagaggatgcttctggcgcggcgagttccctggaacgggacgccggagagggt
gagagccccgtacggttggacgcctagcctttgtgaagctccttcgacgagtcgagtagt
ttgggaatgctgctcaaaatgggaggtaaatttcttctaaagctaaataccggccagaga
ccgatagcgcacaagtagagtgatcgaaagatgaaaagcactttgaaaagaggg------
------------------------------------------------------------
------------------------------------------------------------
------------------------------------------------------------
------------------------------------------------------------
------------------------------------------------------------
------------------------------------------------------------
------------------------------------------------------------
------------------------------------------------------------
--------

Leptographium_pyrinum_DQ062072_1
ccccagtaacggcgagtgaagcggcaacagctcagatttggaatctgggggcccgagttg
taatctggagaggatgcttctggcgcggcgagttccctggaacgggacgccggagagggt
gagagccccgtacggttggacgcctagcctttgtgaagctccttcgacgagtcgagtagt
ttgggaatgctgctcaaaatgggaggtaaatttcttctaaagctaaataccggccagaga
ccgatagcgcacaagtagagtgatcgaaagatgaaaagcactttgaaaagaggg------
------------------------------------------------------------
------------------------------------------------------------
------------------------------------------------------------
------------------------------------------------------------
------------------------------------------------------------
------------------------------------------------------------
------------------------------------------------------------
------------------------------------------------------------
--------

Ceratocystiopsis_manitobensis_EU913674_1
cctcagtaacggcgagtgaagcggcaacagctcaaatttgaaatctgggggtccgagttg
taatttggagaggatgtttctggcgcggcgagttccttggaacaggacgccacagagggt
gagagccccgtacggttggccgcctagcctgcacgaaactccttcgacgagtcgagtagt
ttgggaatgctgctcaaaatgggaggtaaatttcttctaaagctaaataccggccagaga
ccgatagcgcacaagtagagtgatcgaaagatgaaaagcaccttgaaaagagggttaaac
agtacgtgaaattgttgaaagggaagcgcctgcgaccagactcgcgccccaccagccggc
gttct--cgccggtgcactccgcggggtgcgggccagcatcggttctccctgggggagaa
aggctgcgggaatgtagctccttcgggagtgttatagcccgtggcgccatgccccagggg
ggaccgaggaccgcgcgcaaggatgctggcgtaatggtcgtcggcgacccgtct------
------------------------------------------------------------
------------------------------------------------------------
------------------------------------------------------------
------------------------------------------------------------
--------

Ceratocystiopsis_collifera_EU913681_1
-----------------------gcaacagctcaaatttgaaatctgggggtccgagttg
taatttggagaggatgtttctggcgcggcgagttccttggaacaggacgccacagagggt
gagagccccgtacggttggccgcctagcctgcacgaaactccttcgacgagtcgagtagt
ttgggaatgctgctcaaaatgggaggtaaatttcttctaaagctaaataccggccagaga
ccgatagcgcacaa----------------------------------------------
------------------------------------------------------------
------------------------------------------------------------
------------------------------------------------------------
------------------------------------------------------------
------------------------------------------------------------
------------------------------------------------------------
------------------------------------------------------------
------------------------------------------------------------
--------

Ceratocystiopsis_pallidobrunnea_EU913682_1
ccccagtaacggcgagtgaagcggcaacagctcaaatttgaaatctgggggtccgagttg
taatttggagaggatgtttctggcgcggcgagttccttggaacaggacgccacagagggt
gagagccccgtacggtcggccgcctagcctccacgaaactccttcgacgagtcgagtagt
ttgggaatgctgctcaaaatgggaggtaaatttcttctaaagctaaataccggccagaga
ccgatagcgcacaagtagagtgatcgaaagatgaaaagcaccttgaaaagagggttaaac
agtacgtgaaattgttgaaagggaagcgcctgcgaccagactcgcgccccaccagccggc
gttct--cgccggtgcactccgcggggtgcgggccagcatcggttttccctgggggagaa
aggttgcgggaaagtagctctttcgggagtgttatagcccgtggcgtcatgccccagggg
ggaccgaggaccgcgcgcaaggatgctggcgtaatggtcgtcggcgacccgtct------
------------------------------------------------------------
------------------------------------------------------------
------------------------------------------------------------
------------------------------------------------------------
--------

Ceratocystiopsis_brevicomis_EU913683_1
cctcagtaacggcgagtgaagcggcaacagctcaaatttgaaatctgggggtccgagttg
taatttggagaggatgtttctggcgcggcgagttccttggaacaggacgccacagagggt
gagagccccgtacggttggccgcctagcctgcacgaaactccttcgacgagtcgagtagt
ttgggaatgctgctcaaaatgggaggtaaatttcttctaaagctaaataccggccagaga
ccgatagcgcacaagtagagtgatcgaaagatgaaaagcaccttgaaaagagggttaaac
agtacgtgaaattgttgaaagggaagcgcctgcgaccagactcgcgccccaccagccggc
gttct--cgccggtgcactccgcggggggcgggccagcatcggttttccctgggggagaa
aggctgcgggaatgtagctccctcgggagtgttatagcccgtggcgccatgccccagggg
ggaccgaggaccgcgcgcaaggatgctggcgtaatggtcgtcggcgacccgtct------
------------------------------------------------------------
------------------------------------------------------------
------------------------------------------------------------
------------------------------------------------------------
--------

NFF1617_G_Z
cctcagtaacggcgagtgaagcggcaacagctcaaatttgaaatctgggggtccgagttg
taatttggagaggatgtttctggcgcggcgagttccttggaacaggacgccacagagggt
gagagccccgtacggtcggccgccaaaccttcaagaaactccttcgacgagtcgagtagt
ttgggaatgctgctcaaaatgggaggtaaatttcttctaaagctaaataccggccagaga
ccgatagcgcacaagtagagtgatcgaaagatgaaaagcaccttgaaaagagggttaaac
agtacgtgaaattgttgaaagggaagcgcctgcgaccagactcgcgccccaccagccggc
gttct--cgccggtgcactccgcggggtgcgggccagcatcggttttccctgggggagaa
aggccgcgggaacgtagctccttcgggagtgttatagcccgtggcgccatgccccagggg
ggaccgaggaccgcgcgcaaggatgctggcgtaatggtcgtcggcgacccgtcttgaaac
acggaccaaggagtcaagcattggggcgagtgtctgggtgccaaacccgcacgcgaaatg
aaagtgaacgcaggtgagagcttcggcgcatcaccgaccgatcctgatgtcttcggatgg
atttgagtaagagccccaccgcttggacccgaaagatggtgaactatgcctgtatagggt
gaagccagaggaaactctggtggaggctcgcagcggttctgacgtgcaaatcgatcgtca
aatatggg

Leptographium_manifestum_HQ406839_1
ccccagtaacggcgagtgaagcggcaacagctcagatttggaatctgggggcccgagttg
taatctggagaggatgcttctggcgcggcgagttccctggaacgggacgccggagagggt
gagagccccgtacggttggacgcctagcctttgtgaagctccttcgacgagtcgagtagt
ttgggaatgctgctcaaaatgggaggtaaatttcttctaaagctaaataccggccagaga
ccgatagcgcacaagtagagtgatcgaaagatgaaaagcactttgaaaagaggg------
------------------------------------------------------------
------------------------------------------------------------
------------------------------------------------------------
------------------------------------------------------------
------------------------------------------------------------
------------------------------------------------------------
------------------------------------------------------------
------------------------------------------------------------
--------

NFF1618_H_Z
cctcagtaacggcgagtgaagcggcaacagctcaaatttgaaatctgggggtccgagttg
taatttggagaggatgtttctggcgcggcgagttccttggaacaggacgccacagagggt
gagagccccgtacggttggccgcctagccttcacgaaactccttcgacgagtcgagtagt
ttgggaatgctgctcaaaatgggaggtaaatttcttctaaagctaaataccggccagaga
ccgatagcgcacaagtagagtgatcgaaagatgaaaagcaccttgaaaagagggttaaac
agtacgtgaaattgttgaaagggaagcgcctgcgaccagactcgcgccccaccagccggc
gttct--cgccggtgcactccgcggggtgcgggccagcatcggttttccctgggggagaa
aggttgcgggaatgtagctctttcgggagtgttatagcccgtggcgccatgccccagggg
ggaccgaggaccgcgcgcaaggatgctggcgtaatggtcgtcggcgacccgtcttgaaac
acggaccaaggagtcaagcattggggcgagtgtctgggtgccaaacccgcacgcgaaatg
aaagtgaacgcaggtgagagcttcggcgcatcaccgaccgatcctgatgtcttcggatgg
atttgagtaagagccccaccgcttggacccgaaagatggtgaactatgcctgtatagggt
gaagccagaggaaactctggtggaggctcgcagcggttctgacgtgcaaatcgatcgtca
aatatggg

Leptographium_gibbsii_JN940177_1
ccccagtaacggcgagtgaagcggcaacagctcagatttggaatctgggggcccgagttg
taatctggagaggatgcttctggcgcggcgagttccctggaacgggacgccggagagggt
gagagccccgtacggtcggacgcctagcctctgtgaagctccttcgacgagtcgagtagt
ttgggaatgctgctcaaaatgggaggtaaatttcttctaaagctaaatattggccagaga
ccgatagcgcacaagtagagtgatcgaaagatgaaaagcactttgaaaagagggttaaac
agtacgtgaaattgttgaaagggaagcgcccgtggccagacttgtgccccaccacccggc
gccctcgcgccggtgcactccgcggggcgcaggccagcatcggtttttccagggggacaa
aggcggcgggaacgtggctccctcgggagtgttatagcccgccgcgccatgcccctgggg
ggaccgaggaccgcgcgcaaggatgctggcgtaatggccaccggcgacccgtcttgaaac
acggaccaaggagtcaagcattggggcgagtgtctgggtgccaaacccgcacgcgaaatg
aaagtgaacgcaggtgagagcttcggcgcatcatcgaccgatcctgatgttctcggatgg
atttgagtaagagccttaccgcttggacccgaaagatggtgaactatgcctgtatagggt
gaagccagaggaaactctggtggaggctcgcagcggttctgacgtgcaaatcgatcgtca
aatatggg

Leptographium_seifertii_KF515911_1
ccccagtaacggcgagtgaagcggcaacagctcagatttggaatctgggggcccgagttg
taatctggagaggatgcttctggcgcggcgagttccctggaacgggacgccggagagggt
gagagccccgtacggtcggacgcccagcctgtgtgaagctccttcgacgagtcgagtagt
ttgggaatgctgctcaaaatgggaggtaaatttcttctaaagctaaatattggccagaga
ccgatagcgcacaagtagagtgatcgaaagatgaaaagcactttgaaaagagg-------
------------------------------------------------------------
------------------------------------------------------------
------------------------------------------------------------
------------------------------------------------------------
------------------------------------------------------------
------------------------------------------------------------
------------------------------------------------------------
------------------------------------------------------------
--------

Leptographium_owenii_KF515912_1
ccccagtaacggcgagtgaagcggcaacagctcagatttggaatctgggggcccgagttg
taatctggagaggatgcttctggcgcggcgagttccctggaacgggacgccggagagggt
gagagccccgtacggtcggacgcccagcctgtgtgaagctccttcgacgagtcgagtagt
ttgggaatgctgctcaaaatgggaggtaaatttcttctaaagctaaataccggccagaga
ccgatagcgcacaagtagagtgatcgaaagatgaaaagcactttgaaaagagg-------
------------------------------------------------------------
------------------------------------------------------------
------------------------------------------------------------
------------------------------------------------------------
------------------------------------------------------------
------------------------------------------------------------
------------------------------------------------------------
------------------------------------------------------------
--------

Hawksworthiomyces_taylorii_KX396546_1
ccccagtaacggcgagtgaagcggcaacagctcaaatttgaaatctgggggcccgagttg
taatttggagaggatgcttttggcgcggcgagttccttggaacaggacgccacagagggt
gagagccccgtacggtcggacgcctagcctatacaaagctccttcgacgagtcgagtagt
ttgggaatgctgctcaaaatgggaggtaaatttcttctaaagctaaataccggccagaga
ccgatagcgcacaagtagagtgatcgaaagatgaaaagcactttgaaaagagagttaaac
agtacgtgaaattgttgaaagggaagcgcctgtgaccagacttgcgccctaccacccggc
gttct--cgccggtgcactccgcaggatgcaggccagcatcggttctcccagggggacaa
aggccgcgggaacgtagctctttcgggagtgttatagcccgcggcgccatgcctctaggg
ggaccgaggaccgcgcgcaaggatgctggcgtaatggtcactagcgacccgtcttgaaac
acggaccaaggagtcaagcattggggcgagtgtccgggtgccaaacccgcacgcgaaatg
aaagtaaacgtaggtgagagcttcggcgcatcaccgaccgatcctgatgtattcggatgg
atttgagtaagagccttaccgcttggacccgaaagatggtgaactatgcctgtatagggt
gaagccagaggaaactctggtggaggctcgcagcggttctgacgtgcaaatcgatcgtca
aatatggg

Hawksworthiomyces_hibbettii_KX396547_1
ccccagtaacggcgagtgaagcggcaacagctcaaatttgaaatctgggggcccgagttg
taatttggagaggatgcttttggcgcggcgagttccttggaacaggacgccacagagggt
gagagccccgtacggtcggacgcctagcctatacaaagctccttcgacgagtcgagtagt
ttgggaatgctgctcaaaatgggaggtaaatttcttctaaagctaaataccggccagaga
ccgatagcgcacaagtagagtgatcgaaagatgaaaagcactttgaaaagagggttaaac
agtacgtgaaattgttgaaagggaagcgcctgtgaccagacttgcgccccaccatctggc
gttct--cgccggtgcactctgcgggatgcaggccagcatcggttctcccagggggacaa
aggccgcaggaacgtagctccctcgggagtgttatagcctgcggtgccatgcccctgggg
ggaccgaggaccgcgcgcaaggatgctggcgtaatggttactagcgacccgtcttgaaac
acggaccaaggagtcaagcattggggcgagtgtttgggtgccaaacccgcacgcgaaatg
aaagtaaacgtaggtgagagcttcggcgcatcatcgaccgatcctgatgtcttcggatgg
atttgagtaagagccttaccgcttggacccgaaagatggtgaactatgcctgtatagggt
gaagccagaggaaactctggtggaggctcgcagcggttctgacgtgcaaatcgatcgtca
aatatggg

Hawksworthiomyces_crousii_KX396548_1
ccccagtaacggcgagtgaagcggcaacagctcaaatttgaaagctgggggcccgcattg
taatttggagaggatgcttttggcacggcgagtgccttggaacaggccgccacagagggt
gagagccccgtacggtcggacgcctagcctatacaaagctccttcgacgagtcgagtagt
ttgggaatgctgctcaaaatgggaggtaaatttcttctaaagctaaataccggccagaga
ccgatagcgcacaagtagagtgatcgaaagatgaaaagcactttgaaaagagggttaaac
agtacgtgaaattgttgaaagggaagcgcctgtgaccagacttgcgccctaccacccggc
gttct--cgccggtgcactctgcaggatgcaggccagcatcggttttcctagggggacaa
aggccgcaggaacgtagctcctccgggagtgttatagcctgcggcgccatgcctctgggg
ggaccgaggaccgcgcgcaaggatgctggcgtaatggtcaccagcgacccgtcttgaaac
acggaccaaggagtcaagcattggggcgagtgtttgggtgccaaacccgcacgcgaaatg
aaagtaaacgtaggtgcgagcttcggcgcagcaccgaccgatcctgatgtattcggatgg
atttgagtaagagccttaccgcttggacccgaaagatggtgaactatgcctgaatagggt
gaagccagaggaaactctggtggaggctcgcagcggttctgacgtgcaaatcgatcgtca
aatttggg

Leptographium_conjunctum_MG205679_1
ccccagtaacggcgagtgaagcggcaacagctcagatttggaatctgggggcccgagttg
taatctggagaggatgcttctggcgcggcgagttccctggaacgggacgccggagagggt
gagagccccgtacggttggacgcctagcctttgtgaagctccttcgacgagtcgagtagt
ttgggaatgctgctcaaaatgggaggtaaatttcttctaaagctaaataccggccagaga
ccgatagcgcacaagtagagtgatcgaaagatgaaaagcactttgaaaagagggtcaaac
agtacgtgaaattgttgaaagggaagcgcccgtggccagacttgtgccccaccacccggc
gccctcgcgccggtgcactccgcggggcgcaggccagcatcggttttcctagggggataa
aggcggcgggaacgtggctccctcgggagtgttatagcccgccgcgccatgcccctgggg
ggaccgaggaccgcgcgcaaggatgctggcgtaatggccaccggcgacccgtcttgaaac
acggaccaaggagtcaagcattggggcgagtgtctgggtgccaaacccgcacgcgaaatg
aaagtgaacgcaggtgagagcttcggcgcatcatcgaccgatcctgatgttctcggatgg
atttgagtaagagccttaccgcttggacccgaaagatggtgaactatgcctgtatagggt
gaagccagaggaaactctggtggaggctcgcagcggttctgacgtgcaaatcgatcgtca
aatatggg

Leptographium_koraiense_MH144096_1
ccccagtaacggcgagtgaagcggcaacagctcagatttggaatctgggggcccgagttg
taatctggagaggatgcttctggcgcggcgagttccctggaacgggacgccggagagggt
gagagccccgtacggtcggacgcccagcctgtgtgaagctccttcgacgagtcgagtagt
ttgggaatgctgctcaaaatgggaggtaaatttcttctaaagctaaataccggccagaga
ccgatagcgcacaagtagagtgatcgaaagatgaaaagcactttgaaaagagg-------
------------------------------------------------------------
------------------------------------------------------------
------------------------------------------------------------
------------------------------------------------------------
------------------------------------------------------------
------------------------------------------------------------
------------------------------------------------------------
------------------------------------------------------------
--------

Leptographium_shansheni_MH144097_1
ccccagtaacggcgagtgaagcggcaacagctcagatttggaatctgggggcccgagttg
taatctggagaggatgcttctggcgcggcgagttccctggaacgggacgccggagagggt
gagagccccgtacggttggacgcctagcctttgtgaagctccttcgacgagtcgagtagt
ttgggaatgctgctcaaaatgggaggtaaatttcttctaaagctaaataccggccagaga
ccgatagcgcacaagtagagtgatcgaaagatgaaaagcactttgaaaagagg-------
------------------------------------------------------------
------------------------------------------------------------
------------------------------------------------------------
------------------------------------------------------------
------------------------------------------------------------
------------------------------------------------------------
------------------------------------------------------------
------------------------------------------------------------
--------

Leptographium_lundbergii_MH868448_1
ccccagtaacggcgagtgaagcggcaacagctcagatttggaatctgggggcccgagttg
taatctggagaggatgcttctggcgcggcgagttccctggaacgggacgccggagagggt
gagagccccgtacggtcggacgcccagcctgtgtgaagctccttcgacgagtcgagtagt
ttgggaatgctgctcaaaatgggaggtaaatttcttctaaagctaaataccggccagaga
ccgatagcgcacaagtagagtgatcgaaagatgaaaagcactttgaaaagagggtcaaac
agtacgtgaaattgttgaaagggaagcgcccgtggccagacttgcgcccgaccacccggc
gccaacgcgccggggcactccgccgggcgcaggccagcatcggttttcccagggggacaa
aggtggcgggaacgtagctcctccgggagtgttatagcccgccgcgccatgcccctgggg
ggaccgaggaccgcgcgcaaggatgctggcgtaatggccaccggcgacccgtcttgaaac
acggaccaaggagtcaagcattggggcgagtgtctgggtgtcaaacccgcacgcgaaatg
aaagtgaacgcaggtgagagcttcggcgcatcatcgaccgatcctgatgttctcggatgg
atttgagtaagagcctcaccgcttggacccgaaagatggtgaactatgcctgtatagggt
gaagccagaggaaactctggtggaggctcgcagcggttctgacgtgcaaatcgatcgtca
aatatggg

Leptographium_erubescens_MH868871_1
cctcagtaacggcgagtgaagcggcaacagctcagatttggaatctgggggcccgagttg
taatctggagaggatgcttctggcgcggcgagttccctggaacgggacgccggagagggt
gagagccccgtacggtcggacgcctagcctgtgtgaagctccttcgacgagtcgagtagt
ttgggaatgctgctcaaaatgggaggtaaatttcttctaaagctaaataccggccagaga
ccgatagcgcacaagtagagtgatcgaaagatgaaaagcactttgaaaagagggtcaaac
agtacgtgaaattgttgaaagggaagcgcccgtggccagacttgtgcccgaccatccggc
gcccccgcgccggtgcactctgccgggcgcaggccagcatcggttttcctagggggataa
aggcggcgggaacgtggctccctcgggagcgttatagcccgccgtgtcatgcctctgggg
ggaccgaggaccgcgcgcaaggatgctggcgtaatggccaccggcgacccgtcttgaaac
acggaccaaggagtcaagcattggggcgagtgtctgggtgttaaacccgcacgcgaaatg
aaagtgaacgcaggtgagagcttcggcgcatcatcgaccgatcctgatgttttcggatgg
atttgagtaagagccttaacgcttggacccgaaagatggtgaactatgcctgtatagggt
gaagccagaggaaactctggtggaggctcgcagcggttctgacgtgcaaatcgatcgtca
aatatggg

Leptographium_guttulatum_MH874379_1
ccccagtaacggcgagtgaagcggcaacagctcagatttggaatctgggggcccgagttg
taatctggagaggatgcttctggcgcggcgagttccctggaacgggacgccggagagggt
gagagccccgtacggttggacgcctagcctttgtgaagctccttcgacgagtcgagtagt
ttgggaatgctgctcaaaatgggaggtaaatttcttctaaagctaaataccggccagaga
ccgatagcgcacaagtagagtgatcgaaagatgaaaagcactttgaaaagagggtcaaac
agtacgtgaaattgttgaaagggaagcgcccgtggccagacttgtgccccaccacccggc
gccctcgcgccggtgcactccgcggggcgcaggccagcatcggttttcccagggggataa
aggcggcgggaacgtggctccctcgggagtgttatagcccgccgcgccatgcccctgggg
ggaccgaggaccgcgcgcaaggatgctggcgtaatggccaccggcgacccgtcttgaaac
acggaccaaggagtcaagcattggggcgagtgtctgggtgccaaacccgcacgcgaaatg
aaagtgaacgcaggtgagagcttcggcgcatcatcgaccgatcctgatgttctcggatgg
atttgagtaagagccttaccgcttggacccgaaagatggtgaactatgcctgtatagggt
gaagccagaggaaactctggtggaggctcgcagcggttctgacgtgcaaatcgatcgtca
aatatggg

Leptographium_celere_MH874846_1
ccccagtaacggcgagtgaagcggcaacagctcagatttggaatctgggggcccgagttg
taatctggagaggatgcttctggcgcggcgagttccctggaacgggacgccggagagggt
gagagccccgtacggttggacgcctagcctttgtgaagctccttcgacgagtcgagtagt
ttgggaatgctgctcaaaatgggaggtaaatttcttctaaagctaaataccggccagaga
ccgatagcgcacaagtagagtgatcgaaagatgaaaagcactttgaaaagagggtcaaac
agtacgtgaaattgttgaaagggaagcgcccgtggccagacttgtgccccaccacccggc
gccctcgcgccggtgcactccgcggggcgcaggccagcatcggttttcctagggggataa
aggcggcgggaacgtggctccctcgggagtgttatagcccgccgcgccatgcccctgggg
ggaccgaggaccgcgcgcaaggatgctggcgtaatggccaccggcgacccgtcttgaaac
acggaccaaggagtcaagcattggggcgagtgtctgggtgccaaacccgcacgcgaaatg
aaagtgaacgcaggtgagagcttcggcgcatcatcgaccgatcctgatgttctcggatgg
atttgagtaagagccttaccgcttggacccgaaagatggtgaactatgcctgtatagggt
gaagccagaggaaactctggtggaggctcgcagcggttctgacgtgcaaatcgatcgtca
aatatggg

Leptographium_pseudoalbum_MN516723_1
cctcagtaacggcgagtgaagcggcaacagctcagatttggaatctgggggcccgagttg
taatctggagaggatgcttctggcgcggcgagttccctggaacgggacgccggagagggt
gagagccccgtacggtcggacgcctagcctgtgtgaagctccttcgacgagtcgagtagt
ttgggaatgctgctcaaaatgggaggtaaatttcttctaaagctaaataccggccagaga
ccgatagcgcacaagtagagtgatcgaaagatgaaaagcactttgaaaagagg-------
------------------------------------------------------------
------------------------------------------------------------
------------------------------------------------------------
------------------------------------------------------------
------------------------------------------------------------
------------------------------------------------------------
------------------------------------------------------------
------------------------------------------------------------
--------

Leptographium_rhizoidum_MN516724_1
cctcagtaacggcgagtgaagcggcaacagctcagatttggaatctgggggcccgagttg
taatctggagaggatgcttctggcgcggcgagttccctggaacgggacgccggagagggt
gagagccccgtacggtcggacgcctagcctgtgtgaagctccttcgacgagtcgagtagt
ttgggaatgctgctcaaaatgggaggtaaatttcttctaaagctaaataccggccagaga
ccgatagcgcacaagtagagtgatcgaaagatgaaaagcactttgaaaagagg-------
------------------------------------------------------------
------------------------------------------------------------
------------------------------------------------------------
------------------------------------------------------------
------------------------------------------------------------
------------------------------------------------------------
------------------------------------------------------------
------------------------------------------------------------
--------

Leptographium_xiningense_MN516732_1
cctcagtaacggcgagtgaagcggcaacagctcagatttggaatctgggggcccgagttg
taatctggagaggatgcttctggcgcggcgagttccctggaacgggacgccggagagggt
gagagccccgtacggtcggacgcctagcctgtgtgaagctccttcgacgagtcgagtagt
ttgggaatgctgctcaaaatgggaggtaaatttcttctaaagctaaataccggccagaga
ccgatagcgcacaagtagagtgatcgaaagatgaaaagcactttgaaaagagg-------
------------------------------------------------------------
------------------------------------------------------------
------------------------------------------------------------
------------------------------------------------------------
------------------------------------------------------------
------------------------------------------------------------
------------------------------------------------------------
------------------------------------------------------------
--------

Ceratocystiopsis_synnemata_MN900988_1
ccccagtaacggcgagtgaagcggcaacagctcaaatttgaaatctgggggtccgagttg
taatttggagaggatgtttctggcgcggcgagttccttggaacaggacgccacagagggt
gagagccccgtacggtcggccgcctagcctccacgaaactccttcgacgagtcgagtagt
ttgggaatgctgctcaaaatgggaggtaaatttcttctaaagctaaataccggccagaga
ccgatagcgcacaagtagagtgatcgaaagatgaaaagcaccttgaaaagagggttaaac
agtacgtgaaattgttgaaagggaagcgcctgcgaccagactcgcgccccaccagccggc
gttct--cgccggtgcactccgcggggtgcgggccagcatcggttttccttgggggagaa
aggttgcgggaacgtagctcctccgggagtgttatagcccgtggcgtcatgccccagggg
ggaccgaggaccgcgcgcaaggatgctggcgtaatggtcgtcggcgacccgtcttgaaac
acggaccaaggagtcaagcattggggcgagtgtctgggtgccaaacccgcacgcgaaatg
aaagtaaacgcaggtgagagcttcggcgcatcaccgaccgatcctgatgtcttcggatgg
atttgagtaagagccccaccgcttggacccgaaagatggtgaactatgcctgtatagggt
gaagccagaggaaactctggtggaggctcgcagcggttctgacgtgcaaatcgatcgtca
aatatggg

Leptographium_sosnaicola_MT210353_1
ccccagtaacggcgagtgaagcggcaacagctcagatttggaatctgggggcccgagttg
taatctggagaggatgcttctggcgcggcgagttccctggaacgggacgccggagagggt
gagagccccgtacggttggacgcctagcctttgtgaagctccttcgacgagtcgagtagt
ttgggaatgctgctcaaaatgggaggtaaatttcttctaaagctaaataccggccagaga
ccgatagcgcacaagtagagtgatcgaaagatgaaaagcactttgaaaagagggtcaaac
agtacgtgaaattgttgaaagggaagcgcccgtggccagacttgtgcctcaccacccggc
gccctcgcgccggtgcactccgcggggcgcaggccagcatcggttttcctagggggataa
aggcggcgggaacgtggctccctcgggagtgttatagcccgccgcgccatgcccctgggg
ggaccgaggaccgcgcgcaaggatgctg--------------------------------
------------------------------------------------------------
------------------------------------------------------------
------------------------------------------------------------
------------------------------------------------------------
--------

Dryadomyces_amasae_MT629750_1
-------aacggcgagtgaagcggcaacagctcagatttggaatccgggggcccgagttg
taatctggagaggacgcttctggcgcggcgagttccctgggacgggacgccagagagggt
gagagccccgtacggcgggacgccgcgcctctgcgaagctccttcgacgagtcgagtagt
ttgggaatgctgctccaaacgggaggtaaatttctcctaaagctaaataccggccggaga
ccgatagcgcacaagtagagtgatcgaaagatgaaaagcactttgaaaagagggtcaaac
agtacgtgaaattgttgaaagggaagcgcccgtggccagactcgggccccaccacccggc
ggacgc-cgccggggcacgccgcggggcgcgggccagcatcggcccccgcggggggacaa
gggcggcggggacgtggctcccacgggagtgttacagcccgccgcgccatgcccccgggg
gggccgaggaccgcgcgcaaggatgctggcgtaatggccaccggcgacccgtcttgaaac
acggaccaaggagtcaagcattggggcgagtgtccgggtggcaaacccgcacgcgcaatg
aaagtgaacgcaggtgggagcttcggcgcaccaccgaccgatcctgatgtcctcggatgg
atttgagtaagagccccgccgcttggacccgaaagatggtgaactatgcctggatagggt
gaagccagaggaaactctggtggaggctcgcagcggttctgacgtgcaaatcgatcgtcg
aatctggg

Dryadomyces_montetyi_MT629761_1
--------acggcgagtgaagcggcaacagctcagatttggaatctgggggcccgagttg
taatctggagaggatgcttctggcgcggcgagttccctggaacgggacgccggagagggt
gagagccccgtactccaggacgcccagcctctgcgaagctccttcgacgagtcgagtagt
ttgggaatgctgctctaaacgggaggtaaatttcttctaaagctaaataccggccagaga
ccgatagcgcacaagtagagtgatcgaaagatgaaaagcactttgaaaagagggtcaaac
agtacgtgaaattgttgaaagggaagcgcccgtggccagacttgcgcccccccacccggc
ggaccc-cgccggggcacgccgcggggcgcaggccagcatcggctctcctagggggacaa
ggacggcgggaacgtggctccctcgggagtgttatagcccgccgcgccatgcccctgggg
gggccgaggaccgcgcgcaaggatgctggcgtaatggccaccggcgacccgtcttgaaac
acggaccaaggagtcaagcattggggcgagtgtctgggtggcaaacccgcacgcgaaatg
aaagtgaacgcaggtgggagcttcggcgcaccaccgaccgatcctgatgtcctcggatgg
atttgagtaagagccccaccgcttggacccgaaagatggtgaactatgcctgaatagggt
gaagccagaggaaactctggtggaggctcgcagcggttctgacgtgcaaatcgatcgtca
a-------

Dryadomyces_quercivorus_MT629762_1
ccccagtaacggcgagtgaagcggcaacagctcagatttggaatctgggggcccgagttg
taatctggagaggatgcttctggcgcggcgagttccctggaacgggacgccggagagggt
gagagccccgtactccgggccgcctagcctctgcgaagctccttcgacgagtcgagtagt
ttgggaatgctgctctaaacgggaggtaaatttcttctaaagctaaataccggccagaga
ccgatagcgcacaagtagagtgatcgaaagatgaaaagcactttgaaaagagggtcaaac
agtacgtgaaattgttgaaagggaagcgcccgtggccagacttgcgccccctcacccggc
ggaccc-cgccggggcacgccgcggggcgcaggccagcatcggcttccccagggggacaa
ggacggcgggaacgtggctcctccgggagtgttatagcccgccgcgccatgcccctgggg
gggccgaggaccgcgcgcaaggatgctggcgtaatggccaccggcgacccgtcttgaaac
acggaccaaggagtcaagcattggggcgagtgtctgggtggcaaacccgcacgcgaaatg
aaagtgaacgcaggtgagagcttcggcgcaccaccgaccgatcctgatgtcctcggatgg
atttgagtaagagccccaccgcttggacccgaaagatggtgaactatgcctgaatagggt
gaagccagaggaaactctggtggaggctcgcagcggttctgacgtgcaaatcgatcgtca
aatttggg

Dryadomyces_quercus_mongolicae_MT629763_1
cctcagtaacggcgagtgaagcggcaacagctcagatttggaatctgggggcccgagttg
taatctggagaggatgcttctggcgcggcgagttccctggaacgggacgccggagagggt
gagagccccgtactccaggacgcctagcctctgtgaagctccttcgacgagtcgagtagt
ttgggaatgctgctctaaatgggaggtaaatttcttctaaagctaaataccggccagaga
ccgatagcgcacaagtagagtgatcgaaagatgaaaagcactttgaaaagagggtcaaac
agtacgtgaaattgttgaaagggaagcgcccgtggccagacttgcgccccctcacccggc
ggactc-cgccggggcacgccgcggggtgcaggccagcatcggctcttccagggggacaa
ggacggcgggaacgtggctcctccgggagtgttatagcccgccgcgccatgcccctgggg
gggccgaggaccgcgcgcaaggatgctggcgtaatggccaccggcgacccgtcttgaaac
acggaccaaggagtcaagcattggggcgagtgtctgggtggcaaacccgcacgcgaaatg
aaagtgaacgcaggtgagagcttcggcgcaccaccgaccgatcctgatgtcctcggatgg
atttgagtaagagccccaccgcttggacccgaaagatggtgaactatgcctgaatagggt
gaagccagaggaaactctggtggaggctcgcagcggttctgacgtgcaaatcgatcgtca
aatttggg

Dryadomyces_quercus_mongolicae_MT629764_1
---------cggcgagtgaagcggcaacagctcagatttggaatctgggggcccgagttg
taatctggagaggatgcttctggcgcggcgagttccctggaacgggacgccggagagggt
gagagccccgtactccaggacgcctagcctctgtgaagctccttcgacgagtcgagtagt
ttgggaatgctgctctaaatgggaggtaaatttcttctaaagctaaataccggccagaga
ccgatagcgcacaagtagagtgatcgaaagatgaaaagcactttgaaaagagggtcaaac
agtacgtgaaattgttgaaagggaagcgcccgtggccagacttgcgccccctcacccggc
ggactc-cgccggggcacgccgcggggtgcaggccagcatcggctcttccagggggacaa
ggacggcgggaacgtggctcctccgggagtgttatagcccgccgcgccatgcccctgggg
gggccgaggaccgcgcgcaaggatgctggcgtaatggccaccggcgacccgtcttgaaac
acggaccaaggagtcaagcattggggcgagtgtctgggtggcaaacccgcacgcgaaatg
aaagtgaacgcaggtgagagcttcggcgcaccaccgaccgatcctgatgtcctcggatgg
atttgagtaagagccccaccgcttggacccgaaagatggtgaactatgcctgaatagggt
gaagccagaggaaactctggtggaggctcgcagcggttctgacgtgcaaatcgatcgtca
aatttggg

Dryadomyces_sulphureus_MT629768_1
------------------------------------------------------gaaaag
aaaccaacagggattgccccagtaacggcgagttccctggaacgggacgccagagagggt
gagagccccgtacggcgggacgccgcgcctctgcgaagctccttcgacgagtcgagtagt
ttgggaatgctgctccaaacgggaggtaaatttctcctaaagctaaataccggccggaga
ccgatagcgcacaagtagagtgatcgaaagatgaaaagcactttgaaaagagggtcaaac
agtacgtgaaattgttgaaagggaagcgcccgtggccagactcgcgccccaccacccggc
ggactc-cgccggggcacgccgcggggcgcgggccagcatcggcccccgcagggggacaa
gggcggcgggaacgtggctcctctgggagtgttacagcccgccgcgccatgcccctgggg
gggccgaggaccgcgcgcaaggatgctggcgtaatggccaccggcgacccgtcttgaaac
acggaccaaggagtcaagcattggggcgagtgtccgggtggcaaacccgcacgcgcaatg
aaagtgaacgtaggtgggagcttcggcgcaccaccgaccgatcctgatgtcctcggatgg
atttgagtaagagccccaccgcttggacccgaaagatggtgaactatgcctgaatagggt
gaagccagaggaaactctggtggaggctcgcagcggttctgacgtgcaaatcgatcgtca
aatttggg

Leptographium_raffai_MT637211_1
cctcagtaacggcgagtgaagcggcaacagctcagatttggaatctgggggcccgagttg
taatctggagaggatgcttctggcgcggcgagttccctggaacgggacgccggagagggt
gagagccccgtacggtcggacgcctagcctgtgtgaagctccttcgacgagtcgagtagt
ttgggaatgctgctcaaaatgggaggtaaatttcttctaaagctaaataccggccagaga
ccgatagcgcacaagtagagtgatcgaaagatgaaaagcactttgaaaagagggtcaaac
agtacgtgaaattgttgaaagggaagcgcccgtggccagacttgtgcccgaccatccggc
gcccccgcgccggtgcactctgccgggcgcaggccagcatcggttttcctagggggataa
aggcggcgggaacgtggctccctcgggagcgttatagcccgccgtgtcatgcctctgggg
------------------------------------------------------------
------------------------------------------------------------
------------------------------------------------------------
------------------------------------------------------------
------------------------------------------------------------
--------

Leptographium_gordonii_MT637213_1
ccccagtaacggcgagtgaagcggcaacagctcagatttggaatctgggggcccgagttg
taatctggagaggatgcttctggcgcggcgagttccctggaacgggacgccggagagggt
gagagccccgtacggtcggacgcccagcctgtgtgaagctccttcgacgagtcgagtagt
ttgggaatgctgctcaaaatgggaggtaaatttcttctaaagctaaataccggccagaga
ccgatagcgcacaagtagagtgatcgaaagatgaaaagcactttgaaaagagggtcaaac
agtacgtgaaattgttgaaagggaagcgcccgtggccagacttgcgcccgaccacccagc
gccaacgcgccggggcactccgccgggcgcaggccagcatcggttttcccagggggacaa
aggtggcgggaacgtagctcctccgggagtgttatagcccgccgcgccatgcccctgggg
ggaccgaggaccgcgcgcaaggatgctggcgtaatggccaccggcgacccgtcttgaaac
acggaccaaggagtcaagcattggggcgagtgtctgggtgtcaaacccgcacgcgaaatg
aaagtgaacgcaggtgagagcttcggcgcatcatcgaccgatcctgatgttctcggatgg
atttgagtaagagcctcaccgcttggacccgaaagatggtgaactatgcctgtatagggt
gaagccagaggaaactctggtggaggctcgcagcggttctgacgtgcaaatcgatcgtca
aatatggg

Ceratocystiopsis_lunata_MW028141_1
ccccagtaacggcgagtgaagcggcaacagctcaaatttgaaatctgggggtccgagttg
taatttggagaggatgcttctggcgaggcgagttccttggaacaggacgccacagagggt
gagagccccgtaaggtcggccgccaagcctgtgcgaagctccttcgacgagtcgagtagt
ttgggaatgctgctctaaatgggaggtaaattccttctaaagctaaatactggccagaga
ccgatagcgcacaagtagagtgatcgaaagatgaaaagcaccttgaaaagagggttaaac
agtacgtgaaattgttgaaagggaagcgcctgtgaccagactcgcgccccaccagccggc
gttct--cgccggtgcactccgcggggcgtgggccagcatcggttcccacggggggataa
aggccgcgggaacgtagctccctagggagtgttatagcccgcggtgccatgcccccgggg
ggaccgaggaccgcgcgcaaggatgctggcgtaatggtcactagcgacccgtcttgaaac
acggaccaaggagtcaagcattggggcgagtgtctgggtgctaaacccgaacgcgaaatg
aaagtgaacgta-gtgagagcttcggcgcatcaccgaccgatcctgatgttctcggatgg
atttgagtaagagccttaacgcttggacccgaaagatggtga------------------
------------------------------------------------------------
--------

Grosmannia_huntii_MW046120_1
ccccagtaacggcgagtgaagcggcaacagctcagatttggaatctgggggcccgagttg
taatctggagaggatgcttctggcgcggcgagttccctggaacgggacgccggagagggt
gagagccccgtacggttggacgcctagcctttgtgaagctccttcgacgagtcgagtagt
ttgggaatgctgctcaaaatgggaggtaaatttcttctaaagctaaataccggccagaga
ccgatagcgcacaagtagagtgatcgaaagatgaaaagcactttgaaaagagggtcaaac
agtacgtgaaattgttgaaagggaagcgcccgtggccagacttgtgccccaccacccggc
gccctcgcgccggtgcactccgcgaggcgcaggccagcatcggttttcctagggggataa
aggcggcgggaacgtggctccctcgggagtgttatagcccgccgcgccatgcccctgggg
ggaccgaggaccgcgcgcaaggatgctggcgtaatggccaccggcgacccgtcttgaaac
acggaccaaggagtcaagcattggggcgagtgtctgggtgccaaacccgcacgcgaaatg
aaagtgaacgcaggtgagagcttcggcgcatcatcgaccgatcctgatgttctcggatgg
atttgagtaagagccttaccgcttggacccgaaagatggtgaactatgcctgtatagggt
gaagccagaggaaactctggtggaggctcgcagcggttctgacgtgcaaatcgatcgtca
aatatggg

Ceratocystiopsis_yantaiensis_MZ819924_1
cctcagtaacggcgagtgaagcggcaacagctcaaatttgaaatctgggggtccgagttg
taatttggagaggatgtttctggcgcggcgagttccttggaacaggacgccacagagggt
gagagccccgtacggttggccgcctagccttcacgaaactccttcgacgagtcgagtagt
ttgggaatgctgctcaaaatgggaggtaaatttcttctaaagctaaataccggccagaga
ccgatagcgcacaagtagagtgatcgaaagatgaaaagcaccttgaaaagagggttaaac
agtacgtgaaattgttgaaagggaagcgcctgcgaccagactcgcgccccaccagccggc
gttct--cgccggtgcactccgcggggtgcgggccagcatcggttttccctgggggagaa
aggttgcgggaatgtagctctttcgggagtgttatagcccgtggcgccatgccccagggg
ggaccgaggaccgcgcgcaaggatgctggcgtaatggtcgtcggcgacccgtct------
------------------------------------------------------------
------------------------------------------------------------
------------------------------------------------------------
------------------------------------------------------------
--------

Ceratocystiopsis_weihaiensis_MZ819926_1
cctcagtaacggcgagtgaagcggcaacagctcaaatttgaaatctgggggtccgagttg
taatttggagaggatgtttctggcgcggcgagttccttggaacaggacgccacagagggt
gagagccccgtacggtcggccgccaaaccttcaagaaactccttcgacgagtcgagtagt
ttgggaatgctgctcaaaatgggaggtaaatttcttctaaagctaaataccggccagaga
ccgatagcgcacaagtagagtgatcgaaagatgaaaagcaccttgaaaagagggttaaac
agtacgtgaaattgttgaaagggaagcgcctgcgaccagactcgcgccccaccagccggc
gttct--cgccggtgcactccgcggggtgcgggccagcatcggttttccctgggggagaa
aggccgcgggaacgtagctccttcgggagtgttatagcccgtggcgccatgccccagggg
ggaccgaggaccgcgcgcaaggatgctggcgtaatggtcgtcggcgacccgtct------
------------------------------------------------------------
------------------------------------------------------------
------------------------------------------------------------
------------------------------------------------------------
--------

Hawksworthiomyces_taylorii_NG_059701_1
ccccagtaacggcgagtgaagcggcaacagctcaaatttgaaatctgggggcccgagttg
taatttggagaggatgcttttggcgcggcgagttccttggaacaggacgccacagagggt
gagagccccgtacggtcggacgcctagcctatacaaagctccttcgacgagtcgagtagt
ttgggaatgctgctcaaaatgggaggtaaatttcttctaaagctaaataccggccagaga
ccgatagcgcacaagtagagtgatcgaaagatgaaaagcactttgaaaagagagttaaac
agtacgtgaaattgttgaaagggaagcgcctgtgaccagacttgcgccctaccacccggc
gttct--cgccggtgcactccgcaggatgcaggccagcatcggttctcccagggggacaa
aggccgcgggaacgtagctctttcgggagtgttatagcccgcggcgccatgcctctaggg
ggaccgaggaccgcgcgcaaggatgctggcgtaatggtcactagcgacccgtcttgaaac
acggaccaaggagtcaagcattggggcgagtgtccgggtgccaaacccgcacgcgaaatg
aaagtaaacgtaggtgagagcttcggcgcatcaccgaccgatcctgatgtattcggatgg
atttgagtaagagccttaccgcttggacccgaaagatggtgaactatgcctgtatagggt
gaagccagaggaaactctggtggaggctcgcagcggttctgacgtgcaaatcgatcgtca
aatatggg

Ceratocystiopsis_norroenii_OL309934_1
cctcagtaacggcgagtgaagcggcaacagctcaaatttgaaatctgggggtccgagttg
taatttggagaggatgtttctggcgcggcgagttccttggaacaggacgccacagagggt
gagagccccgtacggtcggccgccaaacctccacgaaactccttcgacgagtcgagtagt
ttgggaatgctgctcaaaatgggaggtaaatttcttctaaagctaaataccggccagaga
ccgatagcgcacaagtagagtgatcgaaagatgaaaagcaccttgaaaagagggttaaac
agtacgtgaaattgttgaaagggaagcgcctgcgaccagactcgcgccccaccagccggc
gttct--cgccggtgcactccgcggggtgcgggccagcatcggttttccttgggggagaa
aggccgcgggaatgtagctccctcgggagtgttatagcccgtggcgccatgccccagggg
ggaccgaggaccgcgcgcaaggatgctggcgtaatggtcgtcggcgacccgtcttgaaac
acggacc-----------------------------------------------------
------------------------------------------------------------
------------------------------------------------------------
------------------------------------------------------------
--------

Ceratocystiopsis_minima_OM514701_1
------taacggcgagtgaagcggcaacagctcaaatttgaaatctgggggtccgagttg
taatttggagaggatgtttctggcgcggcgagttccttggaacaggacgccacagagggt
gagagccccgtacggtcggccgcctagcctccacgaaactccttcgacgagtcgagtagt
ttgggaatgctgctcaaaatgggaggtaaatttcttctaaagctaaatactggccagaga
ccgatagcgcacaagtagagtgatcgaaagatgaaaagcaccttgaaaagagggttaaac
agtacgtgaaattgttgaaagggaagcgcctgcgaccagactcgcgccccaccagccggc
gttct--cgccggtgcactccgcggggggcgggccagcatcggttttccccgggggagaa
aggccgcgggaacgtagctccttcgggagtgttatagcccgtggcgccatgccccagggg
ggaccgaggaccgcgcgcaaggatgctggcataatggtcgtcggcgacccgtcttgaaac
acggaccaaggagtcaagcattggggcgagtgtctgggtgccaaacccgcacgcgaaatg
aaagtgaacgcaggtgagagcttcggcgcatcaccgaccgatcctgatgtcttcggatgg
atttgagtaagagccccaccgcttggacccgaaagatggtgaactatgcctgtatagggt
gaagccagaggaaactctggtggaggctcgcagcggttctgacgtgcaaatcgatcgtca
aatatggg

Ceratocystiopsis_minuta_OM514703_1
------taacggcgagtgaagcggcaacagctcaaatttgaaatctgggggtccgagttg
taatttggagaggatgtttctggcgcggcgagttccttggaacaggacgccacagagggt
gagagccccgtacggtcggccgccaaacctccaagaaactccttcgacgagtcgagtagt
ttgggaatgctgctcaaaatgggaggtaaatttcttctaaagctaaataccggccagaga
ccgatagcgcacaagtagagtgatcgaaagatgaaaagcaccttgaaaagagggttaaac
agtacgtgaaattgttgaaagggaagcgcctgcgaccagactcgcgccccaccagccggc
gttct--cgccggtgcactccgcggggtgcgggccagcatcggttttccctgggggagaa
aggccgcgggaacgtagctccttcgggagtgttatagcccgtggcgtcatgccccagggg
ggaccgaggaccgcgcgcaaggatgctggcgtaatggtcgtcggcgacccgtcttgaaac
acggaccaaggagtcaagcattggggcgagtgtctgggtgccaaacccgcacgcgaaatg
aaagtgaacgcaggtgagagcttcggcgcatcaccgaccgatcctgatgtcctcggatgg
atttgagtaagagccccaccgcttggacccgaaagatggtgaactatgcctgtatagggt
gaagccagaggaaactctggtggaggctcgcagcggttctgacgtgcaaatcgatcgtca
aatatggg

Ceratocystiopsis_neglecta_OM514704_1
---------------gtgaagcggcaacagctcaaatttgaaatctgggggtccgagttg
taatttggagaggatgtttctggcgcggcgagttccttggaacaggacgccacagagggt
gagagccccgtacggtcggccgcctagcctccacgaaaccccttcgacgagtcgagtagt
ttgggaatgctgctcaaaatgggaggtaaatttcttctaaagctaaataccggccagaga
ccgatagcgcacaagtagagtgatcgaaagatgaaaagcaccttgaaaagagggttaaac
agtacgtgaaattgttgaaagggaagcgcctgcgaccagactcgcgccccaccagccggc
gttct--cgccggtgcactccgcggggtgcgggccagcatcggttttccctgggggagaa
aggccgcgggaacgtagctcctccgggagtgttatagcccgtggcgccatgccccagggg
ggaccgaggaccgcgcgcaaggatgctggcgtaatggtcgtcggcgacccgtcttgaaac
acggaccaaggagtcaagcattggggcgagtgtctgggtgccaaacccgcacgcgaaatg
aaagtgaacgcaggtgagagcttcggcgcatcaccgaccgatcctgatgtcttcggatgg
atttgagtaagagccccaccgcttggacccgaaagatggtgaactatgcctgtatagggt
gaagccagaggaaactctggtggaggctcgcagcggttctgacgtgcaaatcgatcgtca
aat-----

Ceratocystiopsis_ranaculosa_OM514705_1
--------acggcgagtgaagcggcaacagctcaaatttgaaatctgggggtccgagttg
taatttggagaggatgtttctggcgcggcgagttccttggaacaggacgccacagagggt
gagagccccgtacggttggccgcctagcctgcacgaaactccttcgacgagtcgagtagt
ttgggaatgctgctcaaaatgggaggtaaatttcttctaaagctaaataccggccagaga
ccgatagcgcacaagtagagtgatcgaaagatgaaaagcaccttgaaaagagggttaaac
agtacgtgaaattgttgaaagggaagcgcctgcgaccagactcgcgccccaccagccggc
gttct--cgccggtgcactccgcggggggcgggccagcatcggttttccctgggggagaa
aggctgcgggaatgtagctccctcgggagtgttatagcccgtggcgtcatgccccagggg
ggaccgaggaccgcgcgcaaggatgctggcgtaatggtcgtcggcgacccgtcttgaaac
acggaccaaggagtcaagcattggggcgagtgtctgggtgccaaacccgcacgcgaaatg
aaagtaaacgtaggtgagagcttcggcgcatcaccgaccgatcctgatgtcttcggatgg
atttgagtaagagccccaccgcttggacccgaaagatggtgaactatgcctgtatagggt
gaagccagaggaaactctggtggaggctcgcagcggttctgacgtgcaaatcgatcgtca
aatatgg-

Ceratocystiopsis_rollhanseniana_OM514706_1
------taacggcgagtgaagcggcaacagctcaaatttgaaatctgggggcccgagttg
taatttggagaggatgtttctggcgcggcgagttccttggaacaggacgccacagagggt
gagagccccgtacggtcggccgcctagcctccacgaaactccttcgacgagtcgagtagt
ttgggaatgctgctcaaaatgggaggtaaatttcttctaaagctaaataccggccagaga
ccgatagcgcacaagtagagtgatcgaaagatgaaaagcaccttgaaaagagggttaaac
agtacgtgaaattgttgaaagggaagcgcctgcgaccagactcgcgccccaccagccggc
gttct--cgccggtgcactccgcggggtgcgggccagcatcggttttccctgggggagaa
aggccgcgggaacgtagctccttcgggagtgttatagcccgcggcgccatgccccagggg
ggaccgaggaccgcgcgcaaggatgctggcgtaatggtcgtcggcgacccgtcttgaaac
acggaccaaggagtcaagcattggggcgagtgtctgggtgccaaacccgcacgcgaaatg
aaagtgaacgcaggtgagagcttcggcgcatcaccgaccgatcctgatgtcctcggatgg
atttgagtaagagccccaccgcttggacccgaaagatggtgaactatgcctgtatagggt
gaagccagaggaaactctggtggaggctcgcagcggttctgacgtgcaaatcgatcgtca
aat-----

Esteya_vermicola_OM514707_1
------taacggcgagtgaagcggcaacagctcagatttggaatctgggggcccgagttg
taatctggagaggatgcttctggcgcggcgagttccctggaacgggacgcctgagagggt
gagagccccgtacggcggcgcgcctagcctctgtgaagctccttcggcgagtcgagtagt
ttgggaatgctgctcaaaatgggaggtaaatttcttctaaagctaaataccggccagaga
ccgatagcgcacaagtagagtgatcgaaagatgaaaagcactttgaaaagagggtcaaac
agtacgtgaaattgttgaaagggaagcgcccgtggccagacgcgcgccccatcacccagc
gttcct-cgctggggcactccgcggggcgcgggccagcatcggcttccgcagggggacaa
gggcggcgggaacgtggctcccccgggagtgttatagcccgccgcgccatgcccctgggg
aggccgaggaccgcgcgcaaggatgctggcgtaatggccaccggcgacccgtcttgaaac
acggaccaaggagtcaagcattggggcgagtgtctgggtgccaaacccgcacgcgaaatg
aaagtgaacgcaggtgagagccctggcgcatcaccgaccgatcctgatgtcctcggatgg
atttgagtaagagccttgccgcttggacccgaaagatggtgaactatgcctgtatagggt
gaagccagaggaaactctggtggaggctcgcagcggttctgacgtgcaaatcgatcgtca
aatatggg

Esteya_vermicola_OM514708_1
------taacggcgagtgaagcggcaacagctcagatttggaatctgggggcccgagttg
taatctggagaggatgcttctggcgcggcgagttccctggaacgggacgcctgagagggt
gagagccccgtacggcggcgcgcctagcctctgtgaagctccttcggcgagtcgagtagt
ttgggaatgctgctcaaaatgggaggtaaatttcttctaaagctaaataccggccagaga
ccgatagcgcacaagtagagtgatcgaaagatgaaaagcactttgaaaagagggtcaaac
agtacgtgaaattgttgaaagggaagcgcccgtggccagacgcgcgccccatcacccagc
gttcct-cgctggggcactccgcggggcgcgggccagcatcggcttccgcagggggacaa
gggcggcgggaacgtggctcccccgggagtgttatagcccgccgcgccatgcccctgggg
aggccgaggaccgcgcgcaaggatgctggcgtaatggccaccggcgacccgtcttgaaac
acggaccaaggagtcaagcattggggcgagtgtctgggtgccaaacccgcacgcgaaatg
aaagtgaacgcaggtgagagccctggcgcatcaccgaccgatcctgatgtcctcggatgg
atttgagtaagagccttgccgcttggacccgaaagatggtgaactatgcctgtatagggt
gaagccagaggaaactctggtggaggctcgcagcggttctgacgtgcaaatcgatcgtca
aatatggg

Esteya_vermicola_OM514709_1
-------aacggcgagtgaagcggcaacagctca-atttggaatctgggggcccgagttg
taatctggagaggatgcttctggcgcggcgagttccctggaacgggacgcctgagagggt
gagagccccgtacggcggcgcgcctagcctctgtgaagctccttcggcgagtcgagtagt
ttgggaatgctgctcaaaatgggaggtaaatttcttctaaagctaaataccggccagaga
ccgatagcgcacaagtagagtgatcgaaagatgaaaagcactttgaaaagagggtcaaac
agtacgtgaaattgttgaaagggaagcgcccgtggccagacgcgcgccccatcacccagc
gttcct-cgctggggcactccgcggggcgcgggccagcatcggcttccgcagggggacaa
gggcggcgggaacgtggctcccccgggagtgttatagcccgccgcgccatgcccctgggg
aggccgaggaccgcgcgcaaggatgctggcgtaatggccaccggcgacccgtcttgaaac
acggaccaaggagtcaagcattggggcgagtgtctgggtgccaaacccgcacgcgaaatg
aaagtgaacgcaggtgagagccctggcgcatcaccgaccgatcctgatgtcctcggatgg
atttgagtaagagccttgccgcttggacccgaaagatggtgaactatgcctgtatagggt
gaagccagaggaaactctggtggaggctcgcagcggttctgacgtgcaaatcgatcgtca
aatatggg

Leptographium_aenigmaticum_OM514716_1
------taacggcgagtgaagcggcaacagctcagatttggaatctgggggcccgagttg
taatctggagaggatgtttctggcgcggcgagttccctggaacgggacgccggagagggt
gagagccccgtacggttggacgcctagcctttgtgaagctccttcgacgagtcgagtagt
ttgggaatgctgctcaaaatgggaggtaaatttcttctaaagctaaataccggccagaga
ccgatagcgcacaagtagagtgatcgaaagatgaaaagcactttgaaaagagggtcaaac
agtacgtgaaattgttgaaagggaagcgcccgtggccagacttgtaccccaccatccggc
gccctcgcgccggtgcactccgtggggcgcaggccagcatcggttttcccagggggataa
aggcggcgggaacgtggctccctcgggagtgttatagcccgccgcgccatgcccctgggg
ggaccgaggaccgcgcgcaaggatgctggcgtaatggccaccggcgacccgtcttgaaac
acggaccaaggagtcaagcattggggcgagtgtctgggtgccaaacccgcacgcgaaatg
aaagtgaacgcaggtgagagcttcggcgcatcatcgaccgatcctgatgttctcggatgg
atttgagtaagagccttaccgcttggacccgaaagatggtgaactatgcctgtatagggt
gaagccagaggaaactctggtggaggctcgcagcggttctgacgtgcaaatcgatcgtca
aatatggg

Leptographium_alacre_OM514717_1
------taacggcgagtgaagcggcaacagctcagatttggaatctgggggcccgagttg
taatctggagaggatgcttctggcgcggcgagttccctggaacgggacgccggagagggt
gagagccccgtacggtcggacgcctagcctttgtgaagctccttcgacgagtcgagtagt
ttgggaatgctgctcaaaatgggaggtaaatttcttctaaagctaaatattggccagaga
ccgatagcgcacaagtagagtgatcgaaagatgaaaagcactttgaaaagagggttaaac
agtacgtgaaattgttgaaagggaagcgcccgtggccagacttgtgccccaccacccggc
gccctcgcgccggtgcactccgcggggcgcaggccagcatcggtttttccagggggacaa
aggcggcgggaacgtggctccctcgggagtgttatagcccgccgcgccatgcccctgggg
ggaccgaggaccgcgcgcaaggatgctggcgtaatggccaccggcgacccgtcttgaaac
acggaccaaggagtcaagcattggggcgagtgtctgggtgccaaacccgcacgcgaaatg
aaagtgaacgcaggtgagagcttcggcgcatcatcgaccgatcctgatgttctcggatgg
atttgagtaagagccttaccgcttggacccgaaagatggtgaactatgcctgtatagggt
gaagccagaggaaactctggtggaggctcgcagcggttctgacgtgcaaatcgatcgtca
aatatggg

Leptographium_clavigerum_OM514723_1
------taacggcgagtgaagcggcaacagctcagatttggaatctgggggcccgagttg
taatctggagaggatgcttctggcgcggcgagttccctggaacgggacgccggagagggt
gagagccccgtacggttggacgcctagcctttgtgaagctccttcgacgagtcgagtagt
ttgggaatgctgctcaaaatgggaggtaaatttcttctaaagctaaataccggccagaga
ccgatagcgcacaagtagagtgatcgaaagatgaaaagcactttgaaaagagggtcaaac
agtacgtgaaattgttgaaagggaagcgcccgtggccagacttgtgccccaccacccggc
gccctcgcgccggtgcactccgcggggcgcaggccagcatcggttttcccagggggataa
aggcggcgggaacgtggctccctcgggagtgttatagcccgccgcgccatgcccctgggg
ggaccgaggaccgcgcgcaaggatgctggcgtaatggccaccggcgacccgtcttgaaac
acggaccaaggagtcaagcattggggcgagtgtctgggtgccaaacccgcacgcgaaatg
aaagtgaacgcaggtgagagcttcggcgcatcatcgaccgatcctgatgttctcggatgg
atttgagtaagagccttaccgcttggacccgaaagatggtgaactatgcctgtatagggt
gaagccagaggaaactctggtggaggctcgcagcggttctgacgtgcaaatcgatcgtca
aatatggg

Leptographium_cucullatum_OM514724_1
------taacggcgagtgaagcggcaacagctcagatttggaatctgggggcccgagttg
taatctggagaggatgcttctggcgcggcgagttccctggaacgggacgccggagagggt
gagagccccgtacggtcggacgcctagcctgtgtgaagctccttcgacgagtcgagtagt
ttgggaatgctgctcaaaatgggaggtaaatttcttctaaagctaaataccggccagaga
ccgatagcgcacaagtagagtgatcgaaagatgaaaagcactttgaaaagagggtcaaac
agtacgtgaaattgttgaaagggaagcgcccgtggccagacttgtgcccgaccatccggc
gcccccgcgccggtgcactctgccgggcgcaggccagcatcggttttcctagggggataa
aggcggcgggaacgtggctccctcgggagcgttatagcccgccgtgtcatgcctctgggg
ggaccgaggaccgcgcgcaaggatgctggcgtaatggccaccggcgacccgtcttgaaac
acggaccaaggagtcaagcattggggcgagtgtctgggtgttaaacccgcacgcgaaatg
aaagtgaacgcaggtgagagcttcggcgcatcatcgaccgatcctgatgttttcggatgg
atttgagtaagagccttaacgcttggacccgaaagatggtgaactatgcctgtatagggt
gaagccagaggaaactctggtggaggctcgcagcggttctgacgtgcaaatcgatcgtca
aatatggg

Leptographium_europhioides_OM514729_1
------taacggcgagtgaagcggcaacagctcagatttggaatctgggggcccgagttg
taatctggagaggatgtttctggcgcggcgagttccctggaacgggacgccggagagggt
gagagccccgtacggttggacgcctagcctttgtgaaactccttcgacgagtcgagtagt
ttgggaatgctgctcaaaatgggaggtaaatttcttctaaagctaaataccggccagaga
ccgatagcgcacaagtagagtgatcgaaagatgaaaagcactttgaaaagagggtcaaac
agtacgtgaaattgttgaaagggaagcgcccgtggccagacttgtaccccaccatccggc
gccctcgcgccggtgcactccgtggggcgcaggccagcatcggttttcctagggggataa
aggcggcgggaacgtagctccctcgggagtgttatagcccgccgtgccatgcccctgggg
ggaccgaggaccgcgcgcaaggatgctggcgtaatggccaccggcgacccgtcttgaaac
acggaccaaggagtcaagcattggggcgagtgtctgggtgccaaacccgcacgcgaaatg
aaagtgaacgcaggtgagagcttcggcgcatcatcgaccgatcctgatgttctcggatgg
atttgagtaagagccttaccgcttggacccgaaagatggtgaactatgcctgtatagggt
gaagccagaggaaactctggtggaggctcgcagcggttctgacgtgcaaatcgatcgtca
aatatggg

Leptographium_galeiforme_OM514731_1
------taacggcgagtgaagcggcaacagctcagatttggaatctgggggcccgagttg
taatctggagaggatgcttctggcgcggcgagttccctggaacgggacgccggagagggt
gagagccccgtacggtcggacgcccagcctgtgtgaagctccttcgacgagtcgagtagt
ttgggaatgctgctcaaaatgggaggtaaatttcttctaaagctaaatattggccagaga
ccgatagcgcacaagtagagtgatcgaaagatgaaaagcactttgaaaagagggtcaaac
agtacgtgaaattgttgaaagggaagcgcccgtggccagacttgcgcccgaccacccggc
gccatcgcgccggggcactccgccgggcgcaggccagcatcggttttcccagggggacaa
aggtggcgggaacgtagctcctccgggagtgttatagcccgccgcgccatgcccctgggg
ggaccgaggaccgcgcgcaaggatgctggcgtaatggccaccggcgacccgtcttgaaac
acggaccaaggagtcaagcattggggcgagtgtctgggtgtcaaacccgcacgcgaaatg
aaagtgaacgcaggtgagagcttcggcgcatcatcgaccgatcctgatgttctcggatgg
atttgagtaagagcctcaccgcttggacccgaaagatggtgaactatgcctgtatagggt
gaagccagaggaaactctggtggaggctcgcagcggttctgacgtgcaaatcgatcgtca
aatatggg

Leptographium_koreanum_OM514733_1
------taacggcgagtgaagcggcaacagctcagatttggaatctgggggcccgagttg
taatctggagaggatgcttctggcgcggcgagttccctggaacgggacgccggagagggt
gagagccccgtacggttggacgcctagcctttgtgaagctccttcgacgagtcgagtagt
ttgggaatgctgctcaaaatgggaggtaaatttcttctaaagctaaataccggccagaga
ccgatagcgcacaagtagagtgatcgaaagatgaaaagcactttgaaaagagggtcaaac
agtacgtgaaattgttgaaagggaagcgcccgtggccagacttgtgccccaccacccggc
gccctcgcgccggtgcactccgcggggcgcaggccagcatcggttttcctagggggataa
aggcggcgggaacgtggctccctcgggagtgttatagcccgccgcgccatgcccctgggg
ggaccgaggaccgcgcgcaaggatgctggcgtaatggccaccggcgacccgtcttgaaac
acggaccaaggagtcaagcattggggcgagtgtctgggtgccaaacccgcacgcgaaatg
aaagtgaacgcaggtgagagcttcggcgcatcatcgaccgatcctgatgttctcggatgg
atttgagtaagagccttaccgcttggacccgaaagatggtgaactatgcctgtatagggt
gaagccagaggaaactctggtggaggctcgcagcggttctgacgtgcaaatcgatcgtca
aatatggg

Leptographium_olivaceum_OM514735_1
-------------gagtgaagcggcaacagctcagatttggaatctgggggcccgagttg
taatctggagaggatgcttctggcgcggcgagttccctggaacgggacgccggagagggt
gagagccccgtacggtcggacgcctagcctgtgtgaagctccttcgacgagtcgagtagt
ttgggaatgctgctcaaaatgggaggtaaatttcttctaaagctaaataccggccagaga
ccgatagcgcacaagtagagtgatcgaaagatgaaaagcactttgaaaagagggtcaaac
agtacgtgaaattgttgaaagggaagcgcccgtggccagacttgtgcccgaccatccggc
gcccccgcgccggtgcactctgccgggcgcaggccagcatcggttttcccagggggataa
aggcggcgggaacgtggctccctcgggagcgttatagcccgccgcgtcatgcctctgggg
ggaccgaggaccgcgcgcaaggatgctggcgtaatggccaccggcgacccgtcttgaaac
acggaccaaggagtcaagcattggggcgagtgtctgggtgttaaacccgcacgcgaaatg
aaagtgaacgcaggtgagagcttcggcgcatcatcgaccgatcctgatgttttcggatgg
atttgagtaagagccttaacgcttggacccgaaagatggtgaactatgcctgtatagggt
gaagccagaggaaactctggtggaggctcgcagcggttctgacgtgcaaatcgatcgtca
aa------

Leptographium_piceaperdum_OM514738_1
------taacggcgagtgaagcggcaacagctcagatttggaatctgggggcccgagttg
taatctggagaggatgtttctggcgcggcgagttccctggaacgggacgccggagagggt
gagagccccgtacggttggacgcctagcctttgtgaaactccttcgacgagtcgagtagt
ttgggaatgctgctcaaaatgggaggtaaatttcttctaaagctaaataccggccagaga
ccgatagcgcacaagtagagtgatcgaaagatgaaaagcactttgaaaagagggtcaaac
agtacgtgaaattgttgaaagggaagcgcccgtggccagacttgtaccccaccatccggc
gccctcgcgccggtgcactccgtggggcgcaggccagcatcggttttcctagggggataa
aggcggcgggaacgtagctccctcgggagtgttatagcccgccgtgccatgcccctgggg
ggaccgaggaccgcgcgcaaggatgctggcgtaatggccaccggcgacccgtcttgaaac
acggaccaaggagtcaagcattggggcgagtgtctgggtgccaaacccgcacgcgaaatg
aaagtgaacgcaggtgagagcttcggcgcatcatcgaccgatcctgatgttctcggatgg
atttgagtaagagccttaccgcttggacccgaaagatggtgaactatgcctgtatagggt
gaagccagaggaaactctggtggaggctcgcagcggttctgacgtgcaaatcgatcgtca
aatatggg

Leptographium_radiaticola_OM514742_1
-------aacggcgagtgaagcggcaacagctcagatttggaatctgggggcccgagttg
taatctggagaggatgcttctggcgcggcgagttccctggaacgggacgccggagagggt
gagagccccgtacggtcggacgcccagcctgtgtgaagctccttcgacgagtcgagtagt
ttgggaatgctgctcaaaatgggaggtaaatttcttctaaagctaaatattggccagaga
ccgatagcgcacaagtagagtgatcgaaagatgaaaagcactttgaaaagagggtcaaac
agtacgtgaaattgttgaaagggaagcgcccgtggccagacttgcgcccgaccacccggc
gcca-cgcgccggggcattccgccgggcgcaggccagcatcggttttcccagggggacaa
aggtggcgggaacgtagctcctccgggagtgttatagcccgccgcgccatgcccctgggg
ggaccgaggaccgcgcgcaaggatgctggcgtaatggccaccggcgacccgtcttgaaac
acggaccaaggagtcaagcattggggcgagtgtctgggtgtcaaacccgcacgcgaaatg
aaagtgaacgcaggtgagagcttcggcgcatcatcgaccgatcctgatgttctcggatgg
atttgagtaagagcctcaccgcttggacccgaaagatggtgaactatgcctgtatagggt
gaagccagaggaaactctggtggaggctcgcagcggttctgacgtgcaaatcgatcgtca
aatatggg

Leptographium_sagmatosporum_OM514743_1
------taacggcgagtgaagcggcaacagctcagatttggaatctgggggcccgagttg
taatctggagaggatgcttctggcgcggcgagttccctggaacgggacgccggagagggt
gagagccccgtacggtcggacgcctagcctgtgtgaagctccttcgacgagtcgagtagt
ttgggaatgctgctcaaaatgggaggtaaatttcttctaaagctaaataccggccagaga
ccgatagcgcacaagtagagtgatcgaaagatgaaaagcactttgaaaagagggtcaaac
agtacgtgaaattgttgaaagggaagcgcccgtggccagacttgtgcccgaccatccggc
gcccccgcgccggtgcactctgccgggcgcaggccagcatcggttttcccagggggataa
aggcggcgggaacgtggctccctcgggagcgttatagcccgccgcgtcatgcctctgggg
ggaccgaggaccgcgcgcaaggatgctggcgtaatggccaccggcgacccgtcttgaaac
acggaccaaggagtcaagcattggggcgagtgtctgggtgttaaacccgcacgcgaaatg
aaagtgaacgcaggtgagagcttcggcgcatcatcgaccgatcctgatgttttcggatgg
atttgagtaagagccttaacgcttggacccgaaagatggtgaactatgcctgtatagggt
gaagccagaggaaactctggtggaggctcgcagcggttctgacgtgcaaatcgatcgtca
aatat---

Leptographium_vescum_OM514745_1
---------cggcgagtgaagcggcaacagctcagatttggaatctgggggcccgagttg
taatctggagaggatgcttctggcgcggcgagttccctggaacgggacgccggagagggt
gagagccccgtacggtcggacgcctagcctgtgtgaagctccttcgacgagtcgagtagt
ttgggaatgctgctcaaaatgggaggtaaatttcttctaaagctaaataccggccagaga
ccgatagcgcacaagtagagtgatcgaaagatgaaaagcactttgaaaagagggtcaaac
agtacgtgaaattgttgaaagggaagcgcccgtggccagacttgtgcccgaccatccggc
gcccccgcgccggtgcactctgccgggcgcaggccagcatcggttttcctagggggataa
aggcggcgggaacgtggctccctcgggagcgttatagcccgccgtgtcatgcctctgggg
ggaccgaggaccgcgcgcaaggatgctggcgtaatggccaccggcgacccgtcttgaaac
acggaccaaggagtcaagcattggggcgagtgtctgggtgttaaacccgcacgcgaaatg
aaagtgaacgcaggtgagagcttcggcgcatcatcgaccgatcctgatgttttcggatgg
atttgagtaagagccttaacgcttggacccgaaagatggtgaactatgcctgtatagggt
gaagccagaggaaactctggtggaggctcgcagcggttctgacgtgcaaatcgatcgtca
aatatggg

Leptographium_wageneri_OM514746_1
------taacggcgagtgaagcggcaacagctcagatttggaatctgggggcccgagttg
taatctggagaggatgcttctggcgcggcgagttccctggaacgggacgccggagagggt
gagagccccgtacggtcggacgcccagcctttgtgaagctccttcgacgagtcgagtagt
ttgggaatgctgctcaaaatgggaggtaaatttcttctaaagctaaatattggccagaga
ccgatagcgcacaagtagagtgatcgaaagatgaaaagcactttgaaaagagggttaaac
agtacgtgaaattgttgaaagggaagcgcccgtggccagacttgcgcctcaccacccggc
gccctcgcgccggtgcactccgcggggcgcaggccagcatcggttctcccagggggataa
aggcggcgggaacgtggctccctcgggagtgttatagcccgccgcgccatgcccctgggg
ggaccgaggaccgcgcgcaaggatgctggcgtaatggccaccggcgacccgtcttgaaac
acggaccaaggagtcaagcattggggcgagtgtctgggtgccaaacccgcacgcgaaatg
aaagtgaacgcaggtgagagcttcggcgcatcatcgaccgatcctgatgttctcggatgg
atttgagtaagagccttaccgcttggacccgaaagatggtgaactatgcctgtatagggt
gaagccagaggaaactctggtggaggctcgcagcggttctgacgtgcaaatcgatcgtca
aatatggg

Leptographium_pseudotsugae_OM514747_1
------taacggcgagtgaagcggcaacagctcagatttggaatctgggggcccgagttg
taatctggagaggatgcttctggcgcggcgagttccctggaacgggacgccggagagggt
gagagccccgtacggtcggacgcccagcctttgtgaagctccttcgacgagtcgagtagt
ttgggaatgctgctcaaaatgggaggtaaatttcttctaaagctaaatattggccagaga
ccgatagcgcacaagtagagtgatcgaaagatgaaaagcactttgaaaagagggttaaac
agtacgtgaaattgttgaaagggaagcgcccgtggccagacttgcgcctcaccacccggc
gccctcgcgccggtgcactccgcggggcgcaggccagcatcggttctcccagggggataa
aggcggcgggaacgtggctccctcgggagtgttatagcccgccgcgccatgcccctgggg
ggaccgaggaccgcgcgcaaggatgctggcgtaatggccaccggcgacccgtcttgaaac
acggaccaaggagtcaagcattggggcgagtgtctgggtgccaaacccgcacgcgaaatg
aaagtgaacgcaggtgagagcttcggcgcatcatcgaccgatcctgatgttctcggatgg
atttgagtaagagccttaccgcttggacccgaaagatggtgaactatgcctgtatagggt
gaagccagaggaaactctggtggaggctcgcagcggttctgacgtgcaaatcgatcgtca
aatatggg

Hawksworthiomyces_lignivorus_OM514756_1
------taacggcgagtgaagcggcaacagctcaaatttgaaatctgggggcccgagttg
taatttggagaggatgcttttggcgcggcgagttccttggaacaggacgccatagagggt
gagagccccgtacggtcggacgcctagcctatacaaagctccttcgacgagtcgagtagt
ttgggaatgctgctcaaaatgggaggtaaatttcttctaaagctaaataccggccagaga
ccgatagcgcacaagtagagtgatcgaaagatgaaaagcactttgaaaagagagttaaac
agtacgtgaaattgttgaaagggaagcgcctgtgaccagacttgcgccctaccacccagc
gttct--cgctggtgcactctgcagggcgcaggccagcatcggttctcccagggggataa
aggccgcaggaacgtagctctttcgggagtgttatagcctgtggtgccatgcctctgagg
ggaccgaggaccgcgcgcaaggatgctggcgtaatggtcactagcgacccgtcttgaaac
acggaccaaggagtcaa-------------------------------------------
------------------------------------------------------------
------------------------------------------------------------
------------------------------------------------------------
--------

Leptographium_absconditum_OM514761_1
-----------------------------------atttggaatctgggggcccgagttg
taatctggagaggatgcttctggcgcggcgagttccctggaacgggacgccggagagggt
gagagccccgtacggttggacgcctagcctttgtgaagctccttcgacgagtcgagtagt
ttgggaatgctgctcaaaatgggaggtaaatttcttctaaagctaaataccggccagaga
ccgatagcgcacaagtagagtgatcgaaagatgaaaagcactttgaaaagagggtcaaac
agtacgtgaaattgttgaaagggaagcgcccgtggccagacttgtgccccaccacccggc
gccctcgcgccggtgcactccgcggggcgcaggccagcatcggttttcccagggggataa
aggcggcgggaacgtggctccctcgggagtgttatagcccgccgcgccatgcccctgggg
ggaccgaggaccgcgcgcaaggatgctggcgtaatggccaccggcgacccgtcttgaaac
acggaccaaggagtcaagcattggggcgagtgtctgggtgccaaacccgcacgcgaaatg
aaagtgaacgcaggtgagagcttcggcgcatcatcgaccgatcctgatgttctcggatgg
atttgagtaagagccttaccgcttggacccgaaagatggtgaactatgcctgtatagggt
gaagccagaggaaactctggtggaggctcgcagcggttctgacgtgcaaatcgatcgtca
--------

Leptographium_bhutanense_OM514762_1
------taacggcgagtgaagcggcaacagctcagatttggaatctgggggcccgagttg
taatctggagaggatgcttctggcgcggcgagttccctggaacgggacgccggagagggt
gagagccccgtacggttggacgcctagcctttgtgaagctccttcgacgagtcgagtagt
ttgggaatgctgctcaaaatgggaggtaaatttcttctaaagctaaataccggccagaga
ccgatagcgcacaagtagagtgatcgaaagatgaaaagcactttgaaaagagggtcaaac
agtacgtgaaattgttgaaagggaagcgcccgtggccagacttgtgccccaccacccggc
gccctcgcgccggtgcactccgcggggcgcaggccagcatcggttttcctagggggataa
aggcggcgggaacgtggctccttcgggagtgttatagcccgtcgtgccatgcccctgggg
ggaccgaggaccgcgcgcaaggatgctggcgtaatggccaccggcgacccgtcttgaaac
acggaccaaggagtcaagcattggggcgagtgtctgggtgccaaacccgcacgcgaaatg
aaagtgaacgcaggtgagagcttcggcgcatcatcgaccgatcctgatgttctcggatgg
atttgagtaagagccttaccgcttggacccgaaagatggtgaactatgcctgtatagggt
gaagccagaggaaactctggtggaggctcgcagcggttctgacgtgcaaatcgatcgtca
aatatggg

Leptographium_castellanum_OM514764_1
------taacggcgagtgaagcggcaacagctcagatttggaatctgggggcccgagttg
taatctggagaggatgcttctggcgcggcgagttccctggaacgggacgccggagagggt
gagagccccgtacggtcggacgcctagcctttgtgaagctccttcgacgagtcgagtagt
ttgggaatgctgctcaaaatgggaggtaaatttcttctaaagctaaatattggccagaga
ccgatagcgcacaagtagagtgatcgaaagatgaaaagcactttgaaaagagggttaaac
agtacgtgaaattgttgaaagggaagcgcccgtggccagacttgtgccctaccacccggc
gccctcgcgccggtgcactccgtggggcgcaggccagcatcggtttttccagggggacaa
aggcggcgggaacgtggctccctcgggagtgttatagcccgccgcgccatgcccctgggg
ggaccgaggaccgcgcgcaaggatgctggcgtaatggccaccggcgacccgtcttgaaac
acggaccaaggagtcaagcattggggcgagtgtctgggtgccaaacccgcacgcgaaatg
aaagtgaacgcaggtgagagcttcggcgcatcatcgaccgatcctgatgttctcggatgg
atttgagtaagagccttaccgcttggacccgaaagatggtgaactatgcctgtatagggt
gaagccagaggaaactctggtggaggctcgcagcggttctgacgtgcaaatcgatcgtca
aatatggg

Leptographium_conplurium_OM514765_1
------taacggcgagtgaagcggcaacagctcagatttggaatctgggggcccgagttg
taatctggagaggatgcttctggcgcggcgagttccctggaacgggacgccggagagggt
gagagccccgtacggtcggacgcctagcctgtgtgaagctccttcgacgagtcgagtagt
ttgggaatgctgctcaaaatgggaggtaaatttcttctaaagctaaataccggccagaga
ccgatagcgcacaagtagagtgatcgaaagatgaaaagcactttgaaaagagggtcaaac
agtacgtgaaattgttgaaagggaagcgcccgtggccagacttgtgcccgaccatccggc
gcccccgcgccggtgcactctgccgggcgcaggccagcatcggttttcctagggggataa
aggcggcgggaacgtggctccctcgggagcgttatagcccgccgtgtcatgcctctgggg
ggaccgaggaccgcgcgcaaggatgctggcgtaatggccaccggcgacccgtcttgaaac
acggaccaaggagtcaagcattggggcgagtgtctgggtgttaaacccgcacgcgaaatg
aaagtgaacgcaggtgagagcttcggcgcatcatcgaccgatcctgatgttttcggatgg
atttgagtaagagccttaacgcttggacccgaaagatggtgaactatgcctgtatagggt
gaagccagaggaaactctggtggaggctcgcagcggttctgacgtgcaaatcgatcgtca
aatatggg

Leptographium_douglasii_OM514766_1
------taacggcgagtgaagcggcaacagctcagatttggaatctgggggcccgagttg
taatctggagaggatgcttctggcgcggcgagttccctggaacgggacgccggagagggt
gagagccccgtacggtcggacgcccagcctttgtgaagctccttcgacgagtcgagtagt
ttgggaatgctgctcaaaatgggaggtaaatttcttctaaagctaaatattggccagaga
ccgatagcgcacaagtagagtgatcgaaagatgaaaagcactttgaaaagagggttaaac
agtacgtgaaattgttgaaagggaagcgcccgtggccagacttgtgccccaccacccggc
gccctcgcgccggtgcactccgcggggcgcaggccagcatcggttttcccagggggataa
aggcggcgggaacgtggctccctcgggagtgttatagcccgccgcgccatgcccctgggg
ggaccgaggaccgcgcgcaaggatgctggcgtaatggccaccggcgacccgtcttgaaac
acggaccaaggagtcaagcattggggcgagtgtctgggtgccaaacccgcacgcgaaatg
aaagtgaacgcaggtgagagcttcggcgcatcatcgaccgatcctgatgttctcggatgg
atttgagtaagagccttaccgcttggacccgaaagatggtgaactatgcctgtatagggt
gaagccagaggaaactctggtggaggctcgcagcggttctgacgtgcaaatcgatcgtca
aatatggg

Leptographium_erubescens_OM514767_1
------taacggcgagtgaagcggcaacagctcagatttggaatctgggggcccgagttg
taatctggagaggatgcttctggcgcggcgagttccctggaacgggacgccggagagggt
gagagccccgtacggtcggacgcctagcctgtgtgaagctccttcgacgagtcgagtagt
ttgggaatgctgctcaaaatgggaggtaaatttcttctaaagctaaataccggccagaga
ccgatagcgcacaagtagagtgatcgaaagatgaaaagcactttgaaaagagggtcaaac
agtacgtgaaattgttgaaagggaagcgcccgtggccagacttgtgcccgaccatccggc
gcccccgcgccggtgcactctgccgggcgcaggccagcatcggttttcctagggggataa
aggcggcgggaacgtggctccctcgggagcgttatagcccgccgtgtcatgcctctgggg
ggaccgaggaccgcgcgcaaggatgctggcgtaatggccaccggcgacccgtcttgaaac
acggaccaaggagtcaagcattggggcgagtgtctgggtgttaaacccgcacgcgaaatg
aaagtgaacgcaggtgagagcttcggcgcatcatcgaccgatcctgatgttttcggatgg
atttgagtaagagccttaacgcttggacccgaaagatggtgaactatgcctgtatagggt
gaagccagaggaaactctggtggaggctcgcagcggttctgacgtgcaaatcgatcgtca
aatatggg

Leptographium_francke_grosmanniae_OM514768_1
------taacggcgagtgaagcggcaacagctcagatttggaatctgggggcccgagttg
taatctggagaggatgcttctggcgcggcgagttccctggaacgggacgccggagagggt
gagagccccgtacggttggacgcctagcctgtgtgaagctccttcgacgagtcgagtagt
ttgggaatgctgctcaaaatgggaggtaaatttcttctaaagctaaataccggccagaga
ccgatagcgcacaagtagagtgatcgaaagatgaaaagcactttgaaaagagggtcaaac
agtacgtgaaattgttaaaagggaagcgcccgtggccagacttgtgcccgaccatccggc
gcccccgcgccggtgcactctgtcgggcgcaggccagcatcggttttcctagggggataa
aggcggcgggaacgtggctccctcgggagcgttatagcccgccgtgtcatgcctctgggg
ggaccgaggaccgcgcgcaaggatgctggcgtaatggccaccggcgacccgtcttgaaac
acggaccaaggagtcaagcattggggcgagtgtctgggtgttaaacccgcacgcgaaatg
aaagtgaacgcaggtgagagcttcggcgcatcatcgaccgatcctgatgttttcggatgg
atttgagtaagagccttaccgcttggacccgaaagatggtgaactatgcctgtatagggt
gaagccagaggaaactctggtggaggctcgcagcggttctgacgtgcaaatcgatcgtca
aatatggg

Leptographium_gracile_OM514769_1
------taacggcgagtgaagcggcaacagctcagatttggaatctgggggcccgagttg
taatctggagaggatgcttctggcgcggcgagttccctggaacgggacgccggagagggt
gagagccccgtacggttggacgcctagcctttgtgaagctccttcgacgagtcgagtagt
ttgggaatgctgctcaaaatgggaggtaaatttcttctaaagctaaataccggccagaga
ccgatagcgcacaagtagagtgatcgaaagatgaaaagcactttgaaaagagggtcaaac
agtacgtgaaattgttgaaagggaagcgcccgtggccagacttgtgccccaccacccggc
gccctcgcgccggtgcactccgcggggcgcaggccagcatcggttttcctagggggataa
aggcggcgggaacgtggctccttcgggagtgttatagcccgtcgtgccatgcccctgggg
ggaccgaggaccgcgcgcaaggatgctggcgtaatggccaccggcgacccgtcttgaaac
acggaccaaggagtcaagcattggggcgagtgtctgggtgccaaacccgcacgcgaaatg
aaagtgaacgcaggtgagagcttcggcgcatcatcgaccgatcctgatgttctcggatgg
atttgagtaagagccttaccgcttggacccgaaagatggtgaactatgcctgtatagggt
gaagccagaggaaactctggtggaggctcgcagcggttctgacgtgcaaatcgatcgtca
aata----

Leptographium_lundbergii_OM514772_1
------taacggcgagtgaagcggcaacagctcagatttggaatctgggggcccgagttg
taatctggagaggatgcttctggcgcggcgagttccctggaacgggacgccggagagggt
gagagccccgtacggttggacgcctagcctttgtgaagctccttcgacgagtcgagtagt
ttgggaatgctgctcaaaatgggaggtaaatttcttctaaagctaaataccggccagaga
ccgatagcgcacaagtagagtgatcgaaagatgaaaagcactttgaaaagagggtcaaac
agtacgtgaaattgttgaaagggaagcgcccgtggccagacttgtgccccaccacccggc
gccctcgcgccggtgcactccgcggggcgcaggccagcatcggttttcccagggggataa
aggcggcgggaacgtggctccctcgggagtgttatagcccgccgcgccatgcccctgggg
ggaccgaggaccgcgcgcaaggatgctggcgtaatggccaccggcgacccgtcttgaaac
acggaccaaggagtcaagcattggggcgagtgtctgggtgccaaacccgcacgcgaaatg
aaagtgaacgcaggtgagagcttcggcgcatcatcgaccgatcctgatgttctcggatgg
atttgagtaagagccttaccgcttggacccgaaagatggtgaactatgcctgtatagggt
gaagccagaggaaactctggtggaggctcgcagcggttctgacgtgcaaatcgatcgtca
aatatggg

Leptographium_pini_densiflorae_OM514774_1
------taacggcgagtgaagcggcaacagctcagatttggaatctgggggcccgagttg
taatctggagaggatgcttctggcgcggcgagttccctggaacgggacgccggagagggt
gagagccccgtacggttggacgcctagcctttgtgaagctccttcgacgagtcgagtagt
ttgggaatgctgctcaaaatgggaggtaaatttcttctaaagctaaataccggccagaga
ccgatagcgcacaagtagagtgatcgaaagatgaaaagcactttgaaaagagggtcaaac
agtacgtgaaattgttgaaagggaagcgcccgtggccagacttgtgccccaccacccggc
gccctcgcgccggtgcactccgcggggcgcaggccagcatcggttttcctagggggataa
aggcggcgggaacgtggctcctccgggagtgttatagcccgccgtgccatgcccctgggg
ggaccgaggaccgcgcgcaaggatgctggcgtaatggccaccggcgacccgtcttgaaac
acggaccaaggagtcaagcattggggcgagtgtctgggtgccaaacccgcacgcgaaatg
aaagtgaacgcaggtgagagcttcggcgcatcatcgaccgatcctgatgttctcggatgg
atttgagtaagagccttaccgcttggacccgaaagatggtgaactatgcctgtatagggt
gaagccagaggaaactctggtggaggctcgcagcggttctgacgtgcaaatcgatcgtca
aatatggg

Leptographium_pinicola_OM514775_1
------------------------caacagctcagatttggaatctgggggcccgagttg
taatctggagaggatgcttctggcgcggcgagttccctggaacgggacgccggagagggt
gagagccccgtacggttggacgcctagcctttgtgaagctccttcgacgagtcgagtagt
ttgggaatgctgctcaaaatgggaggtaaatttcttctaaagctaaataccggccagaga
ccgatagcgcacaagtagagtgatcgaaagatgaaaagcactttgaaaagagggtcaaac
agtacgtgaaattgttgaaagggaagcgcccgtggccagacttgtgccccaccacccggc
gccctcgcgccggtgcactccgcggggcgcaggccagcatcggttttcctagggggataa
aggcggcgggaacgtggctccctcgggagtgttatagcccgccgcgccatgcccctgggg
ggaccgaggaccgcgcgcaaggatgctggcgtaatggccaccggcgacccgtcttgaaac
acggaccaaggagtcaagcattggggcgagtgtctgggtgccaaacccgcacgcgaaatg
aaagtgaacgcaggtgagagcttcggcgcatcatcgaccgatcctgatgttctcggatgg
atttgagtaagagccttaccgcttggacccgaaagatggtgaactatgcctgtatagggt
gaagccagaggaaactctggtggaggctcgcagcggttctgacgtgcaaatcgatcgtc-
--------

Leptographium_sylvestris_OM514777_1
------taacggcgagtgaagcggcaacagctcagatttggaatctgggggcccgagttg
taatctggagaggatgcttctggcgcggcgagttccctggaacgggacgccggagagggt
gagagccccgtacggtcggacgcctagcctgtgtgaagctccttcgacgagtcgagtagt
ttgggaatgctgctcaaaatgggaggtaaatttcttctaaagctaaataccggccagaga
ccgatagcgcacaagtagagtgatcgaaagatgaaaagcactttgaaaagagggtcaaac
agtacgtgaaattgttgaaagggaagcgcccgtggccagacttgtgcccgaccatccggc
gcccccgcgccggtgcactctgccgggcgcaggccagcatcggttttcctagggggataa
aggcggcgggaacgtggctccctcgggagcgttatagcccgccgtgtcatgcctctgggg
ggaccgaggaccgcgcgcaaggatgctggcgtaatggccaccggcgacccgtcttgaaac
acggaccaaggagtcaagcattggggcgagtgtctgggtgttaaacccgcacgcgaaatg
aaagtgaacgcaggtgagagcttcggcgcatcatcgaccgatcctgatgttttcggatgg
atttgagtaagagccttaacgcttggacccgaaagatggtgaactatgcctgtatagggt
gaagccagaggaaactctggtggaggctcgcagcggttctgacgtgcaaatcgatcgtca
aatatg--

Leptographium_profanum_OM514779_1
-------aacggcgagtgaagcggcaacagctcagatttggaatctgggggcccgagttg
taatctggagaggatgcttctggcgcggcgagttccctggaacgggacgccggagagggt
gagagccccgtacggttggacgcctagcctttgtgaagctccttcgacgagtcgagtagt
ttgggaatgctgctcaaaatgggaggtaaatttcttctaaagctaaataccggccagaga
ccgatagcgcacaagtagagtgatcgaaagatgaaaagcactttgaaaagagggtcaaac
agtacgtgaaattgttgaaagggaagcgcccgtggccagacttgtgccccaccacccggc
gccctcgcgccggtgcactccgcggggcgcaggccagcatcggttttcctagggggataa
aggcggcgggaacgtggctccttcgggagtgttatagcccgtcgtgccatgcccctgggg
ggaccgaggaccgcgcgcaaggatgctggcgtaatggccaccggcgacccgtcttgaaac
acggaccaaggagtcaagcattggggcgagtgtctgggtgccaaacccgcacgcgaaatg
aaagtgaacgcaggtgagagcttcggcgcatcatcgaccgatcctgatgttctcggatgg
atttgagtaagagccttaccgcttggacccgaaagatggtgaactatgcctgtatagggt
gaagccagaggaaactctggtggaggctcgcagcggttctgacgtgcaaatcgatcgtca
aatatggg

Leptographium_pseudoalbum_OM514780_1
------taacggcgagtgaagcggcaacagctcagatttggaatctgggggcccgagttg
taatctggagaggatgcttctggcgcggcgagttccctggaacgggacgccggagagggt
gagagccccgtacggtcggacgcctagcctgtgtgaagctccttcgacgagtcgagtagt
ttgggaatgctgctcaaaatgggaggtaaatttcttctaaagctaaataccggccagaga
ccgatagcgcacaagtagagtgatcgaaagatgaaaagcactttgaaaagagggtcaaac
agtacgtgaaattgttgaaagggaagcgcccgtggccagacttgtgcccgaccatccggc
gcccccgcgccggtgcactctgccgggcgcaggccagcatcggttttcctagggggataa
aggcggcgggaacgtggctccctcgggagcgttatagcccgccgtgtcatgcctctgggg
ggaccgaggaccgcgcgcaaggatgctggcgtaatggccaccggcgacccgtcttgaaac
acggaccaaggagtcaagcattggggcgagtgtctgggtgttaaacccgcacgcgaaatg
aaagtgaacgcaggtgagagcttcggcgcatcatcgaccgatcctgatgttttcggatgg
atttgagtaagagccttaacgcttggacccgaaagatggtgaactatgcctgtatagggt
gaagccagaggaaactctggtggaggctcgcagcggttctgacgtgcaaatcgatcgtca
aatatggg

Leptographium_sibiricum_OM514783_1
------taacggcgagtgaagcggcaacagctcagatttggaatctgggggcccgagttg
taatctggagaggatgcttctggcgcggcgagttccctggaacgggacgccggagagggt
gagagccccgtacggttggacgcctagcctttgtgaagctccttcgacgagtcgagtagt
ttgggaatgctgctcaaaatgggaggtaaatttcttctaaagctaaataccggccagaga
ccgatagcgcacaagtagagtgatcgaaagatgaaaagcactttgaaaagagggtcaaac
agtacgtgaaattgttgaaagggaagcgcccgtggccagacttgtgccccaccacccggc
gccctcgcgccggtgcactccgcggggcgcaggccagcatcggttttcctagggggataa
aggcggcgggaacgtggctccttcgggagtgttatagcccgccgtgccatgcccctgggg
ggaccgaggaccgcgcgcaaggatgctggcgtaatggccaccggcgacccgtcttgaaac
acggaccaaggagtcaagcattggggcgagtgtctgggtgccaaacccgcacgcgaaatg
aaagtgaacgcaggtgagagcttcggcgcatcatcgaccgatcctgatgttctcggatgg
atttgagtaagagccttaccgcttggacccgaaagatggtgaactatgcctgtatagggt
gaagccagaggaaactctggtggaggctcgcagcggttctgacgtgcaaatcgatcgtca
aatatggg

Leptographium_sinense_OM514784_1
------taacggcgagtgaagcggcaacagctcagatttggaatctgggggcccgagttg
taatctggagaggatgcttctggcgcggcgagttccctggaacgggacgccggagagggt
gagagccccgtacggttggacgcctagcctttgtgaagctccttcgacgagtcgagtagt
ttgggaatgctgctcaaaatgggaggtaaatttcttctaaagctaaataccggccagaga
ccgatagcgcacaagtagagtgatcgaaagatgaaaagcactttgaaaagagggtcaaac
agtacgtgaaattgttgaaagggaagcgcccgtggccagacttgtgccccaccacccggc
gccctcgcgccggtgcactccgcggggcgcaggccagcatcggttttcctagggggataa
aggcggcgggaacgtggctccttcgggagtgttatagcccgtcgtgccatgcccctgggg
ggaccgaggaccgcgcgcaaggatgctggcgtaatggccaccggcgacccgtcttgaaac
acggaccaaggagtcaagcattggggcgagtgtctgggtgccaaacccgcacgcgaaatg
aaagtgaacgcaggtgagagcttcggcgcatcatcgaccgatcctgatgttctcggatgg
atttgagtaagagccttaccgcttggacccgaaagatggtgaactatgcctgtatagggt
gaagccagaggaaactctggtggaggctcgcagcggttctgacgtgcaaatcgatcgtca
aatatggg

Leptographium_sinoprocerum_OM514785_1
------taacggcgagtgaagcggcaacagctcagatttggaatctgggggcccgagttg
taatctggagaggatgcttctggcgcggcgagttccctggaacgggacgccggagagggt
gagagccccgtacggttggacgcctagcctttgtgaagctccttcgacgagtcgagtagt
ttgggaatgctgctcaaaatgggaggtaaatttcttctaaagctaaataccggccagaga
ccgatagcgcacaagtagagtgatcgaaagatgaaaagcactttgaaaagagggtcaaac
agtacgtgaaattgttgaaagggaagcgcccgtggccagacttgtgccccaccacccggc
gccctcgcgccggtgcactccgcggggcgcaggccagcatcggttttcctagggggataa
aggcggcgggaacgtggctccttcgggagtgttatagcccgtcgtgccatgcccctgggg
ggaccgaggaccgcgcgcaaggatgctggcgtaatggccaccggcgacccgtcttgaaac
acggaccaaggagtcaagcattggggcgagtgtctgggtgccaaacccgcacgcgaaatg
aaagtgaacgcaggtgagagcttcggcgcatcatcgaccgatcctgatgttctcggatgg
atttgagtaagagccttaccgcttggacccgaaagatggtgaactatgcctgtatagggt
gaagccagaggaaactctggtggaggctcgcagcggttctgacgtgcaaatcgatcgtca
aatatggg

Leptographium_wageneri_OM514788_1
------taacggcgagtgaagcggcaacagctcagatttggaatctgggggcccgagttg
taatctggagaggatgcttctggcgcggcgagttccctggaacgggacgccggagagggt
gagagccccgtacggtcggacgcccagcctttgtgaagctccttcgacgagtcgagtagt
ttgggaatgctgctcaaaatgggaggtaaatttcttctaaagctaaatattggccagaga
ccgatagcgcacaagtagagtgatcgaaagatgaaaagcactttgaaaagagggttaaac
agtacgtgaaattgttgaaagggaagcgcccgtggccagacttgcgcctcaccacccggc
gccctcgcgccggtgcactccgcggggcgcaggccagcatcggttctcccagggggataa
aggcggcgggaacgtggctccctcgggagtgttatagcccgccgcgccatgcccctgggg
ggaccgaggaccgcgcgcaaggatgctggcgtaatggccaccggcgacccgtcttgaaac
acggaccaaggagtcaagcattggggcgagtgtctgggtgccaaacccgcacgcgaaatg
aaagtgaacgcaggtgagagcttcggcgcatcatcgaccgatcctgatgttctcggatgg
atttgagtaagagccttaccgcttggacccgaaagatggtgaactatgcctgtatagggt
gaagccagaggaaactctggtggaggctcgcagcggttctgacgtgcaaatcgatcgtca
aatatggg

NFF1628_X_Z
ccccagtaacggcgagtgaagcggcaacagctcaaatttgaaatctgggggcccgagttg
taatttggagaggatgcttttggcgcggcgagttccttggaacaggacgccacagagggt
gagagccccgtacggtcggacgcctagcctatacaaagctccttcgacgagtcgagtagt
ttgggaatgctgctcaaaatgggaggtaaatttcttctaaagctaaataccggccagaga
ccgatagcgcacaagtagagtgatcgaaagatgaaaagcactttgaaaagagagttaaac
agtacgtgaaattgttgaaagggaagcgcctgtgaccagacttgcgccctaccacccggc
gttct--cgccggtgcactccgcaggatgcaggccagcatcggttctcccagggggacaa
aggccgcgggaacgtagctctttcgggagtgttatagcccgcggcgccatgcctctaggg
ggaccgaggaccgcgcgcaaggatgctggcgtaatggtcactagcgacccgtcttgaaac
acggaccaaggagtcaagcattggggcgagtgtccgggtgccaaacccgcacgcgaaatg
aaagtaaacgtaggtgagagcttcggcgcatcaccgaccgatcctgatgtattcggatgg
atttgagtaagagccttaccgcttggacccgaaagatggtgaactatgcctgtatagggt
gaagccagaggaaactctggtggaggctcgcagcggttctgacgtgcaaatcgatcgtca
aatatggg

;
end;
begin trees;
	tree tree_1 = [&R] ((((((((((((((NFF1601_1_Z:1.0E-6,Grosmannia_huntii_MW046120_1:2.0E-6):0.001215,Leptographium_sosnaicola_MT210353_1:0.001665):2.0E-6,(((NFF1634_341_Z:1.0E-6,Leptographium_celere_MH874846_1:1.0E-6):1.0E-6,Leptographium_conjunctum_MG205679_1:1.0E-6):1.0E-6,(Leptographium_koreanum_OM514733_1:1.0E-6,Leptographium_pinicola_OM514775_1:1.0E-6):1.0E-6):1.0E-6):1.0E-6,(Leptographium_clavigerum_AY544613_1:0.002063,(Grosmannia_robusta_AY544619_1:2.0E-6,((Leptographium_longiclavatum_AY816686_1:0.002062,Leptographium_pyrinum_DQ062072_1:1.0E-6):3.0E-6,((((Leptographium_bhutanense_OM514762_1:1.0E-6,Leptographium_sinoprocerum_OM514785_1:1.0E-6):1.0E-6,(Leptographium_profanum_OM514779_1:1.0E-6,Leptographium_sinense_OM514784_1:1.0E-6):1.0E-6):2.0E-6,Leptographium_gracile_OM514769_1:1.0E-6):0.001218,(Leptographium_pini_densiflorae_OM514774_1:0.001223,Leptographium_sibiricum_OM514783_1:1.0E-6):2.0E-6):0.002459):1.0E-6):2.0E-6):3.0E-6):3.0E-6,Leptographium_shansheni_MH144097_1:1.0E-6):2.0E-6,Leptographium_manifestum_HQ406839_1:1.0E-6):2.0E-6,Leptographium_truncatum_DQ062052_1:1.0E-6):0.001211,((Leptographium_clavigerum_OM514723_1:1.0E-6,Leptographium_absconditum_OM514761_1:1.0E-6):1.0E-6,Leptographium_lundbergii_OM514772_1:1.0E-6):1.0E-6):1.0E-6,Leptographium_guttulatum_MH874379_1:1.0E-6):1.0E-6,((Grosmannia_yunnanensis_AY553415_1:1.0E-6,(((Dryadomyces_amasae_MT629750_1:0.022453,Dryadomyces_sulphureus_MT629768_1:0.038717):0.028669,((Dryadomyces_montetyi_MT629761_1:0.008696,(Dryadomyces_quercus_mongolicae_MT629763_1:1.0E-6,Dryadomyces_quercus_mongolicae_MT629764_1:1.0E-6):0.007636):0.003862,Dryadomyces_quercivorus_MT629762_1:0.002404):0.009205):0.021411,(Esteya_vermicola_OM514707_1:1.0E-6,(Esteya_vermicola_OM514708_1:1.0E-6,Esteya_vermicola_OM514709_1:1.0E-6):1.0E-6):0.030231):0.022609):1.0E-6,(Leptographium_aenigmaticum_OM514716_1:2.0E-6,(Leptographium_europhioides_OM514729_1:1.0E-6,Leptographium_piceaperdum_OM514738_1:1.0E-6):0.004943):0.005002):1.0E-6):0.001008,((((NFF1605_5_Z:1.0E-6,(((((Leptographium_olivaceapini_AJ538336_1:1.0E-6,Leptographium_raffai_MT637211_1:1.0E-6):1.0E-6,(Leptographium_erubescens_MH868871_1:1.0E-6,((((Leptographium_cucullatum_OM514724_1:1.0E-6,Leptographium_conplurium_OM514765_1:1.0E-6):1.0E-6,((Leptographium_francke_grosmanniae_OM514768_1:0.004966,Leptographium_sylvestris_OM514777_1:1.0E-6):1.0E-6,Leptographium_pseudoalbum_OM514780_1:1.0E-6):1.0E-6):1.0E-6,Leptographium_erubescens_OM514767_1:1.0E-6):1.0E-6,Leptographium_vescum_OM514745_1:1.0E-6):1.0E-6):1.0E-6):2.22E-4,Leptographium_xiningense_MN516732_1:1.0E-6):2.0E-6,Leptographium_rhizoidum_MN516724_1:1.0E-6):1.0E-6,Leptographium_pseudoalbum_MN516723_1:1.0E-6):0.002197):1.0E-6,Leptographium_sagmatosporum_OM514743_1:1.0E-6):1.0E-6,Leptographium_olivaceum_OM514735_1:1.0E-6):0.01335,((((NFF1622_C22_Z:1.0E-6,Leptographium_radiaticola_OM514742_1:1.0E-6):1.0E-6,Leptographium_seifertii_KF515911_1:1.0E-6):0.001265,Leptographium_galeiforme_OM514731_1:1.0E-6):0.002399,(((Leptographium_owenii_KF515912_1:1.0E-6,Leptographium_gordonii_MT637213_1:0.001237):3.0E-5,Leptographium_koraiense_MH144096_1:1.0E-6):2.0E-6,Leptographium_lundbergii_MH868448_1:1.0E-6):0.001447):0.013984):0.006216):0.001742,(((Leptographium_gibbsii_JN940177_1:0.001219,Leptographium_alacre_OM514717_1:1.0E-6):2.0E-6,Leptographium_castellanum_OM514764_1:0.002465):0.002478,((Leptographium_wageneri_OM514746_1:3.0E-6,(Leptographium_pseudotsugae_OM514747_1:1.0E-6,Leptographium_wageneri_OM514788_1:1.0E-6):3.0E-6):0.003763,Leptographium_douglasii_OM514766_1:2.0E-6):0.001241):0.002276):0.03015,(((((((((Ceratocystiopsis_manitobensis_EU913674_1:0.001558,((Ceratocystiopsis_collifera_EU913681_1:1.0E-6,Ceratocystiopsis_ranaculosa_OM514705_1:0.00141):3.87E-4,Ceratocystiopsis_brevicomis_EU913683_1:1.0E-6):0.003613):0.002769,(NFF1618_H_Z:1.0E-6,Ceratocystiopsis_yantaiensis_MZ819924_1:1.0E-6):0.002067):0.003699,(Ceratocystiopsis_pallidobrunnea_EU913682_1:0.003318,Ceratocystiopsis_synnemata_MN900988_1:0.003047):0.003831):0.002033,Ceratocystiopsis_minima_OM514701_1:0.005133):3.0E-6,Ceratocystiopsis_neglecta_OM514704_1:0.002543):2.0E-6,(((NFF1617_G_Z:1.0E-6,Ceratocystiopsis_weihaiensis_MZ819926_1:1.0E-6):0.00124,Ceratocystiopsis_minuta_OM514703_1:0.002561):0.001319,Ceratocystiopsis_norroenii_OL309934_1:0.004898):0.002627):0.003916,Ceratocystiopsis_rollhanseniana_OM514706_1:3.0E-6):0.022434,Ceratocystiopsis_lunata_MW028141_1:0.041311):0.010496,((((Hawksworthiomyces_taylorii_KX396546_1:1.0E-6,(Hawksworthiomyces_taylorii_NG_059701_1:1.0E-6,NFF1628_X_Z:1.0E-6):3.0E-6):0.006875,Hawksworthiomyces_lignivorus_OM514756_1:0.015085):0.002931,Hawksworthiomyces_crousii_KX396548_1:0.020958):0.006925,Hawksworthiomyces_hibbettii_KX396547_1:0.006488):0.01824):0.008538):0.016301,Fragosphaeria_reniformis_AB189155_1:0.011542,Fragosphaeria_purpurea_AF096191_1:0.002654);
end;
