# Supplementary material for: ﻿Ophiostomatoid fungi associated with Hylurgus ligniperda, including six new species from eastern China
Source: IMA Fungus. 2025 Oct 28;16:e169382. doi: 10.3897/imafungus.16.169382 (PMC12587175; doi:10.3897/imafungus.16.169382)
Supplement: Supplementary material 14 — ML phylogeny of ITS region for isolates residing in Masuyamyces, Ophiostoma and Graphilbum [file imafungus-16-e169382-s014.nexus]

#NEXUS
[ Title ]
begin taxa;
       dimensions ntax=103;
       taxlabels
             4_Taxon7
             Fragosphaeria_purpurea_AB278192
             Fragosphaeria_reniformis_AB278193
             Jamesreidia_nigrocarpa_AY280490
             Ophiostoma_ips_AY546704
             Ophiostoma_pulvinisporum_AY546714
             Ophiostoma_angusticollis_AY924383
             Ophiostoma_sejunctum_AY934519
             Ophiostoma_subannulatum_AY934522
             D_Taxon9
             Ophiostoma_longiconidiatum_EF408558
             F_Taxon10
             F4_Taxon5
             F5_Taxon8
             Raffaelea_canadensis_GQ225699
             Ophiostoma_fuscum_HM031504
             Ophiostoma_pallidulum_HM031510
             Graphilbum_tsugae_KJ661745
             Ophiostoma_pseudocatenulatum_KU094686
             Raffaelea_subfusca_KX267138
             Ophiostoma_denticulatum_KX590816
             Graphilbum_roseum_KY050751
             Masuyamyces_massonianae_KY094067
             Ophiostoma_album_KY094073
             Graphilbum_curvidentis_KY568111
             Graphilbum_carpaticum_KY568116
             M_Taxon6
             Masuyamyces_acarorum_MG205657
             Ophiostoma_brevipilosi_MG205660
             Graphilbum_kesiyae_MG205669
             Graphilbum_puerense_MG205671
             Ophiostoma_peregrinum_MG345116
             Ophiostoma_hylesinum_MH055636
             Ophiostoma_jilinense_MH144094
             Ophiostoma_lotiforme_MK748185
             Ophiostoma_hongxingense_MK748194
             Graphilbum_acuminatum_MN548902
             Graphilbum_furuicola_MN548907
             Graphilbum_interstitiale_MN548909
             Graphilbum_sexdentatum_MN548915
             Graphilbum_gorcense_MN548919
             Ophiostoma_piceae_MT633062
             Raffaelea_albimanens_MT633066
             Raffaelea_ambrosiae_MT633067
             Raffaelea_cyclorhipidia_MT633069
             Raffaelea_ellipticospora_MT633070
             Raffaelea_santoroi_MT633075
             Raffaelea_seticollis_MT633076
             Raffaelea_xyleborini_MT633078
             Ophiostoma_gilletteae_MT637227
             Raffaelea_promiscua_MW028176
             Graphilbum_ipis_grandicollis_MW046071
             Sporothrix_cracoviensis_MW768964
             Graphilbum_translucens_MW989416
             Sporothrix_villosa_MW989428
             Graphilbum_crescericum_OM501403
             Graphilbum_fragrans_OM501404
             Graphilbum_microcarpum_OM501405
             Graphilbum_nigrum_OM501406
             Ophiostoma_pusillum_OM501407
             Graphilbum_rectangulosporium_OM501408
             Graphilbum_sparsum_OM501409
             Jamesreidia_coronata_OM501413
             Jamesreidia_tenella_OM501414
             Ophiostoma_adjuncti_OM501462
             Ophiostoma_allantosporum_OM501464
             Masuyamyces_ambrosius_OM501465
             Ophiostoma_araucariae_OM501467
             Ophiostoma_arduennense_OM501468
             Ophiostoma_bacillisporum_OM501469
             Ophiostoma_bicolor_OM501470
             Masuyamyces_botuliformis_OM501471
             Ophiostoma_brunneolum_OM501472
             Ophiostoma_flexuosum_OM501482
             Ophiostoma_ips_OM501486
             Ophiostoma_japonicum_OM501492
             Ophiostoma_karelicum_OM501493
             Ophiostoma_micans_OM501496
             Ophiostoma_minus_OM501497
             Ophiostoma_montium_OM501498
             Ophiostoma_multiannulatum_OM501499
             Ophiostoma_nikkoense_OM501500
             Ophiostoma_nitidum_OM501501
             Ophiostoma_poligraphi_OM501507
             Ophiostoma_pseudominus_OM501508
             Masuyamyces_saponiodorus_OM501512
             Ophiostoma_shangrilae_OM501514
             Ophiostoma_sparsiannulatum_OM501515
             Ophiostoma_tapionis_OM501516
             Sporothrix_abietina_OM501526
             Sporothrix_aemulophila_OM501527
             Sporothrix_cabralii_OM501533
             Sporothrix_dentifunda_OM501535
             Sporothrix_dimorphospora_OM501536
             Sporothrix_guttuliformis_OM501542
             Sporothrix_inflata_OM501544
             Sporothrix_lunata_OM501545
             Sporothrix_mexicana_OM501547
             Sporothrix_narcissi_OM501548
             Sporothrix_pallida_OM501550
             Sporothrix_palmiculminata_OM501551
             Sporothrix_rapaneae_OM501558
             Sporothrix_variecibatus_OM501566
;
end;
begin characters;
       dimensions nchar=438;
       format missing=? gap=- matchchar=. datatype=nucleotide;
       matrix

4_Taxon7
actccaaccctttgcgtaccgtaaaaccctgttctcgttgcctctggcggcgg-------
-tccctt---ccaaaccctgtctgagcaaaaaatagtcaaaactttcaacaatggatctc
ttggctctggcatcgatgaagaacgcagcgaaatgcgatacgtaatgcgaattgcagaat
tcagcgagtcatcgaatctttgaacgcacattgcgcctgccagcactctggcaggcatgc
ctgtccgagcgtcatttcccccctcagtgttggggcacctccgcc---gcccccaaagcc
agtggcgggcccggctggtcggctccgagcgcagtactgaacgcaccgttctccctcgct
ctgcagcccggcgccctgccaacgacgcgc-cgccccccctttttcaagg-tgacctcgg
atcaggagacacc-----

Fragosphaeria_purpurea_AB278192
actcccaacccgtgcgaaccatacgttgcagttcccgttgcttccggcaggcggccccgg
ccctggtactttgaccaccgtctgagcct--acgaatcaaaactttcaacaacggatctc
ttggttctggcatcgatgaagaacgcagcgaaatgcgatacgtaatgtgaattgcagaat
tcagcgaaccatcgaatctttgaacgcacattgcgcccgccagtactctggcgggcatgc
ctgtccgagcgtcatttcccccctca-tgttggggcccctc-------gccccgaaagcc
agtggcgggcc-ggccggttggctccgagcgcagtagagaacgcaagtcctgtatccgct
acggaggccagcgcctagcct------cgcccgcgggcacccccccaaggttgacctcgg
atcaggtaggactacccg

Fragosphaeria_reniformis_AB278193
gctcccaacccgtgcgaaccgtagtccccgttacccgttgcttccggcaggcggccccgg
cgtccgtcttaccagtaccgtctgagcct-aacgaatcaaaactttcaacaacggatctc
ttggttctggcatcgatgaagaacgcagcgaaattcgatacgtaatgtgaattgcagaat
tcagcgaaccatcgaatctttgaacgcacattgcgcccgccagcattctggcgggcatgc
ctgtccgagcgtcattacccccctca-tgttggggcccctccccccccgccccgaaagcg
aatggcgggcc-ggccggctggctccgagcgcagtagagaacgcaagtttaacacccgct
ctggacgcccgcgccctgccccccctgcgcccgcgggcgcacccccaaggttgacctcgg
atcaggtaggactacccg

Jamesreidia_nigrocarpa_AY280490
actcccaacccgtgcgaaccgtacccttctgttctcgttgcctctggcgggcggcccaag
ctcgcttttttcaaactccttctgagcct-aaccaatcaaaactttcaacaacggatctc
ttggctctggcatcgatgaagaacgcagcgaaatgcgatacgtaatgtgaattgcagaat
tcagcgaaccatcgaatctttgaacgcacattgcgcctgccagcactctggcaggcatgc
ctgtccgagcgtcatttcccccctcagtgttggggcacccctccctcggcccccaaatgc
agtggcgggcccggcggaccggccctgagcgcagtaccgaacgcaccgttccttctcgct
cagcggcccggcgcccagccgaaaacacgcaccggtgcaccccccccaggtt--------
------------------

Ophiostoma_ips_AY546704
actcccaacccttgcaaaccgtaccgttccgttctcgttgcttctggcgggaggcctagg
tcccctatcaatcaactccgtctgagcaaaaaattagcaaaactttcaacaacggatctc
ttggctctggcatcgatgaagaacgcagcgaaatgcgatacgtaatgcgaattgcagaat
tcagcgagtcatcgaatctttgaacgcacattgcgcccgccagcattctggcgggcatgc
ctgtccgagcgtcatttcccccctcagcgttggggctcctccgcccccgccctcaaaacc
agtggcgggcccagctgg-tggctccgagcgcagtaccgaacgctttgttctccttcgct
ctgcagcccggcgctctgccgaagccgcgcgggcccgcactttgtcaaggttgacctc--
------------------

Ophiostoma_pulvinisporum_AY546714
actcccaacccttgcaaaccgtaccgttccgttctcgttgcttctggcgggaggcctagg
tcccctttttatcaaccccgtctgagcaaaaaataagcaaaactttcaacaacggatctc
ttggctctggcatcgatgaagaacgcagcgaaatgcgatacgtaatgcgaattgcagaat
tcagcgagtcatcgaatctttgaacgcacattgcgcccgccagcattctggcgggcatgc
ctgtccgagcgtcatttcccccctcagcgttggggctcctccgcccgcgccctcaaaacc
agtggcgggcccagctgg-tggctccgagcgcagtaccgaacgccttgttctccttcgct
ctgcagcccggcgctctgccgaagccgcgcgggcccgcactttgtcaaggttgacctcgg
atcaggtaggactacccg

Ophiostoma_angusticollis_AY924383
actcccaacccttgtgaaccgtaccagtctgttctcgttgcttctggcggcggg------
-----ttttaaacaaatttgtctgagaa-aaaatgaacaaaactttcaacaacggatctc
ttggctctggcatcgatgaagaacgcagcgaaatgcgatacgtaatgtgaattgcagaac
tcagcgaaccatcgaatctttgaacgcacattgcgcctgccagcattctggcaggcatgc
ctgtccgagcgtcatttcccccttcagtgctggggcgcctctgcc---gccccgaaagcg
agtggcgggcctggctggatggctccgagcgcagtactgaacgcatgttctctcctcgct
ttgcagcccggcgccttgccgaaaagacgcgagcccgca-accacaaaggttgacc----
------------------

Ophiostoma_sejunctum_AY934519
act-ccaacccttgcgaaccgtaccagtctgttctcgttgcttctggcggcggg------
-----ctt--gagaacgccttctgag---aaaacgaacaaaactttcaacaacggatctc
ttggctctggcatcgatgaagaacgcagcgaaatgcgatacgtaatgtgaattgcagaac
tcagcgaaccatcgaatctttgaacgcacattgcgcctgccagcattctggcaggcatgc
ctgtccgagcgtcatttcacccctcagtgctggggcgcctctgcc---gccccgaaagcg
agtggcgggcctggctggctggctccgagcgcagtactggacgcgacgttctctctcgct
ccgcggcccggcgccctgccgaaaagacgcgcgcacgcacgacgccaaggttgacc----
------------------

Ophiostoma_subannulatum_AY934522
actcccaacccttgcgaaccgtaccgttctgttctcgttgcttctggcgggaggctctgg
cctcctc-ttataaacactgtctgagaaaaaaatagccaaaactttcaacaacggatctc
ttggctctggcatcgatgaagaacgcagcgaaatgcgatacgtaatgcgaattgcagaat
tcagcgagtcatcgaatctttgaacgcacattgcgcccgccagcattctggcgggcatgc
ctgttcgagcgtcatttcccccctcagcgttggggctcctccgccctcgccctcaaatcc
agtggcgggcccgactggttggctccgagcgcagtaccgaacgc-aagttctctttcgct
ctgcagcccggtgcccagccgaagcc-tgcgagccgctatctttttaaggttgacc----
------------------

D_Taxon9
actcccaacccgtgtgaaccatagtattgctgtcttgttgcttccggccggcgggcctgg
cgtgcttgtttaaaacctcgtctgagcaaaaaatagtcaaaactttcaacaacggatctc
ttggttctggcatcgatgaagaacgcagcaaaacgcgataagtaatgtgaattgcagaat
ttagtgaatcatcaaatctttgaacgcacattgcgcctgccagtattctggcaggcatgc
ctgtccgagcgtcatttccaccctcagcgttggggcttttctgcggccgccccgaaagcg
agtggcgggct-ggctggtcggctccgagcgcagtaaaca------------ttttcgct
ttggacgcttgcgccctgccgaaaag-------cctttatttttt--aggttgacctcgg
atcaggtaggactacccg

Ophiostoma_longiconidiatum_EF408558
actcccaacccttgcgaaccgtaccgttctgttctcgttgcttctggcgggaggctctgg
ccccttctttacaaacaacgtctgagaaaaaaatagccaaaactttcaacaacggatctc
ttggctctggcatcgatgaagaacgcagcgaaatgcgatacgtaatgcgaattgcagaat
tcagcgagtcatcgaatctttgaacgcacattgcgcccgccagcattctggcgggcatgc
ctgttcgagcgtcatttcccccctcagcgttggggctcctccgccctcgccctcaaatcc
agtggcgggcccgactggttggctccgagcgcagtaccgaacgc-aagttctctttcgct
ctgaagcccggtgcccagccgaagct-tgcgagctgctgtcttttcaaggtt--------
------------------

F_Taxon10
actcccaacccgtgtgaaccatatttttgctattctgttgcttttggccggtgggtcagg
cgctctttatttaaacctcgtctgagcacaaaattgtcaaaactttcaacaacggatctc
ttggttctggcatcgatgaagaacgcagcaaaacgcgataagtaatgtgaattgcagaat
ttagtgaatcatcaaatctttgaaccaccattgcgcctgccagtattctggcaggcatgc
ctgtccgagcgtcatttccaccctcagtgttggggc---tctgcggccgccccgaaagca
agtggcgggct-ggctggtcggctccgagcgcagtaaatt-------------tttcgct
ttggacgcttgcgccctgccgaaagc-------ctt--atttttt--aggttgacctcgg
atcaggtaggactacccg

F4_Taxon5
aggccagcgctgtgggggggaaaagctcgggcgatgaattcctcgggtggtggcgacggg
gtccctt---ttaaaccccgtctgagcaacaaataattaaaactttcaacaatggatctc
ttggctctggcatcgatgaagaacgcagcgaaatgcgatacgtaatgtgaattgcagaat
tcagcgaaccatcgaatctttgaacgcacattgcgcctgccagcaccctggcaggcatgc
ctgtccgagcgtcatttcccccctcagtgttggggcacctccgcc---gcccccaaaacc
agtggcgggcccggctggtcggctccgagcgcagtactgaacgcaccgttctccctcgct
cagcagcccggcgccctgccaaaaaccggcgcgccacccccttctcaaggttgacctcgg
atcaggtaggactacccg

F5_Taxon8
actccaaccctttgcgtaccgtaaaaccctgttctcgttgcctctggcggcgg-------
-tccctt---ccaaaccctgtctgagcaaaaaatagtcaaaactttcaacaatggatctc
ttggctctggcatcgatgaagaacgcagcgaaatgcgatacgtaatgcgaattgcagaat
tcagcgagtcatcgaatctttgaacgcacattgcgcctgccagcactctggcaggcatgc
ctgtccgagcgtcatttcccccctcagtgttggggcacctccgcc---gcccccaaagcc
agtggcgggcccggctggtcggctccgagcgcagtactgaacgcaccgttctccctcgct
ctgcagcccggcgccctgccaacgacgcgc-cgccccccctttttcaaggttgacctcgg
atcaggtaggactacccg

Raffaelea_canadensis_GQ225699
tcccccaacccgtgcgcaccttaccgtt-cggccctgttgcctccggcgggcccgcccgg
tccct--------aaccccgtctgag---aaatggtacaaaactttcaacaacggatctc
ttggctctggcatcgatgaagaacgcagcgaaatgcgatacgtaatgtgaattgcagaat
tcagcgaaccatcgaatctttgaacgcacattgcgcccgccagcactctggcgggcatgc
ctgtccgagcgtcatttcacccctcagcgttggggcctgcgcgcg----ccccgaaagcg
agtggcgggcc-ggcccccggcgtccgagcgcagtaga-----------ccttcttcgct
c------agggcgtgccgcggcgcgcgagccagcccgccgttgcg---------------
------------------

Ophiostoma_fuscum_HM031504
actcccaacccttgccaacgcaac?gttctgttctcgttgcttctggcgggaggctcagg
tcccctttttatcaactccgtctgagcaaaaaataagcaaaactttcaacaacggatctc
ttggctctggcatcgatgaagaacgcagcgaaatgcgatacgtaatgcgaattgcagaat
tcagcgagtcatcgmatctttgaacgcacattgcgcccgccagcattctggcgggcatgc
ctgtccgagcgtcatttcccccctcagcgttggggctcctccgcccccgccctcaaaacc
agtggcgggcccagctgg-tggctccgagcgcagtaccgaacgc-atgttctccttcgct
ctgcagcccggcgcccagccgaagccgcgcgggcccgcactttgtcaaggtt--------
------------------

Ophiostoma_pallidulum_HM031510
------------------------------------------------------------
-----tt---ttaaaccccgtctgagcaacaaataattaaaactttcaacaatggatctc
ttggctctggcatcgatgaagaacgcagcgaaatgcgatacgtaatgtgaattgcagaat
tcagcgaaccatcgaatctttgaacgcacattgcgcctgccagcaccctggcaggcatgc
ctgtccgagcgtcatttcccccctcagtgttggggcacctccgcc---gcccccaaaacc
agtggcgggcccggctggtcggctccgagcgcagtactgaacgcaccgttctccctcgct
cagcagcccggcgccctgcca----cccgcgcgccacccccttctcaaggtt--------
------------------

Graphilbum_tsugae_KJ661745
actcccaacccatgtgaaccatagttctgctgtcttgttgcttccggccggcgggcctgg
cgcgcc---ttgaaacctcgtctgagcaaaaaatagtcaaaactttcaacaacggatctc
ttggttctggcatcgatgaagaacgcagcaaaacgcgataagtaatgtgaattgcagaat
ttagtgaatcatcaaatctttgaacgcacattgcgcctgccagtattctggcaggcatgc
ctgtccgagcgtcatttccaccctcagtgttggggctcttctgcggccgccccgaaagca
agtggcgggct-ggctggtcggctccgagcgcagtaaaca-------------cttcgct
ctggacgcttgcgccctgccgaaagc-------cttacattttta--g------------
------------------

Ophiostoma_pseudocatenulatum_KU094686
actcccaacccttgcgaaccgtaccgttccgttctcgttgcctctggcgggaggccccgg
tcccccttttaacaaccccgtctgagaaaaaaacagccaaaactttcaacaacggatctc
ttggctctggcatcgatgaagaacgcagcgaaatgcgatacgtaatgcgaattgcagaat
tcagcgagtcatcgaatctttgaacgcacattgcgcccgccagcattctggcgggcatgc
ctgtccgagcgtcatttcccccctcagcgttggggctcctccgccctcgcccccaaatcc
agtggcgggcccggctggttggctccgagcgcagtaccgaacgcaagttctctcctcgct
ctgcagcccggcgcccagccgaagccgcgcaggctcgcatcttt-caaggtt--------
------------------

Raffaelea_subfusca_KX267138
------------------------------------------------------------
------------------------------------------------------------
------------------------------------------------------------
-------------------ttgaacgcacattgcgcccgccagcactctggcgggcatgc
ctgtccgagcgtcactccacccctccatgttggggcgtctccgga---cccccgaaagac
agtggcgggcc-ctcccaccggctcctagcgaagcagaaacagca----------tcgct
caggacgacgtcgcccagccgaaagcctggccgcctcctcccccccacggtggacctcgg
atcaggtaggactacccg

Ophiostoma_denticulatum_KX590816
actcccaacccttgtgaaccgtaccagtctgttctcgttgcttctggcggcggg------
-----ttttaaacaaatttgtctgagaa-aaaatgaacaaaactttcaacaacggatctc
ttggctctggcatcgatgaagaacgcagcgaaatgcgatacgtaatgtgaattgcagaac
tcagcgaaccatcgaatctttgaacgcacattgcgcctgccagcattctggcaggcatgc
ctgtccgagcgtcatttcccccttcagtgctggggcgcctctgcc---gccccgaaagcg
agtggcgggcctggctggatggctccgagcgcagtactgaacgcatgttctctcctcgct
ttgcagcccggcgccttgccgaaaagacgcgagcccgca-accacaaaggttgacct---
------------------

Graphilbum_roseum_KY050751
aactccaacccgtgtgaaccatattttggctgtcctgttgcttccggccggcggcctcgg
cgctctttattaaaacctcgtctgagcaaaaataagtcaaaactttcaacaacggatctc
ttggttctggcatcgatgaagaacgcagcaaaacgcgataagtaatgtgaattgcagaat
ttagtgaatcatcaaatctttgaacgcacattgcgcctgccagtattctggcaggcatgc
ctgtccgagcgtcatttccaccctcagtgttggggca-ttctgcggccgcctcgaaagca
agtggcgggct-ggctagtcggctccgagcgcagtaattt-------------cttcgct
ttggacgcctgcgccctgccgaaagc-------ct---ttttttt--aggttga------
------------------

Masuyamyces_massonianae_KY094067
actcccaacccttgcgcaccgtacaagcctgttctcgttgcttctggcgggggc------
-----attttctaaaccgcgtctgagcaaaaaacagtcaaaactttcaacaacggatctc
ttggctctggcatcgatgaagaacgcagcgaaatgcgatacgtaatgtgaattgcagaat
tccgcgaaccatcgaatctttgaacgcacattgcgcctgccagcattctggcaggcatgc
ctgtccgagcgtcatttctcccctca-tgttggggcacccccgcc---gccctcaaagcc
agtggcgggcccggctggttggctccgagcgcagtactggacgca-cgtcctccctcgct
ccgcagcccggcgcccagccggaaac-------acacccccttctcaaggttgacctcgg
atcaggtaggactacccg

Ophiostoma_album_KY094073
actcccaacccttgcgaaccgtaccgttccgttctcgttgcttctggcgggaggcccagg
tcccttttttttaaacaccgtctgagaaaaaaacagccaaaactttcaacaacggatctc
ttggctctggcatcgatgaagaacgcagcgaaatgcgatacgtaatgcgaattgcagaat
tcagcgagtcatcgaatctttgaacgcacattgcgcccgccagcattctggcgggcatgc
ctgtccgagcgtcatttcccccctcagcgttggggctcctccgccctcgccctcaaaacc
agtggcgggcccgtctggctggctccgagcgcagtaccgaacgcaagttctcacttcgct
tcgtagcccggcgcccagccgaagccgcgcaggctcgcactttttcaaggttgacctcgg
atcaggtaggactacccg

Graphilbum_curvidentis_KY568111
actccaaacccatgtgaaccttagttctgctgtcttgttgcttccggccggcgggcctgg
cgcgct----tataacctcgtctgagcaaaaaatagtcaaaactttcaacaacggatctc
ttggttctggcatcgatgaagaacgcagcaaaacgcgataagtaatgtgaattgcagaat
ttagtgaatcatcaaatctttgaacgcacattgcgcctgccagtattctggcaggcatgc
ctgtccgagcgtcatttccaccctcagtgttggggctcttctgcggccgccccgaaagcg
agtggcgggct-ggctggtcggctccgagcgcagtaaaca-------------cttcgct
ctggacgcttgcgccctgccgaaagc-------ctttatatctta--aggttgacctcgg
atcaggtag---------

Graphilbum_carpaticum_KY568116
actcccaacccatgtgaaccatagttctgctgtcttgttgcttccggccggcgggcctgg
cgtacttatgttaaacctcgtctgagcaaaaaatagtcaaaactttcaacaacggatctc
ttggttctggcatcgatgaagaacgcagcaaaacgcgataagtaatgtgaattgcagaat
ttagtgaatcatcaaatctttgaacgcacattgcgcctgccagtattctggcaggcatgc
ctgtccgagcgtcatttccaccctcagtgttggggctcttctgcggccgccccgaaagca
agtggcgggct-ggctggtcggctccgagcgcagtaaaca-------------cttcgct
ctggacgcttgcgccctgccgaaagc-------cttttattttta--aggttgacc----
------------------

M_Taxon6
actcccaacccttgcaaaccgtaccgttccgttctcgttgcttctggcgggaggcctagg
tcccctatcaatcaactccgtctgagcaaaaaattagcaaaactttcaacaacggatctc
ttggctctggcatcgatgaagaacgcagcgaaatgcgatacgtaatgcgaattgcagaat
tcagcgagtcatcgaatctttgaacgcacattgcgcccgccagcattctggcgggcatgc
ctgtccgagcgtcatttcccccctcagcgttggggctcctccgccctcgccctcaaaacc
agtggcgggcccagctgg-tggctccgagcgcagtaccgaacgctttgttctccttcgct
ctgcagcccggcgctctgccgaagccgcgcgggcccgcactttgtcaagg-tgacctcga
atca--------------

Masuyamyces_acarorum_MG205657
actcccaacccttgcgcatcgtacaagcctgttctcgttgcttctggcgggggc------
-----attttctaaaccgcgtctgagcaaaaaacagtcaaaactttcaacaacggatctc
ttggctctggcatcgatgaagaacgcagcgaaatgcgatacgtaatgtgaattgcagaat
tccgcgaaccatcgaatctttgaacgcacattgcgcctgccagcattctggcaggcatgc
ctgtccgagcgtcatttctcccctca-tgttggggcacccccgcc---gccctcaaagcc
agtggcgggcccggctggttggctccgagcgcagtactggacgca-cgtcctccctcgct
ccgcagcccggcgcccagccggaa---------acacccccttctcaaggttgacctcgg
atcaggtaggactacccg

Ophiostoma_brevipilosi_MG205660
actcccaacccttgcgaaccgtaccgttctgttctcgttgcctctggcgggaggccccgg
tcccc-tttctataaccacgtctgagaaaaaaacagccaaaactttcaacaacggatctc
ttggctctggcatcgatgaagaacgcagcgaaatgcgatacgtaatgcgaattgcagaat
tcagcgagtcatcgaatctttgaacgcacattgcgcccgccagcattctggcgggcatgc
ctgtccgagcgtcatttcccccctcagcgttggggctcctccgccctcgccctcaaatcc
agtggcgggcccggctggttggctccgagcgcagtaccgaacgcaagttctctcctcgct
ctgcagcccggcgccctgccgaagccgcgcaggctcgcattttttcaaggttgacctcgg
atca?gtaggactacccg

Graphilbum_kesiyae_MG205669
actcccaacccgtgtgaactatatttttgctgtactgttgcttttggccggtgggtcagg
cgctctttatttaaacctcgtctgagcac-aaatagtcaaaactttcaacaacggatctc
ttggttctggcatcgatgaagaacgcagcaaaacgcgataagtaatgtgaattgcagaat
ttagtgaatcatcaaatctttgaacgcacattgcgcctgccagtattctggcaggcatgc
ctgtccgagcgtcatttccaccctcagtgttggggct-ttctgcggcggcctcgaaagca
agtggcgggct-ggctggtcggctccgagcgcagtaattt-------------tttcgct
ttggatgcttgcgccttgccgaaacc-------ttt--tattttt--aggttgacctcgg
atcaggtaggactacccg

Graphilbum_puerense_MG205671
actcccaacccgtgtgaaccatagtattgctgtcttgttgcttccggccggcgggcctgg
cgtgcttgtttaaaacctcgtctgagcaaaaaatagtcaaaactttcaacaacggatctc
ttggttctggcatcgatgaagaacgcagcaaaacgcgataagtaatgtgaattgcagaat
ttagtgaatcatcaaatctttgaacgcacattgcgcctgccagtattctggcaggcatgc
ctgtccgagcgtcatttccaccctcagcgttggggcttttctgcggccgccccgaaagcg
agtggcgggct-ggctggtcggctccgagcgcagtaaaca------------ttttcgct
ttggacgcttgcgccctgccgaaaag-------ccttttattttt--aggttgacctcgg
atcaggtaggactacccg

Ophiostoma_peregrinum_MG345116
actcccaacccttgcgaaccgtaccgttctgttctcgttgcttctggcgggaggcccagg
tcccttttttttaaacaacgtctgagaaaaaaacagccaaaactttcaacaacggatctc
ttggctctggcatcgatgaagaacgcagcgaaatgcgatacgtaatgcgaattgcagaat
tcagcgagtcatcgaatctttgaacgcacattgcgcccgccagcattctggcgggcatgc
ctgtccgagcgtcatttcccccctcagcgttggggctcctccgccctcgccctcaaatcc
agtggcgggcccgtctggttggctccgagcgcagtaccgaacgcaagttctctcttcgct
ctgcagcccggcgcccagccgaagccgcgcaggctcgcattt--tcaaggtt--------
------------------

Ophiostoma_hylesinum_MH055636
actcccaacccttgcgaaccgtaccgttctgttctcgttgcttctggcgggaggcccagg
tcccttttttataaacaacgtctgagaaaaaaacagccaaaactttcaacaacggatctc
ttggctctggcatcgatgaagaacgcagcgaaatgcgatacgtaatgcgaattgcagaat
tcagcgagtcatcgaatctttgaacgcacattgcgcccgccagcattctggcgggcatgc
ctgtccgagcgtcatttcccccctcagcgttggggctcctccgccctcgccctcaaaacc
agtggcgggcccgtctggttggctccgagcgcagtaccgaacgcaagttctctcttcgct
ctgcagctcggtgcccagccgaaaccgcgcaggctcgcattt--tcaaggttgacctcgg
atcaggtaggattacccg

Ophiostoma_jilinense_MH144094
actcccaacccttgcgcaccgtacaagcctgttctcgttgcttctggcgggggc------
-----attttccaaaccgcgtctgagcaaaaaacagtcaaaactttcaacaacggatctc
ttggctctggcatcgatgaagaacgcagcgaaatgcgatacgtaatgtgaattgcagaat
tccgcgaaccatcgaatctttgaacgcacattgcgcctgccagcattctggcaggcatgc
ctgtccgagcgtcatttctcccctca-tgttggggcacccccgcc---gccctcaaagcc
agtggcgggcccggctggtcggctccgagcgcagtactggacgca-cgtcctccctcgct
ccgcagcccggcgcccagccggaaac-------acacccccttctcaaggtt--------
------------------

Ophiostoma_lotiforme_MK748185
actcccaacccttgcgtaccgtaaaacactgttctcgttgcctctggcggcgg------g
ctc--ttatttcaaaccccgtctgagcaata---cgttaaaactttcaacaatggatctc
ttggctctggcatcgatgaagaacgcagcgaaatgcgatacgtaatgtgaattgcagaac
tccgcgaaccatcgaatctttgaacgcacattgcgcctgccagcactctggcaggcatgc
ctgtccgagcgtcatttctcccctcagtgttggggcgcctccgcc---gcccccaaagcc
agtggcggacccggctggtcggctccgagcgcagtcctgaaccta-tgttctcctccgct
ctgcagcccggcgacctgccaaaa---------cccccccttc--taaggttgacctcgg
atcaggtaggactacccg

Ophiostoma_hongxingense_MK748194
actcccaacccttgcgaaccgtaccgttccgttctcgttgcctctggcgggaggccccgg
tcccccttttaacaaccccgtctgagaaaaaaacagccaaaactttcaacaacggatctc
ttggctctggcatcgatgaagaacgcagcgaaatgcgatacgtaatgcgaattgcagaat
tcagcgagtcatcgaatctttgaacgcacattgcgcccgccagcattctggcgggcatgc
ctgtccgagcgtcatttcccccctcagcgttggggctcctccgccctcgcccccaaatcc
agtggcgggcccggctggttggctccgagcgcagtaccgaacgcaagttctctcctcgct
ctgcagcccggcgcccagccgaagccgcgcaggctcgcatcttttcaaggttgacctcgg
atcaggtaggactacccg

Graphilbum_acuminatum_MN548902
actcccaacccgtgtgaaccatagtattgctgtcttgttgcttccggccggcgggcctgg
cgtgct---ttaaaacctcgtctgagcaaaaaatagtcaaaactttcaacaacggatctc
ttggttctggcatcgatgaagaacgcagcaaaacgcgataagtaatgtgaattgcagaat
ttagtgaatcatcaaatctttgaacgcacattgcgcctgccagtattctggcaggcatgc
ctgtccgagcgtcatttccaccctcagcgttggggcttttctgcggccgccccgaaagcg
agtggcgggct-ggctggtcggctccgagcgcagtaaaca------------ttttcgct
ctggacgcttgcgccctgccgaaaag-------cctttttatttt--aggttgacctcgg
atcaggtaggactacccg

Graphilbum_furuicola_MN548907
actcccaacccgtgtgaaccatatttttgctgttctgttgcttttggccggtgggtcagg
cgctctttatttaaacctcgtctgagcataaaattgtcaaaactttcaacaacggatctc
ttggttctggcatcgatgaagaacgcagcaaaacgcgataagtaatgtgaattgcagaat
ttagtgaatcatcaaatctttgaacgcacattgcgcctgccagtattctggcaggcatgc
ctgtccgagcgtcatttccaccctcagtgttggggct-ttctgcggccgccccgaaagca
agtggcgggct-ggctggtcggctccgagcgcagtaaatt-------------tttcgct
ttggatgcttgcgccctgccgaaagc-------ctt---tatttt--aggttgacctcgg
atcaggtaggactacccg

Graphilbum_interstitiale_MN548909
actcccaacccgtgtgaactatatttttgctgtactgttgcttttggccggtgggtcagg
cgctctttatttaaacctcgtctgagcac-aaatagtcaaaactttcaacaacggatctc
ttggttctggcatcgatgaagaacgcagcaaaacgcgataagtaatgtgaattgcagaat
ttagtgaatcatcaaatctttgaacgcacattgcgcctgccagtattctggcaggcatgc
ctgtccgagcgtcatttccaccctcagtgttggggct-ttctgcggccgcctcgaaagca
agtggcgggct-ggctggtcggctccgagcgcagtaactt-------------tttcgct
ttggatgcttgcgccttgccgaaacc-------ttt--aattttt--aggttgacctcgg
atcaggtaggactacccg

Graphilbum_sexdentatum_MN548915
actcccaacccgtgtgaaccatatttttgctattctgttgcttttggccggtgggtcagg
cgctctttgtttaaacctcgtctgagcacaaaattgtcaaaactttcaacaacggatctc
ttggttctggcatcgatgaagaacgcagcaaaacgcgataagtaatgtgaattgcagaat
ttagtgaatcatcaaatctttgaacgcacattgcgcctgccagtattctggcaggcatgc
ctgtccgagcgtcatttccaccctcagtgttggggct-ttctgcggccgccccgaaagca
agtggcgggct-ggctggtcggctccgagcgcagtaaatt-------------tttcgct
ttggatgcttgcgccctgccgaaagc-------ctt--atttttt--aggttgacctcgg
atcaggtaggactacccg

Graphilbum_gorcense_MN548919
actcccaacccatgtgaaccatagttctgctgtcttgttgcttccggccggcgaacctgg
cgtact----ttaaacctcgtctgagcaaaaaatagtcaaaactttcaacaacggatctc
ttggttctggcatcgatgaagaacgcagcaaaacgcgataagtaatgtgaattgcagaat
ttagtgaatcatcaaatctttgaacgcacattgcgcctgccagtattctggcaggcatgc
ctgtccgagcgtcatttccaccctcagtgttggggctcttctgcggccgccccgaaagcc
agtggcgggct-ggctggtcggctccgagcgcagtaaaca-------------cttcgct
ctggacgcttgcgccctgccgaaaag-------cctttatatttt--aggttgacctcgg
atcaggtaggactacccg

Ophiostoma_piceae_MT633062
actcccaacccttgcgaaccgtaccgttctgttctcgttgcttctggcgggaggcccagg
tcccttttttttaaacaacgtctgagaaaaaaacagccaaaactttcaacaacggatctc
ttggctctggcatcgatgaagaacgcagcgaaatgcgatacgtaatgcgaattgcagaat
tcagcgagtcatcgaatctttgaacgcacattgcgcccgccagcattctggcgggcatgc
ctgtccgagcgtcatttcccccctcagcgttggggctcctccgccctcgccctcaaatcc
agtggcgggcccgtctggttggctccgagcgcagtaccgaacgcaagttctctcttcgct
ctgcagcccggcgcccagccgaagccgcgcaggctcgcattt--tcaaggttgacctcgg
atcag---tagatacccg

Raffaelea_albimanens_MT633066
------------------------------------------------------------
----------------gccgtctgagcaaaaaacagtcaaaactttcaacaacggatctc
ttggctctggcatcgatgaagaacgcagcgaaatgcgatacgtaatgtgaattgcagaat
tcagcgaaccatcgaatctttgaacgcacattgcgcccgccagcactctggcgggcatgc
ctgtccgagcgtcactccacccctcagtgctggggctcctgcgccgcc------------
------------------------------------------------------------
------------------------------------------------------------
------------------

Raffaelea_ambrosiae_MT633067
------------------------------------------------------------
------------------------------------tcaaaactttcaacaacggatctc
ttggttctggcatcgatgaagaacgcagcgaaatgcgataagtaatgcgaattgcagaat
tcagcgagtcatcgaatctttgaacgcacattgcgcccgccagcactctggcgggcatgc
ctgtccgagcgtcactccacccctcagtgctggg--------------------------
------------------------------------------------------------
------------------------------------------------------------
------------------

Raffaelea_cyclorhipidia_MT633069
ccccccaacccgtgtgtaccttaccgtt-cggccctgttgcctccggcgggcgggccccc
cccct----tgcaaaccccgtctgagacaaaatggtacaaaactttcaacaacggatctc
ttggctctggcatcgatgaagaacgcagcgaaatgcgatacgtaatgtgaattgcagaat
tcagcgaaccatcgaatctttgaacgcacattgcgcccgccagcactctggcgggcatgc
ctgtccgagcgtcatttcacccctccgcgttgggggccccctgcg---cccccgaaagcc
agtggcgggcc-ggccgtgggcgtccgagcgcagtaga-------acccctctctgct--
--------ccgggcgccgcggcgcgcgagccagccccccgtgcgccacggttgacctcgg
atcaggtaggactacccg

Raffaelea_ellipticospora_MT633070
ccccccaacccgtgtgcacc----------------------------------------
----------------cctctctgagcagaaacaagccaaaactttcaacaacggatctc
ttggctctggcatcgatgaagaacgcagcgaaatgcgaaaagtagtgtgaattgcagaat
tcagcgaaccatcgaatctttgaacgcacattgcgcccgccagcactctggcgggcatgc
ctgtccgagcgtcactccacccctcagcgctggggcctccccgcg----ccccgaaaggc
agtggcgggcctggcccgcggccacccagcgaagcaga-------agcattcctctcgc-
-------tcggggcgccgcgg------------ccggccgtc------------------
------------------

Raffaelea_santoroi_MT633075
------------------------------------------------------ccgagg
cccct--------aacaccgtctgagcacaaaaacgtcaaaactttcaacaacggatctc
ttggctctggcatcgatgaagaacgcagcgaaatgcgataagtaatgtgaattgcagaat
tccgcgaaccatcgaatctttgaacgcacattgcgcccgccagcactctggcgggcatgc
ctgtccgagcgtcactccacccctcagtgttggggcttctgcgccgcc-ccccgaaagcg
agtggcgggcc--ggtcgtcaggc------------------------------------
------------------------------------------------------------
------------------

Raffaelea_seticollis_MT633076
ctcccctacccgtgcgcaccgtaccgta-ccgctctgttgcctccggcgggcggaccagg
cccct-----cttaacatcgtctgagcac-aaacaattaaaactttcaacaacggatctc
taggttctggcatcgatgaagaacgcagcgaaatgcgatacgtaatgtgaattgcagaat
tcagcgaaccatcgaatctttgaacgcacattgcgcccgccagcactctggcgggcatgc
ctgtccgagcgtcactccacccctcagtgttggggctcctgcgccgcc-ccccgaaagcg
agtggcgggcc--ggccgccggccccgagcgcagcagt-------aacaaactcgtc---
--------cgggatgccgcgg---------------------------------------
------------------

Raffaelea_xyleborini_MT633078
ctccccaacccgtgcgcaccgtaccgtacccgctctgttgcctccggcgggcgggcgggg
cccct--------aacaccgtctgagcaaacaaacgtcaaaactttcaacaacggatctc
ttggctctggcatcgatgaagaacgcagcgaaatgcgatacgtaatgtgaattgcagaat
tcagcgaaccatcgaatctttgaacgcacattgcgcccgccagcactctggcgggcatgc
ctgtccgagcgtcactccacccctcagtgttggggcttctgcgccgcc-ccccgaaagcg
agtggcgggcc--ggccgccggccccgagcgcagcaa--------aagacactcgtc---
--------cgggacgccgcgg------------ccagccgtaaa----------------
------------------

Ophiostoma_gilletteae_MT637227
actcccaacccttgcaaaccgtaccgttccgttctcgttgcttctggcgggaggcccagg
tcccctatccatcaaccccgtctgagcaaaaaattagcaaaactttcaacaacggatctc
ttggctctggcatcgatgaagaacgcagcgaaatgcgatacgtaatgcgaattgcagaat
tcagcgagtcatcgaatctttgaacgcacattgcgcccgccagcattctggcgggcatgc
ctgtccgagcgtcatttcccccctcagcgttggggctcctccgcccccgccctcaaaacc
agtggcgggcccagctgg-tggctccgagcgcagtaccgaacgctttgttctccttcgct
ctgcagcccggcgctctgccgaagccgcgcgggcccgcactttgtcaaggttgacctcgg
atcaggtaggactacccg

Raffaelea_promiscua_MW028176
ccccctaaccc----------------------------ccccccggcgggcgc------
-----ttcttgcaaaccccgtctgagtgcaaatggtacaaaactttcaacaacggatctc
ttggctctggcatcgatgaagaacgcagcgaaatgcgatacgtaatgtgaattgcagaat
tcagcgaaccatcgaatctttgaacgcacattgcgcccgccagcactctggcgggcatgc
ctgtccgagcgtcatttcacccctcagcgttggggggcccctatt---cccctgaaagac
agtggcgggcc-ggccgcgggcgtccgagcgcagtaga-------acctcttctccc---
--------cagggcgccgcggcgcgcgagccagaccaccc--------------------
------------------

Graphilbum_ipis_grandicollis_MW046071
actcccaacccatgtgaact-tatttttgctgttctgttgcttttggccggtgggtcagg
cgctctt--tataaacctcgtctgagcat--aattgtcaaaactttcaacaacggatctc
ttggttctggcatcgatgaagaacgcagcaaaacgcgataagtaatgtgaattgcagaat
ttagtgaatcatcaaatctttgaacgcacattgcgcctgccagtattctggcaggcatgc
ctgtccgagcgtcatttccaccctcagtgttggggc--ttctgcggcctccccgaaagca
agtggcgggct-gactggtcggctccgagcgcagtaattt-------------tttcgct
ttggatgtttgcgccctgccgaaagc-------ctttgatttttt--aggttgacctcgg
atcaggtaggactacccg

Sporothrix_cracoviensis_MW768964
actcccaacccttgcgaaccatactatactgttctcgttgcttccggcgggggatccctc
ccctctacatctcaacaccgtctgagtt--aaataatcaaaactttcaacaacggatctc
ttggctctggcatcgatgaagaacgcagcgaaatgcgatacgtaatgtgaattgcagaat
tcagcgaaccatcgaatctttgaacgcacattgcgcccgccagtattctggcgggcatgc
ctgtccgagcgtcatttcccccctca-tgttggggctcctccgcc---gcccctaaagcg
agtggcgggcccgtctgg-cggctccgagcgcagtaccgaacgcaagt--tctcctcgcc
cggac-gtcggcgccttgccaaaatcgcgcatgcgtgcaactcttcaaggttgacctcgg
atcaggtag---------

Graphilbum_translucens_MW989416
actcccaacccgtgtgaaccatagtattgctgtcttgttgcttccggccggcgggcctgg
cgtgcttgtttaaaacctcgtctgagcaaaaaatagtcaaaactttcaacaacggatctc
ttggttctggcatcgatgaagaacgcagcaaaacgcgataagtaatgtgaattgcagaat
ttagtgaatcatcaaatctttgaacgcacattgcgcctgccagtattctggcaggcatgc
ctgtccgagcgtcatttccaccctcagcgttggggcttttctgcggccgccccgaaagcg
agtggcgggct-ggctggtcggctccgagcgcagtaaaca------------ttttcgct
ttggacgcttgcgccctgccgaaaag-------cctttatttttt--aggtt--------
------------------

Sporothrix_villosa_MW989428
--------cccttgcg-accataccatactgttctcgttgcttccggcgggggacccctc
ccctctacatctcaacaccgtctgagtta-aaataatcaaaactttcaacaacggatctc
ttggctctggcatcgatgaagaacgcagcgaaatgcgatacgtaatgtgaattgcagaat
tcagcgaaccatcgaatctttgaacgcacattgcgcccgccagtattctggcgggcatgc
ctgtccgagcgtcatttcccccctca-tgttggggctcctccgcc---gcccctaaagcg
agtggcgggcccgtctgg-cggctccgagcgcagtaccgaacgcaagt--tctcctcgcc
cggac-gtcggcgccttgccaaaatcgcgcatgcgtgcaa--------------------
------------------

Graphilbum_crescericum_OM501403
actcccaacccgtgtgaaccatatttttgctattctgttgcttttggccggtgggtcagg
cgctctttctttaaacctcgtctgagcacaaaattgtcaaaactttcaacaacggatctc
ttggttctggcatcgatgaagaacgcagcaaaacgcgataagtaatgtgaattgcagaat
ttagtgaatcatcaaatctttgaacgcacattgcgcctgccagtattctggcaggcatgc
ctgtccgagcgtcatttccaccctcagtgttggggc---tctgcggccgccccgaaagca
agtggcgggct-ggctggtcggctccgagcgcagtaaatt-------------tttcgct
ttggacgcttgcgccctgccgaaagc-------ctt--atttttt--aggttgacctcgg
atcaggtaggactacccg

Graphilbum_fragrans_OM501404
aactccaacccgtgtgaaccatatttgtgctgtcctgttgctttcggccggcggccttgg
cgcttttgttttaaacctcgtctgagcaaaaaatagtcaaaactttcaacaacggatctc
ttggttctggcatcgatgaagaacgcagcgaaacgcgataagtaatgtgaattgcagaat
ttagtgaatcatcaaatctttgaacgcacattgcgcctgccagtattctggcaggcatgc
ctgtccgagcgtcatttccaccctcagtgttggggca-ttctgcggccgcctcgaaagca
agtggcgggct-ggctagtcggctccgagcgcagtaattt-------------tttcgct
ttggacgcctgcgccttgccgaaagc-------cttaattttttt--aggttgacctcgg
atcaggtaggactacccg

Graphilbum_microcarpum_OM501405
aactccaacccgtgtgaaccatatttgtgctgtcctgttgcttccggccggcggcctcgg
cgcttttgttttaaacctcgtctgagcaaaaaatagtcaaaactttcaacaacggatctc
ttggttctggcatcgatgaagaacgcagcgaaacgcgataagtaatgtgaattgcagaat
ttagtgaatcatcaaatctttgaacgcacattgcgcctgccagtattctggcaggcatgc
ctgtccgagcgtcatttccaccctcagtgttggggca-ttctgcggccgcctcgaaagca
agtggcgggct-ggctagtcggctccgagcgcagtaattt-------------cttcgct
ttggacgcctgcgccctgccgaaagc-------cttaattttttt--aggttgacctcgg
atcaggtaggactacccg

Graphilbum_nigrum_OM501406
actcccaacccatgtgaaccatagttctgctgtcttgttgcttccggccggcgggcctgg
cgtgct---tataaacctcgtctgagcaaaaaatagtcaaaactttcaacaacggatctc
ttggttctggcatcgatgaagaacgcagcaaaacgcgataagtaatgtgaattgcagaat
ttagtgaatcatcaaatctttgaacgcacattgcgcctgccagtattctggcaggcatgc
ctgtccgagcgtcatttccaccctcagtgttggggctcttctgcggccgccccgaaagtc
agtggcgggct-ggctggtcggctccgagcgcagtaaaca-------------cttcgct
ctggacgcttgcgccctgccgaaagc-------cttttattttta--aggttgacctcgg
atcaggtaggactacccg

Ophiostoma_pusillum_OM501407
actcccaacccatgtgaaccatagttctgctgtcttgttgcttccggccggcggacctgg
cgcgctt-tgttaaacctcgtctgagcaaaaaatagtcaaaactttcaacaacggatctc
ttggttctggcatcgatgaagaacgcagcaaaacgcgataagtaatgtgaattgcagaat
ttagtgaatcatcaaatctttgaacgcacattgcgcctgccagtattctggcaggcatgc
ctgtccgagcgtcatttccaccctcagtgttggggctcttctgcggccgccccgaaagcc
agtggcgggct-ggctggtcggctccgagcgcagtaaaca-------------ctccgct
ctggacgcttgcgccctgccgaaaag-------cctttata-------------------
------------------

Graphilbum_rectangulosporium_OM501408
actcccaacccgtgtgaaccatagtattgctgtcttgttgcttccggccggcgggcctgg
cgtgcttgtttaaaacctcgtctgagcaaaaaatagtcaaaactttcaacaacggatctc
ttggttctggcatcgatgaagaacgcagcaaaacgcgataagtaatgtgaattgcagaat
ttagtgaatcatcaaatctttgaacgcacattgcgcctgccagtattctggcaggcatgc
ctgtccgagcgtcatttccaccctcagcgttggggcttttctgcggccgccccgaaagcg
agtggcgggct-ggctggtcggctccgagcgcagtaaaca------------ttttcgct
ctggacgcttgcgccctgccgaaaag-------cctttttatttt--aggttgacctcgg
atcaggtaggactacccg

Graphilbum_sparsum_OM501409
actcccaacccatgtgaaccatagtattgctgtcctgttgcttccggccggcgggtctgg
cgctca--ttttaaacctcgtctgagcaaaaaatagtcaaaactttcaacaacggatctc
ttggttctggcatcgatgaagaacgcagcgaaacgcgataagtaatgtgaattgcagaat
ttagtgaatcatcaaatctttgaacgcacattgcgcctgccagtattctggcaggcatgc
ctgtccgagcgtcatttccaccctcagtgttggggcttttctgcggccgccccgaaagca
agtggcgggct-ggctggtcggctccgagcgcagtaaaca-------------cttcgct
ttggatgtctatgccctgccgaaa------------------------------------
------------------

Jamesreidia_coronata_OM501413
actcccaacccgtgcgaaccgtacccttctgttctcgttgcctctggcgggcggcccaag
cccgcttttttcaaactccttctgagccc-aaccaatcaaaactttcaacaacggatctc
ttggctctggcatcgatgaagaacgcagcgaaatgcgatacgtaatgtgaattgcagaat
tccgcgaaccatcgaatctttgaacgcacattgcgcctgccagcactctggcaggcatgc
ctgtccgagcgtcatttcccccctcagtgttggggcacccccgcctacgccctgaaatgc
agtggcgggcccggcggaccggccctgagcgcagcaccgaacgcaccgttctctctcgct
cagcggcccggcgcccagccgaaaacacgcaccggtgcaccccccccaggtgac------
------------------

Jamesreidia_tenella_OM501414
actcccaacccgtgcgaaccgtacccttctgttctcgttgcctctggcgggcggcccaag
cccgcttttttcaaactccttctgagcct-aaccaatcaaaactttcaacaacggatctc
ttggctctggcatcgatgaagaacgcagcgaaatgcgatacgtaatgtgaattgcagaat
tccgcgaaccatcgaatctttgaacgcacattgcgcctgccagcactctggcaggcatgc
ctgtccgagcgtcatttcccccctcagtgttggggcagccccgcctacgccctgaaatgc
agtggcgggcccggcggaccggccctgagcgcagcaccgaacgcaccgttctctctcgct
cagcggcccggcgcccagccgaaaacacgcaccggtgcaccccccccaggttgacctcgg
atcaggtaggactacccg

Ophiostoma_adjuncti_OM501462
actcccaacccttgcaaaccgtaccgttccgttctcgttgcttctggcgggaggcctagg
tcccctatccatcaaccccgtctgagcaaaaaattagcaaaactttcaacaacggatctc
ttggctctggcatcgatgaagaacgcagcgaaatgcgatacgtaatgcgaattgcagaat
tcagcgagtcatcgaatctttgaacgcacattgcgcccgccagcattctggcgggcatgc
ctgtccgagcgtcatttcccccctcagcgttggggctcctccgcccccgccctcaaaacc
agtggcgggcccagctgg-tggctccgagcgcagtaccgaacgctttgttctccttcgct
ctgcagcccggcgctctgccgaagccgcgcgggcccgcactttgtcaagg-tgacctcgg
------------------

Ophiostoma_allantosporum_OM501464
actcccaacccttgcgaaccgtaccgttctgttctcgttgcttctggcgggaggcccagg
tcccttttttataaacaacgtctgagaaaaaaacagccaaaactttcaacaacggatctc
ttggctctggcatcgatgaagaacgcagcgaaatgcgatacgtaatgcgaattgcagaat
tcagcgagtcatcgaatctttgaacgcacattgcgcccgccagcattctggcgggcatgc
ctgtccgagcgtcatttcccccctcagcgttggggctcctccgccctcgccctcaaaacc
agtggcgggcccgtctggttggctccgagcgcagtaccgaacgcaagttctctcttcgct
ctgcagctcggtgcccagccgaaaccgcgcag----------------------------
------------------

Masuyamyces_ambrosius_OM501465
actcccaacccttgtgtaccataaaacactgttctcgttgcctctggcggcgg------c
ctccctt-tctaaaaccccgtctgagcaacaaattatcaaaactttcaacaatggatctc
ttggctctggcatcgatgaagaacgcagcgaaatgcgatacgtaatgtgaattgcagaat
tcagcgaaccatcgaatctttgaacgcacattgcgcctgccagcactctggcaggcatgc
ctgtccgagcgtcatttctcccctcagtgttggggcacctccgcc---gcccccaaagcc
agtggcggacccggct-gtcggctccgagcgcagtactgaacccagcgttctccttcgct
ctgcagcccggtgccctgccgaaa---------ccccccctttttcaaggttgacctcgg
atcaggtaggactacccg

Ophiostoma_araucariae_OM501467
actcccaacccttgcgaaccgtaccgttctgttctcgttgcttctggcgggaggcccagg
tcctttttatacaaacaacgtctgagaaaaaaacagccaaaactttcaacaacggatctc
ttggctctggcatcgatgaagaacgcagcgaaatgcgatacgtaatgcgaattgcagaat
tcagcgagtcatcgaatctttgaacgcacattgcgcccgccagcattctggcgggcatgc
ctgtccgagcgtcatttcccccctcagcgttggggctcctccgccctcgccctcaaaacc
agtggcgggcccgtctggttggctccgagcgcagtaccgaacgcaagttctctcttcgct
ctgcagcccggcgcccagccgaaaccgcgcaggct-------------------------
------------------

Ophiostoma_arduennense_OM501468
actcccaacccttgcaaaccgtaccgttctgttctcgttgcttctggcgggaggcccagg
tccctcttttttaaacaacgtctgagaaaaaaacagccaaaactttcaacaacggatctc
ttggctctggcatcgatgaagaacgcagcgaaatgcgatacgtaatgcgaattgcagaat
tcagcgagtcatcgaatctttgaacgcacattgcgcccgccagcattctggcgggcatgc
ctgtccgagcgtcatttcccccctcagcgttggggctcctccgcccccgccctcaaatcc
agtggcgggcccgtctggctggctccgagcgcagtaccgaacgcaggttctctcttcgct
ctgcagcccggtgcccagccgaagccgcgcaggctcgcactctttcaa------------
------------------

Ophiostoma_bacillisporum_OM501469
actcccaacccttgcgaaccgtaccgctctgttctcgttgcttctggcgggaggcccagg
tcccttttttataaacaacgtctgagaaaaaaacagccaaaactttcaacaacggatctc
ttggctctggcatcgatgaagaacgcagcgaaatgcgatacgtaatgcgaattgcagaat
tcagcgagtcatcgaatctttgaacgcacattgcgcccgccagcattctggcgggcatgc
ctgtccgagcgtcatttcccccctcagcgttggggctcctccgccctcgccctcaaaacc
agtggcgggcccgtctggttggctccgagcgcagtaccgaacgcaagttctctcttcgct
ctgcagctcggtgcccagccgaagccgcgcaggctcgcattt--tcaaggttgacctcgg
atcaggtaggattacccg

Ophiostoma_bicolor_OM501470
actcccaacccttgc-aaccgtaccgttctgttctcgttgcttctggcgggaggcctggg
tcccctttataccaacttcgtctgagcaaaaaataagcaaaactttcaacaacggatctc
ttggctctggcatcgatgaagaacgcagcgaaatgcgatacgtaatgcgaattgcagaat
tcagcgagtcatcgaatctttgaacgcacattgcgcccgccagcattctggcgggcatgc
ctgtccgagcgtcatttcccccctcagcgttggggctcctccgccccggccctcaaaacc
agtggcgggcccagctgg-tggctccgagcgcagtaccgaacgcatcgttctccttcgct
ctgcagcccggcgcccagccgaagccgcgcgggctcgcactttgtcaaggttgacctcgg
atcaggtaggactacccg

Masuyamyces_botuliformis_OM501471
actcccaacccttgtgtaccataaaacaccgttctcgttgcctctggcggcgg------c
ctccctt--ctaaaaccctgtctgagcaacaaataatcaaaactttcaacaatggatctc
ttggctctggcatcgatgaagaacgcagcgaaatgcgatacgtaatgtgaattgcagaat
tcagcgaaccatcgaatctttgaacgcacattgcgcctgccagcactctggcaggcatgc
ctgtccgagcgtcatttctcccctcagtgttggggcgcctccgcc---gcccccaaagcc
agtggcggacccggct-gtcggctccgagcgcagtactgaacccagcgttctccttcgct
ctgcagcccggtgccctgccgaaa---------cacccccctt-----------------
------------------

Ophiostoma_brunneolum_OM501472
actcccaacccttgcgaaccgtaccgttccgttctcgttgcctctggcgggaggccccgg
tcccccttttaacaaccccgtctgagaaaaaaacagccaaaactttcaacaacggatctc
ttggctctggcatcgatgaagaacgcagcgaaatgcgatacgtaatgcgaattgcagaat
tcagcgagtcatcgaatctttgaacgcacattgcgcccgccagcattctggcgggcatgc
ctgtccgagcgtcatttcccccctcagcgttggggctcctccgccctcgcccccaaatcc
agtggcgggcccggctggttggctccgagcgcagtaccgaacgcaagttctctcctcgct
ctgcagcccggcgcccagccgaagccgcgcaggctcgcatcttttcaaggttgacctcgg
atcagg------------

Ophiostoma_flexuosum_OM501482
actcccaacccttgcgaaccgtaccgttctgttctcgttgcttctggcgggaggcccagg
tcccttttttttaaacaacgtctgagaaaaaaacagccaaaactttcaacaacggatctc
ttggctctggcatcgatgaagaacgcagcgaaatgcgatacgtaatgcgaattgcagaat
tcagcgagtcatcgaatctttgaacgcacattgcgcccgccagcattctggcgggcatgc
ctgtccgagcgtcatttcccccctcagcgttggggctcctccgccctcgccctcaaatcc
agtggcgggcccgtctggttggctccgagcgcagtaccgaacgcaagttctctcttcgct
ctgcagcccggcgcccagccgaagccgcgcaggctcgcattt--tcaaggttgacctcgg
at----------------

Ophiostoma_ips_OM501486
actcccaacccttgcaaaccgtaccgttccgttctcgttgcttctggcgggaggcctagg
tcccctatcaatcaactccgtctgagcaaaaaattagcaaaactttcaacaacggatctc
ttggctctggcatcgatgaagaacgcagcgaaatgcgatacgtaatgcgaattgcagaat
tcagcgagtcatcgaatctttgaacgcacattgcgcccgccagcattctggcgggcatgc
ctgtccgagcgtcatttcccccctcagcgttggggctcctccgccctcgccctcaaaacc
agtggcgggcccagctgg-tggctccgagcgcagtaccgaacgctttgttctccttcgct
ctgcagcccggcgctctgccgaagccgcgcgggcccgcactttgtcaaggttgacctcgg
atcaggtaggactacccg

Ophiostoma_japonicum_OM501492
actcccaacccttgccaaccgtaccgtcccgttctcgttgcttctggcgg----ccccgg
ccccctcta---caacctcgtctgagcaaataa--agcaaaactttcaacaacggatctc
ttggctctggcatcgatgaagaacgcagcgaaatgcgatacgtaatgcgaattgcagaat
tcagcgagtcatcgaatctttgaacgcacattgcgcccgccagcattctggcgggcatgc
ctgtccgagcgtcatttcccccctcagcgttggggctcctccgccct-gccctcaaatcc
agtggcgggcccggctgg-cggctccgagcgcagtaccgaacgc-atgttctccttcgct
ctgcagcccggcgccctgccgaagccgcgcgggcccgcacttt--caaggttgacctcgg
atcaggtag---------

Ophiostoma_karelicum_OM501493
actcccaacccctgtgaaccgtaccgttctgttctcgttgcttctggcgggaggccccgg
tccctcttacccaaacaccgtctgagcaaaaaaaaataaaaactttcaacaacggatctc
ttggctctggcatcgatgaagaacgcagcgaaatgcgatacgtaatgcgaattgcagaat
tcagcgagtcatcgaatctttgaacgcacattgcgcccgccagcattctggcgggcatgc
ctgtccgagcgtcatttcccccctcagcgttggggcgcctccgcccccgccctcaaaacc
agtggcgggcccgtctggttggctccgagcgcagtaccgaacgccagttctctcttcgct
ctgcagcccggtgcccagccgaagccgcgcaggctcgcacctttgccaaggtgac-----
------------------

Ophiostoma_micans_OM501496
actcccaacccttgcgaaccgtaccgttctgttctcgttgcttctggcgggaggcccagg
tcccttttttttaaacaacgtctgagaaaaaaacagccaaaactttcaacaacggatctc
ttggctctggcatcgatgaagaacgcagcgaaatgcgatacgtaatgcgaattgcagaat
tcagcgagtcatcgaatctttgaacgcacattgcgcccgccagcattctggcgggcatgc
ctgtccgagcgtcatttcccccctcagcgttggggctcctccgccctcgccctcaaatcc
agtggcgggcccgtctggttggctccgagcgcagtaccgaacgcaagttctctcttcgct
ctgcagcccggcgcccagccgaagccgcgcaggc--------------------------
------------------

Ophiostoma_minus_OM501497
actcccaacccttgcgaaccgtaccgtcccgttctcgttgcttctggcgggaggcccagg
tccccctttaaaaaacaccgtctgagaaaaaaacagccaaaactttcaacaacggatctc
ttggctctggcatcgatgaagaacgcagcgaaatgcgatacgtaatgcgaattgcag?at
tcagcgagtcatcgaatctttgaacgcacattgcgcccgccagcattctggcgggcatgc
ctgtccgagcgtcatttcccccctcagcgttggggctcctccgccctcgccctcaaatcc
agtggcgggcccgtctggctggctccgagcgcagtaccgaacgcaagttctcttttcgct
tcgtagcccggtgcccagccgaagccgcgcaggctcgcactttttcaaggttgacctcgg
atcaggtaggactacccg

Ophiostoma_montium_OM501498
---cccaggcctc-----------------------------------------cccagg
tcccctttataccaaccaagtctgagcaaaaaattagcaaaactttcaacaacggatctc
ttggctctggcatcgatgaagaacgcagcgaaatgcgatacgtaatgcgaattgcagaat
tcagcgagtcatcgaatctttgaacgcacattgcgcccgccagtattctggcgggcatgc
ctgtccgagcgtcatttcccccctcagcgttggggctcctccgcacccgccctcaaaacc
agtggcgggcccagctgg-tggctccgagcgcagtaccgaacgc-atgttctccttcgct
ctgcagcccggcgcccagccgaagccgcgcgggcccgcactttgtcaagg-tgacctcgg
------------------

Ophiostoma_multiannulatum_OM501499
actcccaacccttgcgaaccgtaccgttctgttctcgttgcttctggcgggaggctctgg
ccctctc-ttataaacactgtctgagaaaaaaatagccaaaactttcaacaacggatctc
ttggctctggcatcgatgaagaacgcagcgaaatgcgatacgtaatgcgaattgcagaat
tcagcgagtcatcgaatctttgaacgcacattgcgcccgccagcattctggcgggcatgc
ctgttcgagcgtcatttcccccctcagcgttggggctcctccgccctcgccctcaaatcc
agtggcgggcccgactggttggctccgagcgcagtaccgaacgc-aagttctctttcgct
ctgcagcccggtgcccagccgaagcc-tgcgagccgctacctttttaaggttgacctcga
atcaggtaggactacccg

Ophiostoma_nikkoense_OM501500
------------------------------------------------------------
-----cttttatcaacaacgtctgagaaaaaaacagccaaaactttcaacaacggatctc
ttggctctggcatcgatgaagaacgcagcgaaatgcgatacgtaatgcgaattgcagaat
tcagcgagtcatcgaatctttgaacgcacattgcgcccgccagcattctggcgggcatgc
ctgtccgagcgtcatttcccccctcagcgttggggctcctccgccctcgccctcaaatcc
agtggcgggcccgtctggttggctccgagcgcagtaccgaacgcacgttctctcttcgct
ctgcagcccggcgcccagccgaagccgcgcaggctcgcact-------------------
------------------

Ophiostoma_nitidum_OM501501
actcccaacccttgcgaaccgtaccgttctgttctcgttgcttctggcgggaggcccagg
tcccttttttttaaacaacgtctgagaaaaaaacagccaaaactttcaacaacggatctc
ttggctctggcatcgatgaagaacgcagcgaaatgcgatacgtaatgcgaattgcagaat
tcagcgagtcatcgaatctttgaacgcacattgcgcccgccagcattctggcgggcatgc
ctgtccgagcgtcatttcccccctcagcgttggggctcctccgccctcgccctcaaatcc
agtggcgggcccgtctggttggctccgagcgcagtaccgaacgcaagttctctcttcgct
ctgcagcccggcgcccagccgaagccgcgcaggctcgcattt--tcaaggttgacctcgg
atcaggtaggattacccg

Ophiostoma_poligraphi_OM501507
actcccaacccttgcgaaccgtaccgttctgttctcgttgcctctggcgggaggccccgg
tcccc-tttttataaccacgtctgagaaaaaaacagccaaaactttcaacaacggatctc
ttggctctggcatcgatgaagaacgcagcgaaatgcgatacgtaatgcgaattgcagaat
tcagcgagtcatcgaatctttgaacgcacattgcgcccgccagcattctggcgggcatgc
ctgtccgagcgtcatttcccccctcagcgttggggctcctccgccctcgccctcaaatcc
agtggcgggcccggctggttggctccgagcgcagtaccgaacgcaagttctctcctcgct
ctgcagcccggcgccctgccgaagccgcgcaggctcgca-cttttcaaggttgacctcgg
atcaggtaggactacccg

Ophiostoma_pseudominus_OM501508
actcccaacccttgcgaaccgtaccgtcccgttctcgttgcttctggcgggaggcccagg
tccctctttttaaaacaccgtctgagaaaaaaacagccaaaactttcaacaacggatctc
ttggctctggcatcgatgaagaacgcagcgaaatgcgatacgtaatgcgaattgcagaat
tcagcgagtcatcgaatctttgaacgcacattgcgcccgccagcattctggcgggcatgc
ctgtccgagcgtcatttcccccctcagcgttggggctcctccgccctcgccctcaaatcc
agtggcgggcccgtctggctggctccgagcgcagtaccgaacgcaagttctc-cttcgct
tcgtagcccggcgcccagccgaagccgcgcaggctcgcactttttcaaggttgacctcgg
atcagg?aggactacccg

Masuyamyces_saponiodorus_OM501512
actcccaacccttgtgtaccataaaacactgttctcgttgcctctggcggcgg------c
ctccctt-tctaaaaccccgtctgagcaacaaattatcaaaactttcaacaatggatctc
ttggctctggcatcgatgaagaacgcagcgaaatgcgatacgtaatgtgaattgcagaat
tcagcgaaccatcgaatctttgaacgcacattgcgcctgccagcactctggcaggcatgc
ctgtccgagcgtcatttctcccctcagtgttggggcacctccgcc---gcccccaaagcc
agtggcggacccggct-gtcggctccgagcgcagtactgaacccagcgttctccttcgct
ctgcagcccggtgccctgccgaaa---------ccccccctttttcaaggttgacctcgg
atcaggtaggactacccg

Ophiostoma_shangrilae_OM501514
actcccaacccttgcgaaccgtaccgttctgttctcgttgcctctggcgggaggccccgg
tcccc-tttctataaccacgtctgagaaaaaaacagccaaaactttcaacaacggatctc
ttggctctggcatcgatgaagaacgcagcgaaatgcgatacgtaatgcgaattgcagaat
tcagcgagtcatcgaatctttgaacgcacattgcgcccgccagcattctggcgggcatgc
ctgtccgagcgtcatttcccccctcagcgttggggctcctccgccctcgccctcaaatcc
agtggcgggcccggctggttggctccgagcgcagtaccgaacgcaagttctctcctcgct
ctgcagcccggcgccctgccgaagccgcgcaggctcgca-cttttcaaggttgacctcgg
atcaggtaggactacccg

Ophiostoma_sparsiannulatum_OM501515
actcccaacccttgcgaatcgtaccgttctgttctcgttgcttctggcgggaggctctgg
ccctctc-ttataaacactgtctgagaaaaaaatagccaaaactttcaacaacggatctc
ttggctctggcatcgatgaagaacgcagcgaaatgcgatacgtaatgcgaattgcagaat
tcagcgagtcatcgaatctttgaacgcacattgcgcccgccagcattctggcgggcatgc
ctgttcgagcgtcatttcccccctcagcgttggggctcctccgccctcgccctcaaatcc
agtggcgggcccgactggttggctccgagcgcagtaccgaacgc-aagttctctttcgct
ctgcagcccggtgcccagccgaagcc-tgcgagccgctatctttttaaggttgacctcga
atcaggtaggacta----

Ophiostoma_tapionis_OM501516
actcccaacccttgcgaaccgtaccgttctgttctcgttgcttctggcgggaggcctggg
tccccttttttataaacacgtctgagaaaaaaacagccaaaactttcaacaacggatctc
ttggctctggcatcgatgaagaacgcagcgaaatgcgatacgtaatgcgaattgcagaat
tcagcgagtcatcgaatctttgaacgcacattgcgcccgccagcattctggcgggcatgc
ctgtccgagcgtcatttcccccctcagcgttggggctcctccgccctcgccctcaaatcc
agtggcgggcccggctggttggctccgagcgcagtaccgaacgcaagttctctcttcgct
ctgcagcccggcgccctgccgaagccgcgcaggctcgcatcttttcaaggttgacctcgg
atcaggtaggactacccg

Sporothrix_abietina_OM501526
actcccaacccttgcgaaccataccatactgttctcgttgcttccggcgggggacccctc
ccctctacatctcaacaccgtctgagct--aaataatcaaaactttcaacaacggatctc
ttggctctggcatcgatgaagaacgcagcgaaatgcgatacgtaatgtgaattgcagaat
tcagcgaaccatcgaatctttgaacgcacattgcgcccgccagtattctggcgggcatgc
ctgtccgagcgtcatttcccccctca-tgttggggctcctccgcc---gcccctaaagcg
agtggcgggcccgtctgg-cggctccgagcgcagtaccgaacgcaagt--tctcctcgcc
cggac-gtcggcgccttgccaaaatcgcgcatgcgtgcaactcttcaaggttgacctcgg
atcaggtaggactacccg

Sporothrix_aemulophila_OM501527
actcc-aacccttgcgaaccgtaccaaatcgttctcgttgcttccggc-gggggccccgc
cccgctcaatctcaacccagtctgag-aa-aaataataaaaactttcaacaacggatctc
ttggctctggcatcgatgaagaacgcagcgaaatgcgatacgtaatgtgaattgcagaat
tcagcgaaccatcgaatctttgaacgcacattgcgcccgccagtattctggcgggcatgc
ctgtccgagcgtcatttcccccctca-tgttggggctcccccgcc---gccccgaaagcg
agtggcgggcccggctggttggctccgagcgcagtactggacgcaagttctctcctcgcc
cggac-gccggcgccctgccgaaaacgcgcatgcgtgcaacttctcaaggttgacctcgg
atcaggtaggactacccg

Sporothrix_cabralii_OM501533
actcc-aacccttgcgaaccgtaccaaattgttctcgttgcttccggc-gggggccc---
----gtcaatctcaaccctttctgag-aa-aaataataaaaactttcaacaacggatctc
ttggctctggcatcgatgaagaacgcagcgaaatgcgatacgtaatgtgaattgcagaat
tcagcgaaccatcgaatctttgaacgcacattgcgcccgccagtattctggcgggcatgc
ctgtccgagcgtcatttcccccctca-tgttggggctcctccgcc---gccccgaaagcg
agtggcgggcccggctggttggctccgagcgcagtactggacgcaagttctctcctcgct
tggac-gccggcgccc-gccgaaaacgcgcatgcgtgcaac-------------------
------------------

Sporothrix_dentifunda_OM501535
actcccaacccttgcgaaccgtaccattctgttctcgttgcttccggcgcggggccccgt
cccgctatatctcaacactgtctgagcaa-aaataatcaaaactttcaacaacggatctc
ttggctctggcatcgatgaagaacgcagcgaaatgcgatacgtaatgtgaattgcagaat
tcagcgaaccatcgaatctttgaacgcacattgcgcccgccagtattctggcgggcatgc
ctgtccgagcgtcatttcccccctca-tgttggggcccctccgcc---gccccgaaagcg
agtggcgggcccggctggttggctccgagcgcagtaccgaacgcaagt--tctcctcgct
cggac-gccggcgccctgccgaaaacgcgcatgcgtgcaactc-tcaaggtgac------
------------------

Sporothrix_dimorphospora_OM501536
actcccaacccttgcgaaccgtaccattctgttctcgttgcttccggcggggggccccgc
cccgctatatctcaacaccgtctgag-aa-aaataatcaaaactttcaacaacggatctc
ttggctctggcatcgatgaagaacgcagcgaaatgcgatacgtaatgtgaattgcagaat
tcagcgaaccatcgaatctttgaacgcacattgcgcccgccagtattctggcgggcatgc
ctgtccgagcgtcatttcccccctca-tgttggggctcctccgcc---gccccgaaagcg
agtggcgggcccggctggttggctccgagcgcagtaccgaacgcaagt--tctcctcgct
cagac-gccggcgccctgccgaaaacgcgcatgcgtgcaactcttcaaggttgacctcgg
atcaggtaggactacccg

Sporothrix_guttuliformis_OM501542
actcccaacccttgcgaaccgtaccattctgttctcgttgcttccggcggggggccccgt
cccgctatatctcaacaccgtctgagcaa-aaataatcaaaactttcaacaacggatctc
ttggctctggcatcgatgaagaacgcagcgaaatgcgatacgtaatgtgaattgcagaat
tcagcgaaccatcgaatctttgaacgcacattgcgcccgccagtattctggcgggcatgc
ctgtccgagcgtcatttcccccctca-tgttggggctcctccgcc---gccccgaaagcg
agtggcgggcccggctggttggctccgagcgcagtaccgaacgcaagt--tctcctcgct
cggac-gccggcgccctgccgaaaacgcgcatgcgtgcaactcttcaaggttgacctcgg
atcaggtaggactacccg

Sporothrix_inflata_OM501544
actcccaacccttgcgaaccgtaccattctgttctcgttgcttccggcggggggccccgt
cccgctatatctcaacaccgtctgagcaa-aaataatcaaaactttcaacaacggatctc
ttggctctggcatcgatgaagaacgcagcgaaatgcgatacgtaatgtgaattgcagaat
tcagcgaaccatcgaatctttgaacgcacattgcgcccgccagtattctggcgggcatgc
ctgtccgagcgtcatttcccccctca-tgttggggctcctccgcc---gccccgaaagcg
agtggcgggcccggctggttggctccgagcgcagtaccgaacgcaagt--tctcctcgct
cggac-gccggcgccctgccgaaaacgcgcatgcgtgcaactcttcaaggttgacctcgg
atcaggtaggactacccg

Sporothrix_lunata_OM501545
actcccaacccttgcgaaccataccatactgttctcgttgcttccggcgggggatccctc
ccctctacatctcaacaccgtctgagtt--aaataatcaaaactttcaacaacggatctc
ttggctctggcatcgatgaagaacgcagcgaaatgcgatacgtaatgtgaattgcagaat
tcagcgaaccatcgaatctttgaacgcacattgcgcccgccagtattctggcgggcatgc
ctgtccgagcgtcatttcccccctca-tgttggggctcctccgcc---gcccctaaagcg
agtggcgggcccgtctgg-cggctccgagcgcagtaccgaacgcaagt--tctcctcgcc
cggac-gtcggcgccttgccaaaatcgcgcatgcgtgcaactcttcaaggttgacctcgg
atcaggtaggactacccg

Sporothrix_mexicana_OM501547
actcc--acccttgtgaaccataccaaatcgttctcgttgcttccggc-gggggtcccgc
cccgctatatctcaacaccgtctgag-gacaaataatcaaaactttcaacaacggatctc
ttggctctggcatcgatgaagaacgcagcgaaatgcgatacgtaatgtgaattgcagaat
tcagcgaaccatcgaatctttgaacgcacattgcgcccgccagtattctggcgggcatgc
ctgtccgagcgtcatttcccccctca-tgttggggctcctccgcc---gccccgaaagcg
agtggcgggcccggctggttggctccgagcgcagtactggacgcaagttctctcctcgct
cagac-gccggcgccctgccgaaaacgcgcatgcgtgcaacttttcaaggttgacctcgg
atcaggtaggactacccg

Sporothrix_narcissi_OM501548
actcccaacccttgcgaaccataccatactgttctcgttgcttccggcgagggacccctc
ccctctatatctcaacaccgtctgagaa--aaataatcaaaactttcaacaacggatctc
ttggctctggcatcgatgaagaacgcagcgaaatgcgatacgtaatgtgaattgcagaat
tcagcgaaccatcgaatctttgaacgcacattgcgcccgccagtattctggcgggcatgc
ctgtccgagcgtcatttcccccctca-tgttggggctcctctgcc---gcccctaaagcg
agtggcgggcccggctgg-tggctccgagcgcagtaccgaacgcaagt--tctcctcact
cggacagtcggcgccttgccaaaatcgcgcatgcgtgcaactcttcaaggttgacctcgg
atcaggtaggactacccg

Sporothrix_pallida_OM501550
----------cttgtgaaccgtaccaaatcgttctcgttgcttctggcggggggccccgc
cctgctatatctcaacacagtctgag-gacaaataatcaaaactttcaacaacggatctc
ttggctctggcatcgatgaagaacgcagcgaaatgcgatacgtaatgtgaattgcagaat
tcagcgaaccatcgaatctttgaacgcacattgcgcccgccagtattctggcgggcatgc
ctgtccgagcgtcatttcccccctca-tgttggggctcctccgcc---gccccgaaagcg
agtggcgggcccggctggttggctccgagcgcagtactggac------------------
----------g-------------------------------------------------
------------------

Sporothrix_palmiculminata_OM501551
------------------------------------------------------------
-----tgtatctcaacatcgtctgag--gcaaacagtcaaaactttcaacaacggatctc
ttggctctggcatcgatgaagaacgcagcgaaatgcgatacgtaatgtgaattgcagaat
tcagcgaaccatcgaatctttgaacgcacattgcgcccgccagtattctggcgggcatgc
ctgtccgagcgtcatttcccccctca-tgttggggctcctccgcc---gccccgaaagcg
agtggcgggcccggctggttggctccgagcgcagtactggacgcaagttctctcctcgct
cggac-gccggcgccc-gccgaaaacgcgcatgcgtgcagctcttcaaggtgacct----
------------------

Sporothrix_rapaneae_OM501558
------------------------------------------------------------
-----tcaatctcaacccagtctgag-aa-aaataataaaaactttcaacaacggatctc
ttggctctggcatcgatgaagaacgcagcgaaatgcgatacgtaatgtgaattgcagaat
tcagcgaaccatcgaatctttgaacgcacattgcgcccgccagtattctggcgggcatgc
ctgtccgagcgtcatttcccccctca-tgttggggctcccccgcc---gccccgaaagcg
agtggcgggcccggctggttggctccgagcgcagtactggacgcaagttctctcctcgcc
cggac-gccggcgccctgccgaaaacgcgcatgcgtgcaacttct---------------
------------------

Sporothrix_variecibatus_OM501566
actcccaacccttgcgaaccataccatactgttctcgttgcttccggcgggggatccctc
ccctctacatctcaacaccgtctgagaa--aaataatcaaaactttcaacaacggatctc
ttggctctggcatcgatgaagaacgcagcgaaatgcgatacgtaatgtgaattgcagaat
tcagcgaaccatcgaatctttgaacgcacattgcgcccgccagtattctggcgggcatgc
ctgtccgagcgtcatttcccccctca-tgttggggctcctccgcc---gccccgaaagcg
agtggcgggcccgtctgg-cggctccgagcgcagtaccgaacgcaagt--tctcttcgcc
cggac-gtcggcgccttgccaaaatcgcgcatgcgtgcaactcttcaaggttgacctcgg
atcagg------------

;
end;
begin trees;
	tree tree_1 = [&R] (((((((((4_Taxon7:0.012932,F5_Taxon8:1.0E-6):0.018672,(F4_Taxon5:0.006762,Ophiostoma_pallidulum_HM031510:1.0E-6):0.128765):0.013863,(Ophiostoma_lotiforme_MK748185:0.041728,((Masuyamyces_ambrosius_OM501465:1.0E-6,Masuyamyces_saponiodorus_OM501512:1.0E-6):0.001552,Masuyamyces_botuliformis_OM501471:0.015146):0.021614):0.018188):0.024403,((Masuyamyces_massonianae_KY094067:1.0E-6,Masuyamyces_acarorum_MG205657:0.002682):0.00534,Ophiostoma_jilinense_MH144094:2.0E-6):0.052665):0.033501,((Jamesreidia_nigrocarpa_AY280490:0.015982,(Jamesreidia_coronata_OM501413:0.00965,Jamesreidia_tenella_OM501414:0.002366):0.011255):0.11767,((Ophiostoma_angusticollis_AY924383:1.0E-6,Ophiostoma_denticulatum_KX590816:1.0E-6):0.066423,Ophiostoma_sejunctum_AY934519:0.049702):0.071113):0.002411):0.015812,(((((((Ophiostoma_ips_AY546704:2.0E-6,(M_Taxon6:0.002328,Ophiostoma_ips_OM501486:1.0E-6):0.002297):0.004641,(Ophiostoma_gilletteae_MT637227:0.002307,Ophiostoma_adjuncti_OM501462:1.0E-6):3.0E-6):0.011072,Ophiostoma_pulvinisporum_AY546714:0.00329):0.012356,Ophiostoma_bicolor_OM501470:0.018101):0.005357,(Ophiostoma_fuscum_HM031504:0.012632,Ophiostoma_montium_OM501498:0.029377):3.0E-6):0.010948,Ophiostoma_japonicum_OM501492:0.024549):0.014726,(((Ophiostoma_subannulatum_AY934522:0.002362,(Ophiostoma_multiannulatum_OM501499:0.002285,Ophiostoma_sparsiannulatum_OM501515:0.002299):0.002389):0.005264,Ophiostoma_longiconidiatum_EF408558:0.016661):0.04059,((((((Ophiostoma_pseudocatenulatum_KU094686:1.0E-6,Ophiostoma_brunneolum_OM501472:1.0E-6):1.0E-6,Ophiostoma_hongxingense_MK748194:1.0E-6):0.015766,(Ophiostoma_brevipilosi_MG205660:0.002297,Ophiostoma_shangrilae_OM501514:1.0E-6):0.002296):3.0E-6,Ophiostoma_poligraphi_OM501507:1.0E-6):0.006841,Ophiostoma_tapionis_OM501516:0.006036):0.012022,((((Ophiostoma_album_KY094073:0.00693,(Ophiostoma_minus_OM501497:0.011698,Ophiostoma_pseudominus_OM501508:1.0E-6):0.004633):0.012238,Ophiostoma_arduennense_OM501468:0.012279):0.002015,(Ophiostoma_karelicum_OM501493:0.061258,Ophiostoma_nikkoense_OM501500:0.010143):2.0E-6):0.004443,(((Ophiostoma_peregrinum_MG345116:1.0E-6,(Ophiostoma_piceae_MT633062:0.009322,Ophiostoma_flexuosum_OM501482:1.0E-6):1.0E-6):1.0E-6,Ophiostoma_micans_OM501496:1.0E-6):3.0E-6,((((Ophiostoma_hylesinum_MH055636:1.0E-6,Ophiostoma_allantosporum_OM501464:1.0E-6):1.0E-6,Ophiostoma_bacillisporum_OM501469:0.00461):0.004556,Ophiostoma_araucariae_OM501467:0.007988):0.007175,Ophiostoma_nitidum_OM501501:1.0E-6):1.0E-6):0.002314):0.006567):0.026708):0.009795):0.047042):0.037744,(((((((Sporothrix_cracoviensis_MW768964:0.002406,Sporothrix_lunata_OM501545:1.0E-6):2.0E-6,(Sporothrix_villosa_MW989428:1.0E-6,Sporothrix_abietina_OM501526:0.002397):0.00237):0.005507,Sporothrix_variecibatus_OM501566:0.004265):0.012243,Sporothrix_narcissi_OM501548:0.00838):0.026327,(((Sporothrix_aemulophila_OM501527:1.0E-6,Sporothrix_rapaneae_OM501558:1.0E-6):0.008228,Sporothrix_cabralii_OM501533:0.012407):0.013608,(Sporothrix_mexicana_OM501547:0.006584,Sporothrix_pallida_OM501550:0.011354):0.006852):0.015242):0.002449,((Sporothrix_dentifunda_OM501535:0.005212,Sporothrix_palmiculminata_OM501551:0.031481):0.010421,(Sporothrix_guttuliformis_OM501542:1.0E-6,Sporothrix_inflata_OM501544:1.0E-6):2.0E-6):0.00248):0.002532,Sporothrix_dimorphospora_OM501536:3.0E-6):0.041143):0.027927,(((((((((((D_Taxon9:1.0E-6,Graphilbum_translucens_MW989416:1.0E-6):0.002493,Graphilbum_puerense_MG205671:0.002493):0.005011,(Graphilbum_acuminatum_MN548902:1.0E-6,Graphilbum_rectangulosporium_OM501408:1.0E-6):1.0E-6):0.025495,(Graphilbum_gorcense_MN548919:0.005246,Ophiostoma_pusillum_OM501407:0.007565):0.00321):0.014045,Graphilbum_nigrum_OM501406:0.005297):0.002588,Graphilbum_carpaticum_KY568116:0.005467):0.004651,Graphilbum_tsugae_KJ661745:0.012952):2.0E-6,Graphilbum_curvidentis_KY568111:0.023951):0.019095,((((F_Taxon10:0.007797,Graphilbum_crescericum_OM501403:0.002556):0.0025,Graphilbum_sexdentatum_MN548915:0.002467):0.004595,(((Graphilbum_kesiyae_MG205669:0.00566,Graphilbum_interstitiale_MN548909:0.001912):0.021024,Graphilbum_ipis_grandicollis_MW046071:0.01509):0.004863,Graphilbum_furuicola_MN548907:0.003019):2.0E-6):0.028594,(Graphilbum_roseum_KY050751:0.013002,(Graphilbum_fragrans_OM501404:0.010026,Graphilbum_microcarpum_OM501405:2.0E-6):0.012048):0.036564):0.014045):0.008329,Graphilbum_sparsum_OM501409:0.018323):0.139873,((((Raffaelea_canadensis_GQ225699:0.051219,(Raffaelea_cyclorhipidia_MT633069:0.027703,Raffaelea_promiscua_MW028176:0.097284):0.04824):0.064032,Raffaelea_ellipticospora_MT633070:0.126591):0.040502,(((Raffaelea_albimanens_MT633066:3.0E-6,Raffaelea_ambrosiae_MT633067:0.143361):0.024163,Raffaelea_seticollis_MT633076:0.041661):0.00645,(Raffaelea_santoroi_MT633075:0.059841,Raffaelea_xyleborini_MT633078:0.011187):0.016745):0.076568):0.041025,Raffaelea_subfusca_KX267138:0.245796):0.093505):0.027231):0.087632,Fragosphaeria_purpurea_AB278192:0.049432,Fragosphaeria_reniformis_AB278193:0.105453);
end;
