# Supplementary material for: ﻿Ophiostomatoid fungi associated with Hylurgus ligniperda, including six new species from eastern China
Source: IMA Fungus. 2025 Oct 28;16:e169382. doi: 10.3897/imafungus.16.169382 (PMC12587175; doi:10.3897/imafungus.16.169382)
Supplement: Supplementary material 15 — ML tree of Ceratocystiopsis generated from the combined (ITS + βT + TEF1-α) sequence data [file imafungus-16-e169382-s015.nexus]

#NEXUS
[ TITLE ]
BEGIN TAXA;
       DIMENSIONS NTAX=34;
       TAXLABELS
             Ceratocystiopsis_chalcographii_CBS_147954
             Ceratocystiopsis_chalcographii_CBS_147955
             Ceratocystiopsis_debeeria_CBS_147958
             Ceratocystiopsis_debeeria_CMW_57289
             Ceratocystiopsis_minima_CMW162
             Ceratocystiopsis_minuta_CMW4352
             Ceratocystiopsis_neglecta_CBS_100596
             Ceratocystiopsis_norroenii_CBS_147956
             Ceratocystiopsis_norroenii_CBS_147957
             Ceratocystiopsis_ranaculosa_CMW13940
             Ceratocystiopsis_rollhanseniana_UM110
             Ceratocystiopsis_rollhanseniana_UM113
             Ceratocystiopsis_siguniangensis_CFCC57602
             Ceratocystiopsis_siguniangensis_CFCC57603
             Ceratocystiopsis_sp_CJ_2024a_SCAU_22SN25011
             Ceratocystiopsis_sp_CJ_2024a_SCAU_22SN25111
             Ceratocystiopsis_sp_MY_2023a_SCAU_16CQ0403E
             Ceratocystiopsis_sp_MY_2023a_SCAU_16CQ0403F
             Ceratocystiopsis_sp_MY_2023d_SCAU_16CQ3701B
             Ceratocystiopsis_sp_MY_2023d_SCAU_16CQ3701D
             Ceratocystiopsis_sp_NFF1616
             Ceratocystiopsis_sp_NFF1617
             Ceratocystiopsis_sp_NFF1618
             Ceratocystiopsis_sp_NFF1619
             Ceratocystiopsis_synnemata_KFL16918DA
             Ceratocystiopsis_synnemata_KFL17718DA
             Ceratocystiopsis_troendelagii_CBS_147962
             Ceratocystiopsis_troendelagii_CBS_147963
             Ceratocystiopsis_weihaiensis_SNM634
             Ceratocystiopsis_weihaiensis_SNM649
             Ceratocystiopsis_yantaiensis_SNM582
             Ceratocystiopsis_yantaiensis_SNM650
             Leptographium_lundbergii_CMW17259
             Leptographium_lundbergii_CMW17266
;
END;
BEGIN CHARACTERS;
       DIMENSIONS NCHAR=3523;
       FORMAT MISSING=? GAP=- MATCHCHAR=. datatype=nucleotide;
MATRIX

Ceratocystiopsis_chalcographii_CBS_147954      -------------------CTTGGTCATTTAGAGGAAGTAAAAGTCGTAACAAGGTCTCCGTTGGTGAACCAGCGGAGGGATCATTATGAACCT-GAAAACCACGAGTCT-CGGCTCGCAACCCCTGTGGACCTACCTATTGTCTGTTGTTGCC-TCTGGCAGGCG--GCGCGCGGCCCGCCCCCCCC---------------GGGGGGCGGGTGCGGCGCGTCC-CTGCCGGCGGCGGCCCCCTTCTAAACACACCCAA-----CGTCTGAACGAGCGTCTGAGTCGGATTCTAAATCC-AAGCAAAACTTTCAACAACGGATCTCTTGGCTCTGGCATCGATGAAGAACGCAGCGAAATGCGATAAGTAATGCGAATTGCAGAATTCCGCGAGTCATCGAATCTTTGAACGCACATTGCGCCTGCCAGTATTCTGGCAGGCATGCCTGTCCGAGCGTCATTACACCCCTCA----GCGCGCCTGCGCGCT-GGTGTTGGGGACCTCCCGCGCCCGCTGG----CCAGACCCCTCC-----GGGGGCCCGGCCGGCGGGCGGGGAGCCCCCTAAAGCGAGTGGCGGGCCAGCTGG----GGCACCGAGCGCAGTAGAAACACC-TGTTTATGCGAACGCTCGGG--GCCCCTGGCGAGGCCCTGCCGTCAAA-CGCAGAGACCTAAACCCCCTCTACATC---AAAGGTTGACCTCGGATCAGGTAGGACTACCCGCTGAACTTAAGCATATCAATAAGCGGAGGAAAAGAAACCAACAGGGATTGCCTCAGTAACGGCGAGTGAAGCGGCAACAGCTCAAATTTGAAATCTGGCTCCCCTTGGGGGTCCGAGTTGTAATTTGGAGAGGATGTTTCTGGCGCGGCGCCTTCCGGAGTTCCTTGGAACAGGACGCCACAGAGGGTGAGAGCCCCGTACGGTCGGCCGCCAAACCTCCAAAGAAACTCCTTCGACGAGTCGAGTAGTTTGGGAATGCTGCTCAAAATGGGAGGTAAATTTCTTCTAAAGCTAAATACCGGCCAGAGACCGATAGCGCACAAGTAGAGTGATCGAAAGATGAAAAGCACCTTGAAAAGAGGGTTAAACAGTACGTGAAATTGTTGAAAGGGAAGCGCCTGCGACCAGACTCGCGCCCCGCGGACCAGCCGGCGTTCTCGCCGGTGCACTCCGCGGGGTGCGGGCCAGCATCGGTTTTCCCTGGGGGAGAAAGGCCGCGGGAACGTAGCTCCTTCGGGAGTGTTATAGCCCGTGGCGTCATGCCCCAGGGGGGACCGAGGACCGCGCTTCGGCAAGGATGCTGGCGTAATGGTCGTCGGCGACCCGTCTTGAAACACGGACC----------------------------------------------------------------------------------------------------------------------------------------------------------------------------------------------------------------------------------------------------------------------------------------------------------------------------------------------------------------------------------------------------------------------------------------------GGTAACCAAATCGGTGCTGCTTTCTGGTATG-----CTT-CTTCC-----TAAGCCTCGACCCCGACGAT-------------------------------TACCGACGAAACAAATGCTAACTACTTTCACAGGCAGCAGATTTCAGCCGAGCACGGCCTGGACAGCAATGGCGT------------------------------------------------------------------------GTACAATGGCTCGTCCGAGCTGCAGCTCGAGCGCATGAGCGTGTACTTCAACGAGGTTTCTGGGAACAAGTACGTTCCCCGTGCCGTCCTCGTCGACCTGGAGCCTGGCACCATGGACGCTGTCCGTGCCGGCCCCTTCGGCCAGCTGTTCCGTCCCGACAACTTCGTTTTCGGCCAGTCGGGTGCTGGCAACAACTGGGCCAAGGGTCACTACACTGAGGGT-----------------------------------------------------------------------------------------------------------------------------------------------------------------------------------------------------------------------------------------------------------------------------------------------------------------------------GAGAAGGTTTGTTATTTCT--CCCTACCATACACAAATTCACCCTTCACACC----------ATCACTTCCCCGTC---ACATCTTTTGCATCACTTTGCTTGCCT------GGTTCTCCATGG-CAACCGTGGCAAGCGA-----ACAGAAAATTCTGGCTCTAGCGTCAGATTTTTTTTT----------TGCCCGAC-GCA--TGCCCCTCC------CATCATCAT-TAAGT-GGGG--TGGAGGGGCAGC------TTTTTTTGCACAGACCAC-----------ATC-AACCCTAC--GTC-TTATC--------------------------------------ACAATGCT----------TCTTTCAACCCCCAAACGCAGGTCACTG--ACACCCATGATAGGAGGCTGCTGAGCTCGGCAAGGGCTCTTTCAAGTATGCCTGGGTTCTGGACAAGCTCAAGGCCGAGCGTGAGCGCGGTATCACCATCGATATCGCTCTCTGGAAGTTCGAGACCCCCAAGTACTACGTCACCGTCATTGGTAAGATGCCCGCCCGCCCTT-----------------GTTC-CCCCGCTCACCGGCGCTCAAGCGACTAACACGTG-------GCAGACGCCCCCGGCCATCGTGACTTCATCAAGAACATGATCACTGGTACCTCC-----------------------------------------------------------------------------------------------------------------------------------------------------------------------------------------------------------------------------------------------------------------
Ceratocystiopsis_chalcographii_CBS_147955      -------------------CTTGGTCATTTAGAGGAAGTAAAAGTCGTAACAAGGTCTCCGTTGGTGAACCAGCGGAGGGATCATTATGAACCT-GAAAACCACGAGTCT-CGGCTCGCAACCCCTGTGGACCTACCTATTGTCTGTTGTTGCC-TCTGGCAGGCG--GCGCGCGGCCCCCCCCCCCC---------------GGGGGGCGGGTGCGGCGCGTCC-CTGCCGGCGGCGGCCCCCTTCTAAACACACCCAA-----CGTCTGAACGAGCGTCTGAGTCGGATTCTAAATCC-AAGCAAAACTTTCAACAACGGATCTCTTGGCTCTGGCATCGATGAAGAACGCAGCGAAATGCGATAAGTAATGCGAATTGCAGAATTCCGCGAGTCATCGAATCTTTGAACGCACATTGCGCCTGCCAGTATTCTGGCAGGCATGCCTGTCCGAGCGTCATTACACCCCTCA----GCGCGCCTGCGCGCT-GGTGTTGGGGACCTCCCGCGCCCGCTGG----CCAGACCCCTCC-----GGGGGCCCGGCCGGCGGGCGGGGAGCCCCCTAAAGCGAGTGGCGGGCCAGCTGG----GGCACCGAGCGCAGTAGAAACACC-TGTTTATGCGAACGCTCGGG--GCCCCTGGCGAGGCCCTGCCGTCAAA-CGCAGAGACCTAAACCCCCTCTACATC---AAAGGTTGACCTCGGATCAGGTAGGACTACCCGCTGAACTTAAGCATATCAATAAGCGGAGGAAAAGAAACCAACAGGGATTGCCTCAGTAACGGCGAGTGAAGCGGCAACAGCTCAAATTTGAAATCTGGCTCCCCTTGGGGGTCCGAGTTGTAATTTGGAGAGGATGTTTCTGGCGCGGCGCCTTCCGGAGTTCCTTGGAACAGGACGCCACAGAGGGTGAGAGCCCCGTACGGTCGGCCGCCAAACCTCCAAAGAAACTCCTTCGACGAGTCGAGTAGTTTGGGAATGCTGCTCAAAATGGGAGGTAAATTTCTTCTAAAGCTAAATACCGGCCAGAGACCGATAGCGCACAAGTAGAGTGATCGAAAGATGAAAAGCACCTTGAAAAGAGGGTTAAACAGTACGTGAAATTGTTGAAAGGGAAGCGCCTGCGACCAGACTCGCGCCCCGCGGACCAGCCGGCGTTCTCGCCGGTGCACTCCGCGGGGTGCGGGCCAGCATCGGTTTTCCCTGGGGGAGAAAGGCCGCGGGAACGTAGCTCCTTCGGGAGTGTTATAGCCCGTGGCGTCATGCCCCAGGGGGGACCGAGGACCGCGCTTCGGCAAGGATGCTGGCGTAATGGTCGTCGGCGACCCGTCTTGAAACACGGACC----------------------------------------------------------------------------------------------------------------------------------------------------------------------------------------------------------------------------------------------------------------------------------------------------------------------------------------------------------------------------------------------------------------------------------------------GGTAACCAAATCGGTGCTGCTTTCTGGTATG-----CTT-CTTCC-----TAAGCCTCGACCCCGACGAT-------------------------------TACCGACGAAACAAATGCTAACTACTTTCACAGGCAGCAGATTTCAGCCGAGCACGGCCTGGACAGCAATGGCGT------------------------------------------------------------------------GTACAATGGCTCGTCCGAGCTGCAGCTCGAGCGCATGAGCGTGTACTTCAACGAGGTTTCTGGGAACAAGTACGTTCCCCGTGCCGTCCTCGTCGACCTGGAGCCTGGCACCATGGACGCTGTCCGTGCCGGCCCCTTTGGCCAGCTGTTCCGTCCCGACAACTTCGTTTTCGGCCAGTCGGGTGCTGGCAACAACTGGGCCAAGGGTCACTACACTGAGGGT-----------------------------------------------------------------------------------------------------------------------------------------------------------------------------------------------------------------------------------------------------------------------------------------------------------------------------GAGAAGGTTTGTTATTTCT--CCCTACCATACACAAATTCACCCTTCACACC----------ATCACTTCCCCGTC---ACATCTTTTGCATCACTTTGCTTGCCT------GGTTCTCCATGG-CAACCGTGGCAAGCAA-----ACAGAAAATTCTGGCTCTAGCGTCAGA--TTTTTTT----------TGCCCGAC-GCA--TGCCCCTCC------CATCATCAT-TAAGT-GGGG--TGGAGGGGCAGC------TTTTTTTGCACAGACCAC-----------ATC-AACCCTAC--GTC-TTATC--------------------------------------ACAATGCT----------TCTTTCAACCCCCAAACACAGGTCACTG--ACACCCATGATAGGAGGCTGCTGAGCTCGGCAAGGGCTCTTTCAAGTATGCCTGGGTTCTGGACAAGCTCAAGGCCGAGCGTGAGCGCGGTATCACCATCGATATCGCTCTCTGGAAGTTCGAGACCCCCAAGTACTACGTCACCGTCATTGGTAAGATGCCCGCCCGCCCTT-----------------GTTC-CCCCGCTCACCGGCGCTCAAGCGACTAACACGTG-------GCAGACGCCCCCGGCCATCGTGACTTCATCAAGAACATGATCACTGGTACCTCC-----------------------------------------------------------------------------------------------------------------------------------------------------------------------------------------------------------------------------------------------------------------
Ceratocystiopsis_debeeria_CBS_147958           -------------------CTTGGTCATTTAGAGGAAGTAAAAGTCGTAACAAGGTCTCCGTTGGTGAACCAGCGGAGGGATCATTATGAACTT-ACAAACCACGAGTCT-CGGCTCGCAACCCCTGTGGACCTACCTATTGTCTGTTGTTGCC-TCTGGCGGGCG--GCGCGCGCCCCGAACCCCCCTCC-----------GGGGGGGCGCGGGTCGGGCGTCC-CCGCCGGCGGCGGCCCCCTTCTAAACACACCCAA-----AGTCTGAACGAGCGTCTGAGTAGGATTCTAAATCC-AAGCAAAACTTTCAACAACGGATCTCTTGGCTCTGGCATCGATGAAGAACGCAGCGAAATGCGATAAGTAATGCGAATTGCAGAATTCCGCGAGTCATCGAATCTTTGAACGCACATTGCGCCTGCCAGTATTCTGGCAGGCATGCCTGTCCGAGCGTCATTACACCCCTCA----GCGCGCCTCCGCGCT-GGTGTTGGGGACCTCCCGCGCCCGGCCG----CCGGCCCCCTCCT----GGGGGGCTGGGGGCCTGGCGGGGAGCCCCCTAAAGCGAGTGGCGGGCCGGCTGGGATTGGCACCGAGCGCAGTAGAAACACCTTGTTTATGCGACCGCTCGGG--GCCCCCGGCGAGGCCCTGCCGTCAAA-CGCAGAGACCTAAACCCTCTCTACTCTC--AAAGGTTGACCTCGGATCAGGTAGGACTACCCGCTGAACTTAAGCATATCAATAAGCGGAGGAAAAGAAACCAACAGGGATTGCCCCAGTAACGGCGAGTGAAGCGGCAACAGCTCAAATTTGAAATCTGGCTCCCCTTGGGGGTCCGAGTTGTAATTTGGAGAGGATGTTTCTGGCGCGGCGCCTTCCGGAGTTCCTTGGAACAGGACGCCACAGAGGGTGAGAGCCCCGTACGGTCGGCCGCCTAGCCTCC-ACGAAACTCCTTCGACGAGTCGAGTAGTTTGGGAATGCTGCTCAAAATGGGAGGTAAATTTCTTCTAAAGCTAAATACCGGCCAGAGACCGATAGCGCACAAGTAGAGTGATCGAAAGATGAAAAGCACCTTGAAAAGAGGGTTAAACAGTACGTGAAATTGTTGAAAGGGAAGCGCCTGCGACCAGACTCGCGCCCCGCGGACCAGCCGGCGTTCTCGCCGGTGCACTCCGCGGGGTGCGGGCCAGCATCGGTTTTCCCTGGGGGAGAAAGGCCGCGGGAACGTAGCTCCTCCGGGAGTGTTATAGCCCGTGGCGCCATGCCCCAGGGGGGACCGAGGACCGCGCTTCGGCAAGGATGCTGGCGTAATGGTCGTCGGCGACCCGTCTTGAAACACGGACC------------------------------------------------------------------------------------------------------------------------------------------------------------------------------------------------------------------------------------------------------------------------ACG----ATAGGTTCACCTCCAGACCGGCCAATGCGTATGTCTTACCTCCGTGATCGATCGCATCAAGAACT--CCCATCGAAAAAGAGAAAGCAGTGTCGAGACGAGGGGAG-AGAAAAACAGCGGAAGTAGCTCGTGGAAACTGAC----CCTTCTTTGAATAGGGTAACCAAATCGGTGCCGCTTTCTGGTATG-----TTT-TATCT-----TCAGCACCGGACTTGTTGAGGCTTTGCCGAAACTTTGAATGC----------------GTATCGTATGCTAACATGTTTGACAGGCAGCAGATTTCAGCCGAGCACGGCCTGGACAGCAATGGCGTGTATGTTGCCTCTTTCTT-------CTCTCACCATACGGCAATTTTTCCCGCGTGCTGACAGACCCCTGCAGGTACAACGGTTCGTCCGAGCTGCAGCTCGAGCGCATGAGCGTCTACTTCAACGAGGTCTCTGGCAACAAGTACGTGCCCCGTGCCGTCCTTGTCGACCTGGAGCCTGGCACCATGGACGCCGTCCGTGCCGGCCCCTTTGGTCAGCTGTTCCGTCCCGACAACTTTGTTTTCGGTCAGTCGGGTGCTGGCAACAACTGGGCCAAGGGTCACTACACTGAGGGT---------------------------------------------------------------------------------------------------------------------------------------------------------------------------------------------------------------------------------------------------------------------------------------------------------------------------TCGAGAAGGTTCGTCGTCTAT-TCCCTACCGTTGAAACACACGCACGACATGGC--ACAAAACTCCCTCCTTATCCCAT-TCTTTCCCCTTCTGCATCTCGTCCTGTT-GTCT-GGCCAT----------CCATGACAAGCAA---AATTGGAAAAATCTGGCTCTAGCGCCAGA---TTTTTT--------TCTGCCCGACTGCATCTGCCCCTCTCTTCACCATAATCTCAAAAGT-GGGGTCTGGAGGGGCACTG-----CTTTCCCGCACGGACCAC-----------AACAAACCCTAC--ATC-GTACT--------------------------------------CCATCGATCGTCGTTGTGCTTGTTCGACCCCGGTCACAGATCACTA--ACACCCCCTACAGGAGGCTGCTGAGCTCGGCAAGGGCTCTTTCAAGTATGCCTGGGTTCTGGACAAGCTCAAGGCCGAGCGTGAGCGCGGTATCACCATCGATATCGCTCTCTGGAAGTTCGAGACCCCCAAGTACTACGTCACCGTCATTGGTATGTCATACTCTCCCATCG-TCCTC-----GG----GTTG-GCTCCCCTGCCCCAGCGCCAGCGGCTAACACAG--CACTC-CCAGACGCCCCCGGCCACCGTGACTTCATCAAGAACATGATCAC---------------------------------------------------------------------------------------------------------------------------------------------------------------------------------------------------------------------------------------------------------------------------
Ceratocystiopsis_debeeria_CMW_57289            -------------------CTTGGTCATTTAGAGGAAGTAAAAGTCGTAACAAGGTCTCCGTTGGTGAACCAGCGGAGGGATCATTATGAACTT-ACAAACCACGAGTCT-CGGCTCGCAACCCCTGTGGACCTACCTATTGTCTGTTGTTGCC-TCTGGCGGGCG--GCGCGCGCCCCGAACCCCCCTCC-----------GGGGGGGCGCGGGTCGGGCGTCC-CCGCCGGCGGCGGCCCCCTTCTAAACACACCCAA-----AGTCTGAACGAGCGTCTGAGTAGGATTCTAAATCC-AAGCAAAACTTTCAACAACGGATCTCTTGGCTCTGGCATCGATGAAGAACGCAGCGAAATGCGATAAGTAATGCGAATTGCAGAATTCCGCGAGTCATCGAATCTTTGAACGCACATTGCGCCTGCCAGTATTCTGGCAGGCATGCCTGTCCGAGCGTCATTACACCCCTCA----GCGCGCCTCCGCGCT-GGTGTTGGGGACCTCCCGCGCCCGGCCG----CCGGCCCCCTCCT----GGGGGGCTGGGGGCCTGGCGGGGAGCCCCCTAAAGCGAGTGGCGGGCCGGCTGGGATTGGCACCGAGCGCAGTAGAAACACCTTGTTTATGCGACCGCTCGGG--GCCCCCGGCGAGGCCCTGCCGTCAAA-CGCAGAGACCTAAACCCTCTCTACTCTC--AAAGGTTGACCTCGGATCAGGTAGGACTACCCGCTGAACTTAAGCATATCAATAAGCGGAGGAAAAGAAACCAACAGGGATTGCCCCAGTAACGGCGAGTGAAGCGGCAACAGCTCAAATTTGAAATCTGGCTCCCCTTGGGGGTCCGAGTTGTAATTTGGAGAGGATGTTTCTGGCGCGGCGCCTTCCGGAGTTCCTTGGAACAGGACGCCACAGAGGGTGAGAGCCCCGTACGGTCGGCCGCCTAGCCTCC-ACGAAACTCCTTCGACGAGTCGAGTAGTTTGGGAATGCTGCTCAAAATGGGAGGTAAATTTCTTCTAAAGCTAAATACCGGCCAGAGACCGATAGCGCACAAGTAGAGTGATCGAAAGATGAAAAGCACCTTGAAAAGAGGGTTAAACAGTACGTGAAATTGTTGAAAGGGAAGCGCCTGCGACCAGACTCGCGCCCCGCGGACCAGCCGGCGTTCTCGCCGGTGCACTCCGCGGGGTGCGGGCCAGCATCGGTTTTCCCTGGGGGAGAAAGGCCGCGGGAACGTAGCTCCTCCGGGAGTGTTATAGCCCGTGGCGCCATGCCCCAGGGGGGACCGAGGACCGCGCTTCGGCAAGGATGCTGGCGTAATGGTCGTCGGCGACCCGTCTTGAAACACGGACC------------------------------------------------------------------------------------------------------------------------------------------------------------------------------------------------------------------------------------------------------------------------ACG----ATAGGTTCACCTCCAGACCGGCCAATGCGTATGTCTTACCTCCGTGATCGATCGCATCAAGAACT--CCCATCGAAAAAGAGAAAGCAGTGTCGAGACGAGGGGAG-AGAAAAACAGCGGAAGTAGCTCGTGGAAACTGAC----CCTTCTTTGAATAGGGTAACCAAATCGGTGCCGCTTTCTGGTATG-----TTT-TATCT-----TCAGCACCGGACTTGTTGAGGCTTTGCCGAAACTTTGAATGC----------------GTATCGTATGCTAACATGTTTGACAGGCAGCAGATTTCAGCCGAGCACGGCCTGGACAGCAATGGCGTGTATGTTGCCTCTTTCTT-------CTCTCACCATACGGCAATTTTTCCCGCGTGCTGACAGACCCCTGCAGGTACAACGGTTCGTCCGAGCTGCAGCTCGAGCGCATGAGCGTCTACTTCAACGAGGTCTCTGGCAACAAGTACGTGCCCCGTGCCGTCCTTGTCGACCTGGAGCCTGGCACCATGGACGCCGTCCGTGCCGGCCCCTTTGGTCAGCTGTTCCGTCCCGACAACTTTGTTTTCGGTCAGTCGGGTGCTGGCAACAACTGGGCCAAGGGTCACTACACTGAGGGT-----------------------------------------------------------------------------------------------------------------------------------------------------------------------------------------------------------------------------------------------------------------------------------------------------------------------------GAGAAGGTTCGTCGTCTAT-TCCCTACCGTTGAAACACACGCACGACATGGC--ACAAAACTCCCTCCTTATCCCAT-TCTTTCCCCTTCTGCATCTCGTCCTGTT-GTCT-GGCCAT----------CCATGACACGCAA---AATTGGAAAAATCTGGCTCTAGCGCCAGA---TTTTTT--------TCTGCCCGACTGCATCTGCCCCTCTCTTCACCATAATCTCAAAAGT-GGGGTCTGGAGGGGCACTG-----CTTTCCCGCACGGACCAC-----------AACAAACCCTAC--ATC-GTACT--------------------------------------CCATCGATCGTCGTTGTGCTTGTTCGACCCCGGTCACAGATCACTA--ACACCCCCTACAGGAGGCTGCTGAGCTCGGCAAGGGCTCTTTCAAGTATGCCTGGGTTCTGGACAAGCTCAAGGCCGAGCGTGAGCGCGGTATCACCATCGATATCGCTCTCTGGAAGTTCGAGACCCCCAAGTACTACGTCACCGTCATTGGTATGTCATACTCTCCCATCG-TCCTC-----GG----GTTG-GCTCCCCTGCCCCAGCGCCAGCGGCTAACACAG--CACTC-CCAGACGCCCCCGGCCACCGTGACTTCATCAAGAACATGATCAC---------------------------------------------------------------------------------------------------------------------------------------------------------------------------------------------------------------------------------------------------------------------------
Ceratocystiopsis_minima_CMW162                 ---------------------------------------------------------------------------------TCATTATGAACTT-GCAAACCACGAGTCT-CGGCTCGCAACCCCTGTGGACCTACCTATTGTCTGTTGTTGCC-TCTGGCAGGCG--GCGCGCGGCCCGCCCCCCTC-----------------GGGGGGCGGGGCGGGCGTCC-CTGCCGGCGGCGGCCCCCTTCTAAACACACCCAA-----AGTCTGAACGAGCGTCTGAGTCGGATTCTAAATCCAAAGCAAAACTTTCAACAACGGATCTCTTGGCTCTGGCATCGATGAAGAACGCAGCGAAATGCGATAAGTAATGCGAATTGCAGAATTCCGCGAGTCATCGAATCTTTGAACGCACATTGCGCCTGCCAGTATTCTGGCAGGCATGCCTGTCCGAGCGTCATTACACCCCTCA----GCGCGCCTGCGCGCT-GGTGTTGGGGACCTCCCGCGCCCGCCGT----CCGGACCCCCCCC---GGGGGGCCTGGCCGGCGGGCGGGGAGCCCCCTAAAGTGAGTGGCGGGCCGGCTGGGATTGGCACCGAGCGCAGTAGAAACACC-TGTTTATGCGACCGCTCGGG--GCCCCCGGCGAGGCCCTGCCGTGAAA-CGCAGAGACCCAAACCCTCTCTACTACC--AAAGGTTGACCTCGGATCAGGTAGGACTACCCGCT------------------------------------------------------------------------------------------------------------------------------------------------------------------------------------------------------------------------------------------------------------------------------------------------------------------------------------------------------------------------------------------------------------------------------------------------------------------------------------------------------------------------------------------------------------------------------------------------------------------------------------------------------------------------------------------------------------------------------------------------------------------------------------------------------------------------------------------------------------------------------------------------------------------------------------------------------------------------------------------------------------------------------------------------------------------------------------------------------------------------------------------------------------------------------------------------------------------------------AGGCAGCAGATTTCAGCTGAGCATGGTCTGGACAGCAATGGCGTGTATGTCATCTCTTCCT---------CCCCGGCGTTTGGTATCTATACCCG---GCTGACAGT-CTTTGAAGGTACAATGGTTCGTCCGAGCTGCAGCTCGAGCGCATGAGCGTGTACTTCAACGAGGTCTCTGGGAACAAGTACGTTCCCCGTGCTGTCCTCGTCGACCTGGAGCCCGGCACCATGGACGCTGTCCGCGCCGGCCCCTTCGGTCAGCTGTTCCGTCCCGACAACTTCGTTTTCGG--------------------------------------------------------------------------------------------------------------------------------------------------------------------------------------------------------------------------------------------------------------------------------------------------------------------------------------------------------------------------------------------------------------------------------------------------------------------------------------------------------------------------------------------------------------------------------------------------------------------------------------------------------------------------------------------------------------------------------------------------------------------------------------------------------AGGAGGCTGCTGAGCTCGGCAAGGGCTCTTTCAAGTATGCCTGGGTTCTGGACAAACTCAAGGCCGAGCGCGAGCGCGGTATCACCATCGATATCGCTCTGTGGAAGTTCGAGACCCCCAAGTACTACGTCACCGTCATT----------------------------------------------------------------------------------------GACGCCCCCGGTCATCGTGACTTCATCAAGAACATGATCACTGGTACCTCGCAGGCCGACTGCGCCATTCTCATCATTGCCGCCGGTACTGGTGAGTTCGAGGCTGGTATCTCCAAGGATGGCCAGACCCGTGAGCACGCTCTGCTGGCCTACACCCTGGGTGTGCGGCAGCTCATCGTTGCCATCAACAAGATGGACACGGCCAAGTGGGCCGAGGCTCGTTACCTCGAGATCGTCAAGGAGACGTCCAACTTCATCAAGAA---------------------------------------------
Ceratocystiopsis_minuta_CMW4352                ---------------------------------------------------------------------------------TCATTATGAACCT-GAAAACCACGAGTCT-CGGCTCGCAACCCCTGTGGACCTACCTATTGTCTGTTGTTGCC-TCTGGCAGGCG--GCGCGCGGCCCGCCCCCCCC--------------CGGGGGGCGGGTGCGGCGCGTCC-CTGCCGGCGGCGGCCCCCTTCTAAACACACCCAA-----CGTCTGAACGAGCGTCTGAGTCGGATTCTAAATCC-AAGCAAAACTTTCAACAACGGATCTCTTGGCTCTGGCATCGATGAAGAACGCAGCGAAATGCGATAAGTAATGCGAATTGCAGAATTCCGCGAGTCATCGAATCTTTGAACGCACATTGCGCCTGCCAGTATTCTGGCAGGCATGCCTGTCCGAGCGTCATTACACCCCTCA----GCGCGCCTGCGCGCT-GGTGTTGGGGACCTCCCGCGCCCGCTGG----CCAGACCCCTCC-----GGGGGCCCGGCCGGCGGGCGGGGAGCCCCCTAAAGCGAGTGGCGGGCCAGCTGG----GGCACCGAGCGCAGTAGAAACACC-TGTTTATGCGAACGCTCGGG--GCCCCTGGCGAGGCCCTGCCGTCAAA-CGCAGAGACCTAAACCCCCTCTACATC---AAAGGTTGACCTCGGATCAGGTAGGACTACCCGCTGAACTTAAGCATATC---------------------------------------------------------------------------------------------------------------------------------------------------------------------------------------------------------------------------------------------------------------------------------------------------------------------------------------------------------------------------------------------------------------------------------------------------------------------------------------------------------------------------------------------------------------------------------------------------------------------------------------------------------------------------------------------------------------------------------------------------------------------------------------------------------------------------------------------------------------------------------------------------------------------------------------------------------------------------------------------------------------------------------------------------------------------TGACAGGGTAACCAAATCGGTGCCGCTTTCTGGTATG-----CTT-CTTCC-----TAAACCTCGACCCCGACGAT-------------------------------TACCGACGATGCAAATGCTAACTACTTTCACAGGCAGCAGATTTCAGCCGAGCACGGCCTGGACAGCAATGGCGT------------------------------------------------------------------------GTACAATGGCTCGTCCGAGCTGCAGCTCGAGCGCATGAGCGTGTACTTCAACGAGGTTTCTGGGAACAAGTACGTTCCCCGTGCCGTCCTCGTCGACCTGGAGCCTGGCACCATGGACGCTGTCCGTGCCGGCCCCTTTGGCCAGCTGTTCCGTCCCGACAACTTCGTTTTCGGCCAGTCGGGTGCTGGCAACAACTGG-------------------------------------------------------------------------------------------------------------------------------------------------------------------------------------------------------------------------------------------------------------------------------------------------------------------------------------------------------------------------------------------------------------------------------------------------------------------------------------------------------------------------------------------------------------------------------------------------------------------------------------------------------------------------------------------------------------------------------------------------------------------------------AGGAGGCTGCTGAGCTCGGCAAGGGCTCTTTCAAGTATGCCTGGGTTCTGGACAAGCTCAAGGCCGAGCGTGAGCGCGGTATCACCATCGATATCGCTCTCTGGAAGTTCGAGACCCCCAAGTACTACGTCACCGTCATT----------------------------------------------------------------------------------------GACGCCCCCGGCCATCGTGACTTCATCAAGAACATGATTACGGGTACCTCGCAGGCCGACTGCGCCATTCTCATCATTGCCGCCGGCACTGGTGAGTTCGAGGCTGGTATCTCCAAGGATGGCCAGACCCGCGAGCACGCTCTGCTGGCCTACACCCTGGGTGTGCGGCAGCTCATTGTCGCCATCAACAAGATGGACACGGCCAAGTGGGCTGAGGCTCGCTACCTGGAGATTGTCAAGGAGACGTCCAACTTCATCAAGAAGGTCGGCTACAACCCCAAG--------------------------
Ceratocystiopsis_neglecta_CBS_100596           ---------------------------------------------CGTAACAAGGTTTCCGTTGGTGAACCAGCGGAGGGATCATTATGAACTT-ACAAACCACGAGTCTCCGGCTCGCAACCCCTGTGGACCTACCTATTGTCTGTTGTTGCC-TCTGGCAGGCG--GCGCGCCGCGCGCTCCTT-------------------CGGGGGCGGGCGGGGCGTCC-CTGCCGGCGGCGGCCCCCTTCTAAACACACCCAAAC---CGTCTGAACGATCGTCTGAGTCGGATTCTAAATCC-AAGCAAAACTTTCAACAACGGATCTCTTGGCTCTGGCATCGATGAAGAACGCAGCGAAATGCGATAAGTAATGCGAATTGCAGAATTCCGCGAGTCATCGAATCTTTGAACGCACATTGCGCCTGCCAGTATTCTGGCAGGCATGCCTGTCCGAGCGTCATTACACCCCTCA----GCGCGCCTGCGCGCT-GGTGTTGGGGACCTCCCGCGCCCGCCGC--------CCCCCTCCG----GGGG----GGCGTCCGGGCGGGGAGCCCCCTAAAGCGAGTGGCGGGCCGGCCGGGACTGGCACCGAGCGCAGTAGAAACACACCGTTTATGCGAACGCTCGGG--GCCCCCGGCGAGGCCCTGCCGTCAAA-CGCAGAGACCTAACCCCTCTCTACCCCCCACAAGGTTGACCTCGGATCAGGTAGGACTACCCGCTGAACTTAAGCATATCAATAAGCGG--------------------------------------------------------------------------------------------------------------------------------------------------------------------------------------------------------------------------------------------------------------------------------------------------------------------------------------------------------------------------------------------------------------------------------------------------------------------------------------------------------------------------------------------------------------------------------------------------------------------------------------------------------------------------------------------------------------------------------------------------------------------------------------------------------------------------------------------------------------------------------------------AGA----AAACCCCCCCCCC------------------------------------------------------CCCCCCCACGAACAGATCGACGTGTCGAAGGGAGGGAAATATGGAAGAAGAAAAGAAAGCACGTGGAAACTGACATTGTCATCTTTTAATAGGGTAACCAAATTGGTGCCGCTTTCTGGTATG-----TTT-CGTCC-----CAGACCCCCATTAAACTGCTTCGCAACTTCATCGTT---------GCGTTCCATCAAGACAGTCAATGCTAACACGTTTAACAGGCAGCAGATTTCAGCCGAGCACGGCCTAGACAGCAATGGCGTGTATGTGGATTCTTCCT-----------CCGACATACGAAATCCCCCCGCG--TGCTGACCGCCCCTTGCAGGTACAATGGCTCGTCCGAGCTGCAGCTGGAGCGCATGAGCGTTTACTTCAACGAGGTCTCCGGCAACAAGTACGTGCCCCGTGCTGTCCTCGTCGACCTGGAGCCCGGCACCATGGACGCCGTCCGTGCGGGCCCCTTTGGTCAGCTGTTCCGTCCCGACAACTTCGTTTCGTCTCAGTCGGGTGCTGGCAACAACTGGGCCAAGGGTCACTACACTGAGGGT----------------------------------------------------------------------------------------------------------------------------------------------------------------------------------------------------------------------------------------------------------------------------------------------------------------------------------------------------------------------CCTCCCATTTT----------ATCATCTACACAAC---ATACACAATCCTATACCATCCTCCCCC--TCTTCTCTTTGCCTGGCCATC--TGGCAGGGCA---AAATTGGAATTTTTTGGCCTAGCGCCAGATTTTCTTTT------------TTTGCC-CCTCACCCTTCCCC------CGTTTTCAA-AAAGT-GGGG--TGGAGGGGCATTTGG---CTGCTTTGCACGGACCAC-----------CCC-AACTACACAACCCCCTGCT--------------------------------------GCATCGAT-----------------CATCCTTGTCTCTGGCCACTAACACACACTCTATAGGAGGCTGCTGAGCTCGGCAAGGGTTCGTTCAAGTATGCCTGGGTTCTGGACAAACTCAAGGCCGAGCGCGAGCGCGGTATCACCATCGATATCGCTCTGTGGAAGTTCGAGACCCCCCGTTACTACGTCACCGTCATTGGTATGTTTTCCCCTCTTTGTC-----------------GTTG-----GTTCTCTGCAGGCCCAGCCGCTAACACGCT------CCCAGACGCCCCTGGCCATCGTGACTTCATCAAGAACATGATCACTGGTACCTCC-----------------------------------------------------------------------------------------------------------------------------------------------------------------------------------------------------------------------------------------------------------------
Ceratocystiopsis_norroenii_CBS_147956          -------------------CTTGGTCATTTAGAGGAAGTAAAAGTCGTAACAAGGTCTCCGTTGGTGAACCAGCGGAGGGATCATTATGAACTT-ATAAACCACGAGTCT-CGGCTCGCAACCCCTGTGGACCTACCTATTGTCTGTTGTTGCC-TCTGGCAGGCG--GCGCGCGGCCCGCCCCCCTC----------------GGGGGGCCGGGTCGGGCGCCC-CTGCCGGCGGCGGCCCAATTCTAAACACACCCAA-----CGTCTTAACGAGCGTCTGAGTCGGATTCTAAATCC-AAGCAAAACTTTCAACAACGGATCTCTTGGCTCTGGCATCGATGAAGAACGCAGCGAAATGCGATAAGTAATGCGAATTGCAGAATTCCGCGAGTCATCGAATCTTTGAACGCACATTGCGCCTGCCAGTATTCTGGCAGGCATGCCTGTCCGAGCGTCATTACACCCCTCA----GCGCGCCTGCGCGCT-GGTGTTGGGGACCTCCCGCGCCCGCGGG----CCTGACCCCTCC-----GGGGGCCCGGCCGGCGGGCGGGGAGCCCCCTAAAGCGAGTGGCGGGCCGGCTGGGATTGGCACCGAGCGCAGTAGAAACACC-TGTTTATGCGACCGCTCGGG--GCCCCCGGCGAGGCCCTGCCGTCAAA-CGCAGAGACCTAAACCCCCTCTACATC---AAAGGTTGACCTCGGATCAGGTAGGACTACCCGCTGAACTTAAGCATATCAATAAGCGGAGGAAAAGAAACCAACAGGGATTGCCTCAGTAACGGCGAGTGAAGCGGCAACAGCTCAAATTTGAAATCTGGCTCCCCTTGGGGGTCCGAGTTGTAATTTGGAGAGGATGTTTCTGGCGCGGCGCCTTCCGGAGTTCCTTGGAACAGGACGCCACAGAGGGTGAGAGCCCCGTACGGTCGGCCGCCAAACCTCC-ACGAAACTCCTTCGACGAGTCGAGTAGTTTGGGAATGCTGCTCAAAATGGGAGGTAAATTTCTTCTAAAGCTAAATACCGGCCAGAGACCGATAGCGCACAAGTAGAGTGATCGAAAGATGAAAAGCACCTTGAAAAGAGGGTTAAACAGTACGTGAAATTGTTGAAAGGGAAGCGCCTGCGACCAGACTCGCGCCCCGCGGACCAGCCGGCGTTCTCGCCGGTGCACTCCGCGGGGTGCGGGCCAGCATCGGTTTTCCTTGGGGGAGAAAGGCCGCGGGAATGTAGCTCCCTCGGGAGTGTTATAGCCCGTGGCGCCATGCCCCAGGGGGGACCGAGGACCGCGCTTCGGCAAGGATGCTGGCGTAATGGTCGTCGGCGACCCGTCTTGAAACACGGACC----------------------------------------------------------------------------------------------------------------------------------------------------------------------------------------------------------------------------------------------------------------------------------------------------------------------------------------------------------------------------------------------------------------------------------------------GGTAACCAAATCGGTGCTGCTTTCTGGTATG-----CTT-TCCCA------AGACTTCGACCTTGTCGACACCGC----TGTTTCCCCATG----------ATACTCTTGGACAAATGCTAACTATCTCCGCAGGCAGCAGATTTCAGCCGAGCACGGCCTGGACAGTAATGGCGTGTATGTTATCTCCT------------TCCCGGCGTCCGGTATTCATACTCG---GCTGACAGTCTTTTAAAGGTACAATGGCTCGTCCGAGCTGCAGCTCGAGCGCATGAGCGTGTACTTCAACGAGGTCTCTGGGAACAAGTACGTTCCCCGTGCAGTCCTCGTCGACCTGGAGCCTGGCACCATGGACGCTGTTCGTGCCGGCCCCTTTGGCCAGCTGTTCCGTCCCGACAACTTCGTTTTCGGCCAGTCGGGTGCTGGCAACAACTGGGCCAAGGGTCACTACACTGAGGGT-------------------------------------------------------------------------------------------------------------------------------------------------------------------------------------------------------------------------------------------------------------------------------------------------------------TACCATCGAGAAGTTCGAGAAGGTTTGTCATCTCC--------------CATACACATACCACAACCCTTCTCCGTCACTTTCCCCTCTACA---TCTCTTCTGCCTCTCTTGTGCTTGCTT-GCCTGGATTCTCCATGG-CAACCGTGGCAAGCAA-----ATGGAAAATTCTGGCTCTAGCGCCAGA---TTTTTT----------TGCCCGAC-GCATCTGCCCCTCC------CATTACCAT-AAAGT-GGGG--TGGAGGGGCATC------TTTTTTTGCACAGACCAC-----------ATAAAACCCTAT--CGC-ATATC--------------------------------------ACAA--------------------AGATCCCAGTCGCAGG--ACTG--ACACCCATGATAGGAGGCTGCTGAGCTCGGCAAGGGCTCTTTCAAGTATGCCTGGGTTCTGGACAAACTCAAGGCCGAGCGCGAGCGCGGTATCACCATCGATATCGCTCTCTGGAAGTTCGAGACCCCCAAGTACTACGTCACCGTCATTGGTATGTTCTTCTACTC-----------------------TGG-CGACCGTTGTCTAGCGTCATACGACTGACAC----TACAT-GCAGACGCCCCCGGCCATCGGGACTTCATCAAGAACATGATCAC---------------------------------------------------------------------------------------------------------------------------------------------------------------------------------------------------------------------------------------------------------------------------
Ceratocystiopsis_norroenii_CBS_147957          -------------------CTTGGTCATTTAGAGGAAGTAAAAGTCGTAACAAGGTCTCCGTTGGTGAACCAGCGGAGGGATCATTATGAACTT-ATAAACCACGAGTCT-CGGCTCGCAACCCCTGTGGACCTACCTATTGTCTGTTGTTGCC-TCTGGCAGGCG--GCGCGCGGCCCGCCCCCCTC----------------GGGGGGCCGGGTCGGGCGCCC-CTGCCGGCGGCGGCCCAATTCTAAACACACCCAA-----CGTCTTAACGAGCGTCTGAGTCGGATTCTAAATCC-AAGCAAAACTTTCAACAACGGATCTCTTGGCTCTGGCATCGATGAAGAACGCAGCGAAATGCGATAAGTAATGCGAATTGCAGAATTCCGCGAGTCATCGAATCTTTGAACGCACATTGCGCCTGCCAGTATTCTGGCAGGCATGCCTGTCCGAGCGTCATTACACCCCTCA----GCGCGCCTGCGCGCT-GGTGTTGGGGACCTCCCGCGCCCGCGGG----CCTGACCCCTCC-----GGGGGCCCGGCCGGCGGGCGGGGAGCCCCCTAAAGCGAGTGGCGGGCCGGCTGGGATTGGCACCGAGCGCAGTAGAAACACC-TGTTTATGCGACCGCTCGGG--GCCCCCGGCGAGGCCCTGCCGTCAAA-CGCAGAGACCTAAACCCCCTCTACATC---AAAGGTTGACCTCGGATCAGGTAGGACTACCCGCTGAACTTAAGCATATCAATAAGCGGAGGAAAAGAAACCAACAGGGATTGCCTCAGTAACGGCGAGTGAAGCGGCAACAGCTCAAATTTGAAATCTGGCTCCCCTTGGGGGTCCGAGTTGTAATTTGGAGAGGATGTTTCTGGCGCGGCGCCTTCCGGAGTTCCTTGGAACAGGACGCCACAGAGGGTGAGAGCCCCGTACGGTCGGCCGCCAAACCTCC-ACGAAACTCCTTCGACGAGTCGAGTAGTTTGGGAATGCTGCTCAAAATGGGAGGTAAATTTCTTCTAAAGCTAAATACCGGCCAGAGACCGATAGCGCACAAGTAGAGTGATCGAAAGATGAAAAGCACCTTGAAAAGAGGGTTAAACAGTACGTGAAATTGTTGAAAGGGAAGCGCCTGCGACCAGACTCGCGCCCCGCGGACCAGCCGGCGTTCTCGCCGGTGCACTCCGCGGGGTGCGGGCCAGCATCGGTTTTCCTTGGGGGAGAAAGGCCGCGGGAATGTAGCTCCCTCGGGAGTGTTATAGCCCGTGGCGCCATGCCCCAGGGGGGACCGAGGACCGCGCTTCGGCAAGGATGCTGGCGTAATGGTCGTCGGCGACCCGTCTTGAAACACGGACC----------------------------------------------------------------------------------------------------------------------------------------------------------------------------------------------------------------------------------------------------------------------------------------------------------------------------------------------------------------------------------------------------------------------------------------------GGTAACCAAATCGGTGCTGCTTTCTGGTATG-----CTT-TCCCA------AGACTTCGACCTTGTCGACACCGC----TGTTTCCCCATG----------ATACTCTTGGACAAATGCTAACTATCTCCGCAGGCAGCAGATTTCAGCCGAGCACGGCCTGGACAGCAATGGCGTGTATGTTATCTCCT------------TCCCGGCGTCCGGTATTCATACTCG---GCTGACAGTCTTTTAAAGGTACAATGGCTCGTCCGAGCTGCAGCTCGAGCGCATGAGCGTGTACTTCAACGAGGTCTCTGGGAACAAGTACGTTCCCCGTGCAGTCCTCGTCGACCTGGAGCCTGGCACCATGGACGCTGTTCGTGCCGGCCCCTTTGGCCAGCTGTTCCGTCCCGACAACTTCGTTTTCGGCCAGTCGGGTGCTGGCAACAACTGGGCCAAGGGTCACTACACTGAGGGT-------------------------------------------------------------------------------------------------------------------------------------------------------------------------------------------------------------------------------------------------------------------------------------------------------------TACCATCGAGAAGTTCGAGAAGGTTTGTCATCTCC--------------CATACACATACCACAACCCTTCTCCGTCACTTTCCCCTCTACA---TCTCTTCTGCCTCTCTTTTGCTTGCTT-GCCTGGATTCTCCATGG-CAACCGTGGCAAGCAA-----ATGGAAAATTCTGGCTCTAGCGCCAGA---TTTTTT----------TGCCCGAC-GCATCTGCCCCTCC------CATTACCAT-AAAGT-GGGG--TGGAGGGGCATC-------TTTTTTGCACAGACCAC-----------ATAAAATCCTAT--CGC-ATATC--------------------------------------ACAAA-------------------AGATCCCAGTCGCAGG--ACTA--ACACCCATGATAGGAGGCTGCTGAGCTCGGCAAGGGCTCTTTCAAGTATGCCTGGGTTCTGGACAAACTCAAGGCCGAGCGCGAGCGCGGTATCACCATCGATATCGCTCTCTGGAAGTTTGAGACCCCCAAGTACTACGTCACCGTCATTGGTATGTTCTCCTACTC-----------------------TGG-CGACCGTTGTCTAGCGTCATACGACTAACAC----TACAT-GCAGACGCCCCCGGCCATCGTGACTTCATCAAGAACATGATCAC---------------------------------------------------------------------------------------------------------------------------------------------------------------------------------------------------------------------------------------------------------------------------
Ceratocystiopsis_ranaculosa_CMW13940           ----------------------------------------------------------------------------------CATTATGATAAT-ACAAACCACGAGTCT-CGGCTCGCAACCCCTGTGGACCTACCTATTGTCTGTTGTTGCCTTCTGGCAGGCG--GCGCGCAACGCGGCCCCCCCCCTT--------GCGGGGCGGGCCGGGGCGGGCGCCCTCTGCCGGCGGCAGCCCCCTTCTAAACACACCAAA-----AGTCTGAACGAGCGTCTGAGTCGGATTCTAAATCC-AAGCAAAACTTTCAACAACGGATCTCTTGGCTCTGGCATCGATGAAGAACGCAGCGAAATGCGATAAGTAATGCGAATTGCAGAATTCCGCGAGTCATCGAATCTTTGAACGCACATTGCGCCTGCCAGTATTCTGGCAGGCATGCCTGTCCGAGCGTCATTACACCCCTCA----GCGCGCCTGCGCGCT-GGTGTTGGGGATCTCCCGCGCACACAGCCGAGCCTACCCCCCCCG----GGGGCCAGGTGAGGCGGGCGGGGAGTCCCCCAAAGCAAGTGGCGGGCCTCCTGGGATTGGCACCGAGCGCAGTAAAAACACC-TGTTTATGCGACCGCTCGGG--GCCCCCGGCGAGGCCCTGCCGTCAAA-CGCAGAGGCCTAAACCCCCTCTAC-----------------------------------------------------------------------------------------------------------------------------------------------------------------------------------------------------------------------------------------------------------------------------------------------------------------------------------------------------------------------------------------------------------------------------------------------------------------------------------------------------------------------------------------------------------------------------------------------------------------------------------------------------------------------------------------------------------------------------------------------------------------------------------------------------------------------------------------------------------------------------------------------------------------------------------------------------------------------------------------------------------------------------------------------------------------------------------------------------------------------------------------------------------------------------------------------------------------------------------------------------------------------AGGCAGCAGATTTCAGCTGAGCACGGCCTTGACAGCAATGGCGTGTATGTTATCTTTTACT--------ACATCTCTGTCCGGTATTTATATTCG---GCTGACAGG-TTTTGAAGGTACAACGGTTCATCCGAGCTGCAGCTCGAGCGCATGAGCGTCTACTTCAACGAGGTTTCCGGGAACAAGTACGTTCCTCGTGCCGTTCTTGTTGACCTGGAGCCTGGTACCATGGACGCCGTCCGTGCCGGTCCCTTTGGTCAGCTGTTCCGTCCCGACAACTTTGTTTTCGG--------------------------------------------------------------------------------------------------------------------------------------------------------------------------------------------------------------------------------------------------------------------------------------------------------------------------------------------------------------------------------------------------------------------------------------------------------------------------------------------------------------------------------------------------------------------------------------------------------------------------------------------------------------------------------------------------------------------------------------------------------------------------------------------------------AGGAGGCTGCTGAGCTCGGCAAGGGTTCTTTCAAGTATGCTTGGGTTCTGGACAAACTTAAGGCCGAGCGCGAGCGCGGTATCACCATCGATATCGCTCTCTGGAAGTTCGAGACCCCCAAGTACTACGTCACCGTCATT----------------------------------------------------------------------------------------GACGCCCCCGGCCACCGTGACTTCATCAAGAACATGATCACGGGTACCTCGCAGGCCGACTGCGCCATTCTCATCATTGCCGCTGGCACTGGTGAGTTCGAGGCTGGTATCTCCAAGGATGGTCAGACTCGTGAGCACGCTCTGCTCGCCTACACCCTGGGTGTGCGGCAGCTCATTGTCGCCATCAACAAGATGGACACGGCCAAGTGGGCTGAGGCTCGTTACCTTGAGATTGTCAAGGA------------------------------------------------------------------
Ceratocystiopsis_rollhanseniana_UM110          ---------------------------------------------------------------------T?G?AGAAAAGGATATTAGCGAGTT-ACAG------------CGACTCCCAACCCGTGCATACCTAC------------------------------------------CGCGCCCTCC-----------------GGGGCGCCCGGCCGCCGCGC-CCAGCGCGCGCGCGCCCGCCGGGGGCTCACCGAACCTCAGCAGTAACAGTACGTCTGAGCAAAACCACTGAATC--GTTAAAACTTTCAACAACGGATCTCTTGGTTCTGGCATCGATGAAGAACGCAGCGAACTGCGATAAGTAATGCGAATTGCAGAATTCAGCGAGCCATCGAATCTTTGAACGCACATTGCGCCCGCCAGCATTCTGGCGGGCATGCCTGTCCGAGCGTCATTTCCTCCCTCA----CGCGGCCCGCGT----GGTGTTGGGGCGTTCTGCGGC----GGC----CTCAC--------------------GGCCGGC------GCAGCCCCCGAAAGCCAGTGGCGGGCCGGCGG----CGGCTCCGAGCGCAGTAAGCA-------TCAGTGCCCTCGCTCCGG--ACGACCACCGCCTGCGCCCTGCCCAG-AACGCGGACGCGAGTCTC--GCACCTCA--CAAGGTTGACCTCGGATCAGGTAGGACTACCCGCTGAACTTAAGCATATCAATA-------------------------------------------------------------------------------------------------------------------------------------------------------------------------------------------------------------------------------------------------------------------------------------------------------------------------------------------------------------------------------------------------------------------------------------------------------------------------------------------------------------------------------------------------------------------------------------------------------------------------------------------------------------------------------------------------------------------------------------------------------------------------------------------------------------------------------------------------------------------------------------------------ACA----A?AAGTTCACCTCCAGACCGGCCAATGCGTACGT-TTGCCTCCGTGATCGATTTCCAGGAAAAACAACCCCCTCCAAGCCGAGCACCTGTGTGAAAGGGAGGGGAA----AGTGAGACAAAAGAGACATGTGGGAACTGAC-CGTTATTACTTTAACAGGGTAACCAAATCGGTGCCGCTTTCTGGTATG-----TTT-TATTTATATATAAACCCCGGTTTTGTCGATGCTCTGAAAA---------------------TTTCCCTAAAACAGATACTGACTATATTCACAGGCAGCAGATTTCAGCGGAGCACGGCCTGGACAGCAATGGCGTGTACGTACTCTCCT------------CTCCGGCGTCGAGTATTCTTATATG---TCTGACATTCTTTTAAAGGTACAATGGTTCGTCCGAGCTGCAGCTCGAGCGCATGAGCGTGTACTTCAACGAGGTTTCGGGCAACAAGTACGTTCCCCGTGCCGTCCTCGTCGACTTGGAGCCTGGCACCATGGATGCCGTCCGTGCCGGCCCCTTCGGCCAGCTGTTCCGTCCCGACAACTTCGTTTTCGGCCAGTCGGGTGCTGGCAACAACTGGGCGAAGGGTCACTACACCGAGGGTGCAGAGCTGGTTGACCAGGTGCTTGACGTCGTCCGCCGTGAGGCTGAGGGCTGCGACTCCCTGCAGGGTTTCCAGATCACCCACTCGCTGGGCGGTGGTACGGGTGCCGGTATGGGTACTCTGCTGATCTCCAAGATCCGCGAGGAGTTCCCCGACCGCATGATGGCGACCTACTCCGTCGTGCCGTCGCCCAAGGTGTCCGACACGGTCGTCGAGCCGTACA------------------------------------------------------------------------------------------------------------TTTTC-------------ATACACAAACACGATCCTCC----------CTCATTCATTACCCTCTCCTCTTCATCTTGTGGCATAATTTGTT-GCCTGGGTTCTC---------CCATGGCAA-CAA-----AGGGAAAATTTTGGCTCTAGCGCCAGATTTTTTTTT----------TGCCCGAC-GCATCTGCCCCTCC------TATCATCTT-AAGTG-GGGT--TGGAGGGGCATC------GATATCTGCACAGACCAC-----------ATCAAACCCTGC--CGT-CTATCA----------------------------------CATACATATGC----------TTCTTTCGACCCCAGTCGCAGGTCACTA--ACAACCCTGATAGGAGGCTGCTGAGCTCGGCAAGGGCTCTTTCAAGTATGCCTGGGTTCTGGACAAGCTCAAGGCCGAGCGTGAGCGCGGTATCACCATCGATATCGCTCTCTGGAAGTTCGAGACCCCCAAGTACTACGTCACCGTCATTGGTATGTGTTCTTCTGTCCCT------------------ATAG-CCAGAGTGCTCAAGCGTCATCCGACTAACACCGC-------GCAGACGCCCCCGGCCATCGTGACTTCATCAAGAACATGATCACGGGTACCTCGCAGGCCGACTGCGCCATTCTCATCATTGCCGCTGGCACTGGTGAGTTCGAGGCTGGTATCTCCAAGGATGGCCAG--------------------------------------------------------------------------------------------------------------------------------------------------------------------------------------
Ceratocystiopsis_rollhanseniana_UM113          ---------------------------------------------------------------------T?G?AGAAAAGGATATTAGCGAGTT-ACAG------------CGACTCCCAACCCGTGCATACCTAC------------------------------------------CGCGCCCTCC-----------------GGGGCGCCCGGCCGCCGCGC-CCAGCGCGCGCGCGCCCGCCGGGGGCTCACCGAACCTCAGCAGTAACAGTACGTCTGAGCAAAACCACTGAATC--GTTAAAACTTTCAACAACGGATCTCTTGGTTCTGGCATCGATGAAGAACGCAGCGAACTGCGATAAGTAATGCGAATTGCAGAATTCAGCGAGCCATCGAATCTTTGAACGCACATTGCGCCCGCCAGCATTCTGGCGGGCATGCCTGTCCGAGCGTCATTTCCTCCCTCA----CGCGGCCCGCGT----GGTGTTGGGGCGTTCTGCGGC----GGC----CTCAC--------------------GGCCGGC------GCAGCCCCCGAAAGCCAGTGGCGGGCCGGCGG----CGGCTCCGAGCGCAGTAAGCA-------TCAGTGCCCTCGCTCCGG--ACGACCACCGCCTGCGCCCTGCCCAG-AACGCGGACGCGAGTCTC--GCACCTCA--CAAGGTTGACCTCGGATCAGGTAGGACTACCCGCTGAACTTAAGCATATCAATA-------------------------------------------------------------------------------------------------------------------------------------------------------------------------------------------------------------------------------------------------------------------------------------------------------------------------------------------------------------------------------------------------------------------------------------------------------------------------------------------------------------------------------------------------------------------------------------------------------------------------------------------------------------------------------------------------------------------------------------------------------------------------------------------------------------------------------------------------------------------------------------------------ACG----ATAGGTTCACCTCCAGACCGGCCAATGCGTACGT-CTGCCTCCGTGATCGATTTCCATGAAGAACAACCCCCTCCAAGCCGAACCCTTGTGTGGAAGGAAGGGTAA----AGTGAGACAAAAGAGACACGTGGGAACTGAC-CGTTATTACTTTGACAGGGTAACCAAATCGGTGCCGCTTTCTGGTATG-----TTT-TATTTATATATAAACCCTGGTTTTGTCGATGCTTTGAAAA---------------------TTTCCCT-AAACAGATACTGACTATTTTCACAGGCAGCAGATTTCAGCCGAGCACGGCCTGGACAGCAATGGCGTGTACGTACTCTCCT------------CTCCGGCGTCGAGTATTCTTATATG---TCTGACATTCTTTTAAAGGTACAATGGTTCGTCCGAGCTGCAGCTCGAGCGCATGAGCGTGTACTTCAACGAGGTTTCGGGCAACAAGTACGTTCCCCGTGCCGTCCTCGTCGACTTGGAGCCTGGCACCATGGATGCCGTCCGTGCCGGCCCCTTCGGCCAGCTGTTCCGTCCCGACAACTTCGTTTTCGGCCAGTCGGGTGCTGGCAACAACTGGGCGAAGGGTCACTACACCGAGGGTGCAGAGCTGGTTGACCAGGTGCTTGACGTCGTCCGCCGTGAGGCTGAGGGCTGCGACTCCCTGCAGGGTTTCCAGATCACCCACTCGCTGGGCGGTGGTACGGGTGCCGGTATGGGTACTCTGCTGATCTCCAAGATCCGCGAGGAGTTCCCCGACCGCATGATGGCGACCTACTCCGTCGTGCCGTCGCCCAAGGTGTCCGACACGGTCGTCGAGCCGTACAACGCCACCCTGTCTGTGCACCAGCTCGTCGAGAACTCGGACGAGACCTTCTG--------------------------------------------------------TTTTC-------------ATACACAACCACGATCCTCC----------CTCATTCATTACAC---TCTCTTCATCTTGTGGCATAATTTGTT-GCCTGGGTTCTC---------CCATGGCAA-CAA-----AGGGAAAATTTTGGCTCTAGCGCCAGA--TTTTTTT----------TGCCCGAC-GCATCTGCCCCTCC------TATCATCTT-AAGTG-GGGT--TGGAGGGGCATC------GATATCTGCACAGACCAC-----------ATCAAACCCTGC--CGT-CTATC--------------------------------------ACATATGC----------TTCTTTCGACCCCAGTCGCAGGTCACTA--ACACCCCTGATAGGAGGCTGCTGAGCTCGGCAAGGGCTCTTTCAAGTATGCCTGGGTTCTGGACAAGCTCAAGGCCGAGCGTGAGCGCGGTATCACCATCGATATCGCTCTCTGGAAGTTCGAGACCCCCAAGTACTACGTCACCGTCATTGGTATGTGTTCTTCTGTCCCT------------------ATAGCCCAGTGTGCTCAAGCGTCATTTGACTAACACCGC-------GCAGACGCCCCCGGCCATCGTGACTTCATCAAGAACATGATCACGGGTACCTCGCAGGCCGACTGCGCCATTCTCATCATTGCCGCCGGCACTGGTGAGTTCGAGGCTGGTATCTCCAAGGATGGCCAG--------------------------------------------------------------------------------------------------------------------------------------------------------------------------------------
Ceratocystiopsis_siguniangensis_CFCC57602      ------------------------------------------------------------------------------------------------------------------CTCGCAACCCCTGTGGACCTACCTATTGTCTGTTGTTGCC-TCTGGCAGGCG--GCGCGCGGCCCGCCCCCCTC----------------GGGGGGCCGGGTCGGGGGCCC-CTGCCGGCGGCGGCCCAATTCTAAACACACCCAA-----CGTCTTAACGAGCGTCTGAGTCGGATTCTAAATCC-AAGCAAAACTTTCAACAACGGATCTCTTGGCTCTGGCATCGATGAAGAACGCAGCGAAATGCGATAAGTAATGCGAATTGCAGAATTCCGCGAGTCATCGAATCTTTGAACGCACATTGCGCCTGCCAGTATTCTGGCAGGCATGCCTGTCCGAGCGTCATTACACCCCTCA----GCGCGCCTGCGCGCT-GGTGTTGGGGACCTCCCGCGCCCGCGGG----CCTGACCCCTCC-----GGGGGCCCGGCCGGCGGGCGGGGAGCCCCCTAAAGCGAGTGGCGGGCCGGCTGGGATTGGCACCGAGCGCAGTAGAAACACC-TGTTTATGCGACCGCTCGGG--GCCCCCGGCGAGGCCCTGCCGTCAAA-CGCAGAGACCTAAACCCCCTCTACATC---AAAGGTTGACCTCGGATCAGGT-------------------------------------------------------------------------------------------------------------------------------------------------------------------------------------------------------------------------------------------------------------------------------------------------------------------------------------------------------------------------------------------------------------------------------------------------------------------------------------------------------------------------------------------------------------------------------------------------------------------------------------------------------------------------------------------------------------------------------------------------------------------------------------------------------------------------------------------------------------------------------------------------------------------------------------------------------------------------------------------------------------------------------------------------------------------------------------------------------GGTAACCAAATCGGTGCTGCTTTCTGGTATG-----CTT-TCCCA------AGACTTCGGCCTTGTCGACACCGT----TGATTCCCCATG----------ATATTCTTGGACAAATGCTAATCATCTCCGCAGGCAGCAGATTTCAGCCGAGCACGGCCTGGACAGCAATGGCGTGTATGTTATCTCCT------------TCCCGGTGTCCGGTATTCATACTCG---GCTGACAGTCCATTAAAGGTACAATGGTTCGTCCGAGCTGCAGCTCGAGCGCATGAGCGTGTACTTCAACGAGGTCTCTGGGAACAAGTACGTTCCCCGTGCCGTCCTCGTCGACCTGGAGCCTGGCACCATGGACGCTGTTCGTGCCGGCCCCTTTGGCCAACTGTTCCGTCCCGACAACTTCGTTTTCGGCCAGTCGGGTGCTGGCAACAACTGGGCCAAGGGTCACTACACTGAGG-------------------------------------------------------------------------------------------------------------------------------------------------------------------------------------------------------------------------------------------------------------------------------------------------------------CGTACCATCGAGAAGTTCGAGAAGGTTTGTCATCTCC-CTATTA-------TACACATATACCACAACCCTTAGCCATCACTTTCCCCTTCAAA---TCTCTTCTGCCTCTCTTTTGCTTGCCTTGCCTGGATTCTCCATG-----GCAACCGTGGCAAAGCAAATGGAAATTTTTGGCTCTAGCGCCAGA---TTTTTT----------TGCCCGAC-GCATCTGCCCCTCC------CATCATCAT-AAAGT-GGGG--TGGAGGGGCATC------TTTTTCTGCACAGACCAC-----------ATCAAACCCTAT--CGC-ATATC--------------------------------------ACAA--------------------AGACCCCAGTCTCAGG--ACTA--ACACCCATGATAGGAGGCTGCTGAGCTCGGCAAGGGCTCTTTCAAGTATGCCTGGGTTCTGGACAAGCTCAAGGCCGAGCGCGAGCGCGGTATCACCATTGATATCGCTCTCTGGAAGTTCGAGACCCCCAAGTACTACGTCACCGTCATTGGTATGTTCTCCTACTC-----------------------TCG-GACCCATTGTCTAGGGTCATACGACTAACAC----TACGT-GCAGACGCCCCCGGCCATCGTGACTTCATCAAGAACATGATCACGGGTACCTCGCAGGCCGACTGCGCCATTCTCATCATTGCCGCCGGCACTGGTGAGTTCGAGGCTGGTATCTCCAAGGATGGCCAGACCCGCGAGCACGCTCTGCTGGCCTACACCCTGGGTGTGCGGCAGCTCATTGTCGCCATCAACAAGATGGACACGGCCAAGTGGGCTGAGGCTCGTTACCTCGAGATCGTCAAGGAGACGTCCAACTTCATCAAGAAGGTCGGCTACAACCCCAAGACGGTCGCGTTCGTGCCCATCTCGGG
Ceratocystiopsis_siguniangensis_CFCC57603      ------------------------------------------------------------------------------------------------------------------CTCGCAACCCCTGTGGACCTACCTATTGTCTGTTGTTGCC-TCTGGCAGGCG--GCGCGCGGCCCGCCCCCCTC----------------GGGGGGCCGGGTCGGGGGCCC-CTGCCGGCGGCGGCCCAATTCTAAACACACCCAA-----CGTCTTAACGAGCGTCTGAGTCGGATTCTAAATCC-AAGCAAAACTTTCAACAACGGATCTCTTGGCTCTGGCATCGATGAAGAACGCAGCGAAATGCGATAAGTAATGCGAATTGCAGAATTCCGCGAGTCATCGAATCTTTGAACGCACATTGCGCCTGCCAGTATTCTGGCAGGCATGCCTGTCCGAGCGTCATTACACCCCTCA----GCGCGCCTGCGCGCT-GGTGTTGGGGACCTCCCGCGCCCGCGGG----CCTGACCCCTCC-----GGGGGCCCGGCCGGCGGGCGGGGAGCCCCCTAAAGCGAGTGGCGGGCCGGCTGGGATTGGCACCGAGCGCAGTAGAAACACC-TGTTTATGCGACCGCTCGGG--GCCCCCGGCGAGGCCCTGCCGTCAAA-CGCAGAGACCTAAACCCCCTCTACATC---AAAGGTTGACCTCGGATCAGGT-------------------------------------------------------------------------------------------------------------------------------------------------------------------------------------------------------------------------------------------------------------------------------------------------------------------------------------------------------------------------------------------------------------------------------------------------------------------------------------------------------------------------------------------------------------------------------------------------------------------------------------------------------------------------------------------------------------------------------------------------------------------------------------------------------------------------------------------------------------------------------------------------------------------------------------------------------------------------------------------------------------------------------------------------------------------------------------------------------GGTAACCAAATCGGTGCTGCTTTCTGGTATG-----CTT-TCCCA------AGACTTCGGCCTTGTCGACACCGT----TGATTCCCCATG----------ATATTCTTGGACAAATGCTAATCATCTCCGCAGGCAGCAGATTTCAGCCGAGCACGGCCTGGACAGCAATGGCGTGTATGTTATCTCCT------------TCCCGGTGTCCGGTATTCATACTCG---GCTGACAGTCCATTAAAGGTACAATGGTTCGTCCGAGCTGCAGCTCGAGCGCATGAGCGTGTACTTCAACGAGGTCTCTGGGAACAAGTACGTTCCCCGTGCCGTCCTCGTCGACCTGGAGCCTGGCACCATGGACGCTGTTCGTGCCGGCCCCTTTGGCCAACTGTTCCGTCCCGACAACTTCGTTTTCGGCCAGTCGGGTGCTGGCAACAACTGGGCCAAGGGTCACTACACTGAGG-------------------------------------------------------------------------------------------------------------------------------------------------------------------------------------------------------------------------------------------------------------------------------------------------------------CGTACCATCGAGAAGTTCGAGAAGGTTTGTCATCTCC-CTATTA-------TACACATATACCACAACCCTTAGCCATCACTTTCCCCTTCAAA---TCTCTTCTGCCTCTCTTTTGCTTGCCTTGCCTGGATTCTCCATG-----GCAACCGTGGCAAAGCAAATGGAAATTTTTGGCTCTAGCGCCAGA---TTTTTT----------TGCCCGAC-GCATCTGCCCCTCC------CATCATCAT-AAAGT-GGGG--TGGAGGGGCATC------TTTTTCTGCACAGACCAC-----------ATCAAACCCTAT--CGC-ATATC--------------------------------------ACAA--------------------AGACCCCAGTCTCAGG--ACTA--ACACCCATGATAGGAGGCTGCTGAGCTCGGCAAGGGCTCTTTCAAGTATGCCTGGGTTCTGGACAAGCTCAAGGCCGAGCGCGAGCGCGGTATCACCATTGATATCGCTCTCTGGAAGTTCGAGACCCCCAAGTACTACGTCACCGTCATTGGTATGTTCTCCTACTC-----------------------TCG-GACCCATTGTCTAGGGTCATACGACTAACAC----TACGT-GCAGACGCCCCCGGCCATCGTGACTTCATCAAGAACATGATCACGGGTACCTCGCAGGCCGACTGCGCCATTCTCATCATTGCCGCCGGCACTGGTGAGTTCGAGGCTGGTATCTCCAAGGATGGCCAGACCCGCGAGCACGCTCTGCTGGCCTACACCCTGGGTGTGCGGCAGCTCATTGTCGCCATCAACAAGATGGACACGGCCAAGTGGGCTGAGGCTCGTTACCTCGAGATCGTCAAGGAGACGTCCAACTTCATCAAGAAGGTCGGCTACAACCCCAAGACGGTCGCGTTCGTGCCCATCTCGGG
Ceratocystiopsis_sp_CJ_2024a_SCAU_22SN25011    ---------------------------------------------------------------------------------TCATTATGAACTT-ACAAACCACGAGTCT-CGGCTCGCAACCCCTGTGGACCTACCTATTGTATGTTGTTGCC-TCTGGCGGGCG--GCGCGCGCCCCGACCCCTCC-----------------GGGGGGCGGGTCGGGCGTCC-CCGCCGGCGGCGGCCCCCTTCTAAACACACCCAAA----AGTCTGAACGAGCGTCTGAGTAGGATTCTAAATCC-AAGCAAAACTTTCAACAACGGATCTCTTGGCTCTGGCATCGATGAAGAACGCAGCGAAATGCGATAAGTAATGCGAATTGCAGAATTCCGCGAGTCATCGAATCTTTGAACGCACATTGCGCCTGCCAGTATTCTGGCAGGCATGCCTGTCCGAGCGTCATTACACCCCTCA----GCGCGCCTACGCGCT-GGTGTTGGGGACCTCCCGCGCCCGGCCG----CCGGCCCCCCCTCCTGGGGGGGGCGGGGGGCCAGGCGGGGAGCCCCCTAAAGCGAGTGGCGGGCCGGCTGGGATTGGCACCGAGCGCAGTAGAAACAACCTGTTTATGCGACCGCTCGGG--GCCCCCGGCGAGGCCCTGCCGTCAAA-CGCAGAGACCTAAACCCTCTCTACTCT---CAAGGTTGACC------------------------------------------------------------------------------------------------------------------------------------------------------------------------------------------------------------------------------------------------------------------------------------------------------------------------------------------------------------------------------------------------------------------------------------------------------------------------------------------------------------------------------------------------------------------------------------------------------------------------------------------------------------------------------------------------------------------------------------------------------------------------------------------------------------------------------------------------------------------------------------------------------------------------------------------------------------------------------------------------------------------------------------------------------------------------------------------------------------------GGTAACCAAATCGGTGCTGCTTTCTGGTATG-----TTTATATCT-----CCAGCCCCGGACCTGTTGAGGCTTTGTTGAAGCCTTTTATACTATACGTATCTTCCCAGCGGGGTATGCTAACATGTTTGACAGGCAGCAGATTTCAGCCGAGCACGGCCTGGACAGCAATGGCGTGTATGCTACCTCTTTCTT-------CTCTCACCATCCAGCAATTTCCCCCGCGTGCTGACAGCCCCCTGCAGGTACAACGGTTCGTCCGAGCTGCAGCTCGAGCGCATGAGCGTCTACTTCAACGAGGTCTCTGGCAACAAGTACGTGCCCCGTGCCGTCCTTGTGGACCTGGAGCCCGGCACCATGGACGCCGTCCGTGCCGGCCCCTTTGGTCAGCTGTTCCGTCCCGACAACTT---------------------------------------------------------------------------------------------------------------------------------------------------------------------------------------------------------------------------------------------------------------------------------------------------------------------------------------------TACCAGTGCGGTGGCATCGACAAGCGTACCATCGAGAAGTTCGAGAAGGTTCGTCGTCTCT-TCCCTACTGTTGAAACACATGCACGACATACC--ACCAAAT-TTCTTCCTATCCCAT-TCTTTCCCTTTCCGCATCTCTCCCTGTT-GTCT-CGC-------------CCATGACAAGCAA---AATTGGAAAAATCTGGCTCTAGCGCCAGA---TTTTTT--------TCTGCCCGACTGCATCTGCCCCTCTCTTGACCATAATATCAAAAGT-GGGGTTTAGAGGGGCACTGT----CTTTTCCGCACGGACCAC-----------ATCAAACCCTAC--ATC-ATACT--------------------------------------CCATCGATCGTCGTTTTGCTTGTTCGACTCCGCTCCCAGATCACTA--ACACCCGTTACAGGAGGCTGCTGAGCTCGGCAAGGGCTCTTTCAAGTATGCCTGGGTTCTGGACAAGCTCAAGGCCGAGCGTGAGCGCGGTATCACCATCGATATCGCTCTCTGGAAGTTCGAGACCCCCAAGTACTACGTCACCGTCATTGGTATGTCATAACTCTCCCATCGTCCTC-----GG----ATTG-GCTCCCCTGTCCCAGTGCCAGCGGCTAACACTG--CACTC-CCAGACGCCCCCGGCCATCGTGACTTCATCAAGAACATGATCACGGGTACCTCGCAGGCCGACTGCGCCATTCTCATCATTGCCGCCGGCACTGGTGAGTTCGAGGCTGGTATCTCCAAGGATGGCCAGACTCGTGAGCACGCCCTGCTCGCCTACACCCTGGGTGTGCGGCAGCTCATTGTCGCCATCAACAAGATGGACACCGCCAAGTGGGCTGAGGCTCGCTACCTGGAGATTGTCAAGGAGACGTCCAACTTCATCAAGAAGGTCGGCTACAACCCCAAG--------------------------
Ceratocystiopsis_sp_CJ_2024a_SCAU_22SN25111    ---------------------------------------------------------------------------------TCATTATGAACTT-ACAAACCACGAGTCT-CGGCTCGCAACCCCTGTGGACCTACCTATTGTATGTTGTTGCC-TCTGGCGGGCG--GCGCGCGCCCCGACCCCTCC-----------------GGGGGGCGGGTCGGGCGTCC-CCGCCGGCGGCGGCCCCCTTCTAAACACACCCAAA----AGTCTGAACGAGCGTCTGAGTAGGATTCTAAATCC-AAGCAAAACTTTCAACAACGGATCTCTTGGCTCTGGCATCGATGAAGAACGCAGCGAAATGCGATAAGTAATGCGAATTGCAGAATTCCGCGAGTCATCGAATCTTTGAACGCACATTGCGCCTGCCAGTATTCTGGCAGGCATGCCTGTCCGAGCGTCATTACACCCCTCA----GCGCGCCTACGCGCT-GGTGTTGGGGACCTCCCGCGCCCGGCCG----CCGGCCCCCCCTCCTGGGGGGGGCGGGGGGCCAGGCGGGGAGCCCCCTAAAGCGAGTGGCGGGCCGGCTGGGATTGGCACCGAGCGCAGTAGAAACAACCTGTTTATGCGACCGCTCGGG--GCCCCCGGCGAGGCCCTGCCGTCAAA-CGCAGAGACCTAAACCCTCTCTACTCT---CAAGGTTGACC------------------------------------------------------------------------------------------------------------------------------------------------------------------------------------------------------------------------------------------------------------------------------------------------------------------------------------------------------------------------------------------------------------------------------------------------------------------------------------------------------------------------------------------------------------------------------------------------------------------------------------------------------------------------------------------------------------------------------------------------------------------------------------------------------------------------------------------------------------------------------------------------------------------------------------------------------------------------------------------------------------------------------------------------------------------------------------------------------------------GGTAACCAAATCGGTGCTGCTTTCTGGTATG-----TTTATATCT-----CCAGCCCCGGACCTGTTGAGGCTTTGTTGAAGCCTTTTATACTATACGTATCTTCCCAGCGGGGTATGCTAACATGTTTGACAGGCAGCAGATTTCAGCCGAGCACGGCCTGGACAGCAATGGCGTGTATGCTACCTCTTTCTT-------CTCTCACCATCCAGCAATTTCCCCCGCGTGCTGACAGCCCCCTGCAGGTACAACGGTTCGTCCGAGCTGCAGCTCGAGCGCATGAGCGTCTACTTCAACGAGGTCTCTGGCAACAAGTACGTGCCCCGTGCCGTCCTTGTGGACCTGGAGCCCGGCACCATGGACGCCGTCCGTGCCGGCCCCTTTGGTCAGCTGTTCCGTCCCGACAACTT---------------------------------------------------------------------------------------------------------------------------------------------------------------------------------------------------------------------------------------------------------------------------------------------------------------------------------------------TACCAGTGCGGTGGCATCGACAAGCGTACCATCGAGAAGTTCGAGAAGGTTCGTCGTCTCT-TCCCTACCGTTGAAACACATGCACGACATACC--ACCAAAT-TTCTTCCTATCCCAT-TCTTTCCCTTTCCGCATCTCTCCCTGTT-GTCT-GGC-------------CCATGTCAAGCAA---AATTGGAAAAATCTGGCTCTAGCGCCAGA---TTTTTT--------TCTGCCCGACTGCATCTGCCCCTCTCTTGACCATAATATCAAAAGT-GGGGTGTAGAGGGGCACTGT----CTTTCCCGCACGGACCAC-----------ATCAAACCCTAC--ATC-ATACT--------------------------------------CCATCGATCGTCGTTTTGCTTGTTCGACTCCGCTCCCAGATCGCTA--ACACCCGTTACAGGAGGCTGCTGAGCTCGGCAAGGGCTCTTTCAAGTATGCCTGGGTTCTGGACAAGCTCAAGGCCGAGCGTGAGCGCGGTATCACCATCGATATCGCTCTCTGGAAGTTCGAGACCCCCAAGTACTACGTCACCGTCATTGGTATGTCATAACTCTCCCATCGTCCTC-----GG----ATTG-ATTCCCCTGTCCCAGTGCCAGCGGCTAACACTG--CACTC-CCAGACGCCCCCGGCCATCGTGACTTCATCAAGAACATGATCACGGGTACCTCGCAGGCCGACTGCGCCATTCTCATCATTGCCGCCGGCACTGGTGAGTTCGAGGCTGGTATCTCCAAGGATGGCCAGACTCGTGAGCACGCCCTGCTCGCCTACACCCTGGGTGTGCGGCAGCTCATTGTCGCCATCAACAAGATGGACACCGCCAAGTGGGCTGAGGCTCGCTACCTGGAGATTGTCAAGGAGACGTCCAACTTCATCAAGAAGGTCGGCTACAACCCCAAG--------------------------
Ceratocystiopsis_sp_MY_2023a_SCAU_16CQ0403E    ---------------------------------------------------------------------------------TCATTATGCACTT-GCAAACCACGAGTTT-CGGCTCGCAACCCCTGTGGACCTACCTATTGTCTGTTGTTGCC-TCTGGCAGGCG--GCGCGCGGCCCGCAACCCCCTCCCTCTCGGGGGCGGGGGGGCGCGGGGCGGGTGCCC-CTGCCGGCGGCGGCCCCCTTCTAAACACACCCAA-----CGTCTAAACGAGCGTCTGAGTCGGATTCTAAATCCAAAGCAAAACTTTCAACAACGGATCTCTTGGCTCTGGCATCGATGAAGAACGCAGCGAAATGCGATAAGTAATGCGAATTGCAGAATTCCGCGAGTCATCGAATCTTTGAACGCACATTGCGCCTGCCAGTATTCTGGCAGGCATGCCTGTCCGAGCGTCATTACACCCCTCA----GCGCGCCTGCGCGCT-GGTGTTGGGGACCTCCCGCGCCCGCGGG----CCAGACCCCTCC-----GGGGGCCGGGCCGGCGGGCGGGGAGCCCCCTAAAGCGAGTGGCGGGCCGGCTGGGATTGGCACCGAGCGCAGTAGAAACACC-TGTTTATGCGACCGCTCGGG--GCCCCCGGCGAGGCCCTGCCGTCAAA-CGCAGAGACCTAAACCCCCTCTACATCT--CAAGGTTGACC------------------------------------------------------------------------------------------------------------------------------------------------------------------------------------------------------------------------------------------------------------------------------------------------------------------------------------------------------------------------------------------------------------------------------------------------------------------------------------------------------------------------------------------------------------------------------------------------------------------------------------------------------------------------------------------------------------------------------------------------------------------------------------------------------------------------------------------------------------------------------------------------------------------------------------------------------------------------------------------------------------------------------------------------------------------------------------------------------------------GGTAACCAAATCGGTGCTGCTTTCTGGTATG-----CTT-TTTCT-----CAAACCTTAGTCCCAACGATATTTCAATGAAG-------------------CTACCACGATAC-AATGCTAACTACTTTCATAGGCAGCAGATTTCAGCCGAGCACGGCCTGGACAGCAACGGCGT------------------------------------------------------------------------GTACAATGGCTCGTCCGAGCTGCAGCTCGAGCGCATGAGCGTGTACTTTAACGAGGTCTCTGGGAACAAGTACGTTCCTCGTGCCGTCCTCGTCGACCTGGAGCCTGGCACCATGGACGCTGTCCGTGCCGGCCCCTTTGGCCAGCTGTTCCGTCCCGACAACTTCGTTTTCGGCCAGTCGGGTGCTGGCAACAACTGGGCCAAGGGT--------------------------------------------------------------------------------------------------------------------------------------------------------------------------------------------------------------------------------------------------------------------------------------------------TACCAGTGCGGTGGCATCGACAAGCGTACCATTGAGAAGTTCGAGAAGGTTTGTCATCTCC-TC-----------TACACATACATCACCACCCTTTTACCACATCCATATATTCCCAT-TCATCTTTTGCCTCTGTTTTGCTTTGTT-------GTTATCCATG-----GCAACGCAAGCAA---AAAGGGAAAATTTTGGCTCTAGCGCCAGA---TTTTTT----------TGCCCGAC-GCATATATGCCCCTCCC---CATCATCAT-AAAGT-GGGG--TGGAGGGGCAT-------ATTTTCTGCACAGACCAC-----------ATCAAACCCTAC--CGT-TCATC--------------------------------------ACAA-TGC----------TTCTTTCAACCCCAGCCGCA-GTCACTA--ATACCCATGACAGGAGGCTGCTGAGCTCGGCAAGGGCTCTTTCAAGTATGCCTGGGTTCTGGACAAGCTCAAGGCCGAGCGTGAGCGCGGTATCACCATCGATATCGCCCTCTGGAAGTTCGAGACCCCCAAGTACTACGTCACCGTCATTGGTATGATGCTCTTCCCCTGCT-----------------GTCG-TCACCGTTGTCTAGGGCAAAGCAATTAACACACT-------ACAGACGCCCCCGGCCATCGTGACTTCATCAAGAACATGATTACGGGTACCTCGCAGGCCGACTGCGCCATTCTCATCATTGCCGCCGGCACTGGTGAGTTCGAGGCTGGTATCTCCAAGGATGGCCAGACTCGCGAGCACGCTCTGCTGGCCTACACCCTGGGTGTGCGGCAGCTCATTGTCGCCATCAACAAGATGGACACGGCCAAGTGGGCTGAGGCTCGCTACCTGGAGATTGTCAAGGAGACGTCCAACTTCATCAAGAAGGTCGGCTACAAC--------------------------------
Ceratocystiopsis_sp_MY_2023a_SCAU_16CQ0403F    ---------------------------------------------------------------------------------TCATTATGCACTT-GCAAACCACGAGTTT-CGGCTCGCAACCCCTGTGGACCTACCTATTGTCTGTTGTTGCC-TCTGGCAGGCG--GCGCGCGGCCCGCAACCCCCTCCCTCTCGGGGGCGGGGGGGCGCGGGGCGGGTGCCC-CTGCCGGCGGCGGCCCCCTTCTAAACACACCCAA-----CGTCTAAACGAGCGTCTGAGTCGGATTCTAAATCCAAAGCAAAACTTTCAACAACGGATCTCTTGGCTCTGGCATCGATGAAGAACGCAGCGAAATGCGATAAGTAATGCGAATTGCAGAATTCCGCGAGTCATCGAATCTTTGAACGCACATTGCGCCTGCCAGTATTCTGGCAGGCATGCCTGTCCGAGCGTCATTACACCCCTCA----GCGCGCCTGCGCGCT-GGTGTTGGGGACCTCCCGCGCCCGCGGG----CCAGACCCCTCC-----GGGGGCCGGGCCGGCGGGCGGGGAGCCCCCTAAAGCGAGTGGCGGGCCGGCTGGGATTGGCACCGAGCGCAGTAGAAACACC-TGTTTATGCGACCGCTCGGG--GCCCCCGGCGAGGCCCTGCCGTCAAA-CGCAGAGACCTAAACCCCCTCTACATCT--CAAGGTTGACC------------------------------------------------------------------------------------------------------------------------------------------------------------------------------------------------------------------------------------------------------------------------------------------------------------------------------------------------------------------------------------------------------------------------------------------------------------------------------------------------------------------------------------------------------------------------------------------------------------------------------------------------------------------------------------------------------------------------------------------------------------------------------------------------------------------------------------------------------------------------------------------------------------------------------------------------------------------------------------------------------------------------------------------------------------------------------------------------------------------GGTAACCAAATCGGTGCTGCTTTCTGGTATG-----CTT-TTTCT-----CAAACCTTAGTCCCAACGATATTTCAATGAAG-------------------CTACCACGATAC-AATGCTAACTACTTTCATAGGCAGCAGATTTCAGCCGAGCACGGCCTGGACAGCAACGGCGT------------------------------------------------------------------------GTACAATGGCTCGTCCGAGCTGCAGCTCGAGCGCATGAGCGTGTACTTTAACGAGGTCTCTGGGAACAAGTACGTTCCTCGTGCCGTCCTCGTCGACCTGGAGCCTGGCACCATGGACGCTGTCCGTGCCGGCCCCTTTGGCCAGCTGTTCCGTCCCGACAACTTCGTTTTCGGCCAGTCGGGTGCTGGCAACAACTGGGCCAAGGGT--------------------------------------------------------------------------------------------------------------------------------------------------------------------------------------------------------------------------------------------------------------------------------------------------TACCAGTGCGGTGGCATCGACAAGCGTACCATTGAGAAGTTCGAGAAGGTTTGTCATCTCC-TC-----------TACACATACATCACCACCCTTTTACCACATCCATATATTCCCAT-TCATCTTTTGCCTCTGTTTTGCTTTGTT-------GTTATCCATG-----GCAACGCAAGCAA---AAAGGGAAAATTTTGGCTCTAGCGCCAGA---TTTTTT----------TGCCCGAC-GCATATATGCCCCTCCC---CATCATCAT-AAAGT-GGGG--TGGAGGGGCAT-------ATTTTCTGCACAGACCAC-----------ATCAAACCCTAC--CGT-TCATC--------------------------------------ACAA-TGC----------TTCTTTCAACCCCAGCCGCA-GTCACTA--ATACCCATGACAGGAGGCTGCTGAGCTCGGCAAGGGCTCTTTCAAGTATGCCTGGGTTCTGGACAAGCTCAAGGCCGAGCGTGAGCGCGGTATCACCATCGATATCGCCCTCTGGAAGTTCGAGACCCCCAAGTACTACGTCACCGTCATTGGTATGATGCTCTTCCCCTGCT-----------------GTCG-TCACCGTTGTCTAGGGCAAAGCAATTAACACACT-------ACAGACGCCCCCGGCCATCGTGACTTCATCAAGAACATGATTACGGGTACCTCGCAGGCCGACTGCGCCATTCTCATCATTGCCGCCGGCACTGGTGAGTTCGAGGCTGGTATCTCCAAGGATGGCCAGACTCGCGAGCACGCTCTGCTGGCCTACACCCTGGGTGTGCGGCAGCTCATTGTCGCCATCAACAAGATGGACACGGCCAAGTGGGCTGAGGCTCGCTACCTGGAGATTGTCAAGGAGACGTCCAACTTCATCAAGAAGGTCGGCTACAAC--------------------------------
Ceratocystiopsis_sp_MY_2023d_SCAU_16CQ3701B    ---------------------------------------------------------------------------------TCATTATGAACTT-ACAAACCACGAGTCT-CGGCTCGCAACCCCTGTGGACCTACCTATTGTCTGTTGTTGCC-TCTGGCGGGCGGCGCGCGCGCCCCGAACCCCCCTCC-----------GGGGGGGCGCGGGTCGGGCGTCC-CCGCCGGCGGCGGCCCCCTTCTAAACACACCCAA-----AGTCTGAACGAGCGTCTGAGTAGGATTCTAAATCC-AAGCAAAACTTTCAACAACGGATCTCTTGGCTCTGGCATCGATGAAGAACGCAGCGAAATGCGATAAGTAATGCGAATTGCAGAATTCCGCGAGTCATCGAATCTTTGAACGCACATTGCGCCTGCCAGTATTCTGGCAGGCATGCCTGTCCGAGCGTCATTACACCCCTCA----GCGCGCCTCCGCGCT-GGTGTTGGGGACCTCCCGCGCCCGGCCG----CCGGCCCCCTCCT----GGGGGGCTGGGGGCCTGGCGGGGAGCCCCCTAAAGCGAGTGGCGGGCCGGCTGGGATTGGCACCGAGCGCAGTAGAAACACCCTGTTTATGCGACCGCTCGGG--GCCCCCGGCGAGGCCCTGCCGTCAAA-CGCAGAGACCTAAACCCTCTCTACTCTC--AAAGGTTGACC------------------------------------------------------------------------------------------------------------------------------------------------------------------------------------------------------------------------------------------------------------------------------------------------------------------------------------------------------------------------------------------------------------------------------------------------------------------------------------------------------------------------------------------------------------------------------------------------------------------------------------------------------------------------------------------------------------------------------------------------------------------------------------------------------------------------------------------------------------------------------------------------------------------------------------------------------------------------------------------------------------------------------------------------------------------------------------------------------------------GGTAACCAAATCGGTGCTGCTTTCTGGTATG-----TTT-TATCT-----TCAGCACCGGACCTGTTGAGGCTTTGCCGAAACTTTAAATGC----------------GTATCGTATGCTAACATGTTTGACAGGCAGCAGATTTCAGCCGAGCACGGCCTGGACAGCAATGGCGTGTATGTTGCCTCTTTCTC-------CTCTCACCATACGGCAATTTTTCCCGCGTGCTGACAGGCCCCTGCAGGTACAACGGTTCGTCCGAGCTGCAGCTCGAGCGCATGAGCGTCTACTTCAACGAGGTCTCTGGCAACAAGTACGTGCCCCGTGCCGTCCTTGTCGACCTGGAGCCCGGCACCATGGACGCCGTCCGTGCCGGCCCCTTTGGTCAGCTGTTCCGTCCCGACAACTTTGTTTTCGGTCAGTCGGGTGCTGGCAACAACTGGGCCAAGGGT--------------------------------------------------------------------------------------------------------------------------------------------------------------------------------------------------------------------------------------------------------------------------------------------------TACCAGTGCGGTGGCATCGACAAGCGTACCATCGAGAAGTTCGAGAAGGTTCGTCGTCTCT-TCCCTACTATTGAAACACACGCACGACATGCC--ACAAAACACCCCCTTTCTCCCAT-TCTTTCCCTTCCTGCATCTCGTCCTGTT-GTCT-GGCCGT----------CCATGACCAGCAA---AATTGGAAAAATCTGGCTCTAGCGCTAGT---TTTTTT--------TCTGCCCGACTGCATCTGCCCCTCTCTTGACCATAATCTCAAAAGT-GGGGTCTGGAGGGGCACTG-----CTTTCCCGCACGGACCAC-----------AACAAACCCTAC--ATC-ATACT--------------------------------------CCATCGATCGTCGTTGTGCTCGTTCGACCCCGGTCACAGATCACTA--ACACCCCCTACAGGAGGCTGCTGAGCTCGGCAAGGGCTCTTTCAAGTATGCCTGGGTTCTGGACAAGCTCAAGGCCGAGCGTGAGCGCGGTATCACCATCGATATCGCTCTCTGGAAGTTCGAGACCCCCAAGTACTACGTCACCGTCATTGGTATGTCATACTCTCCCATCG-TCCTC-----GG----ATTA-GCTCCCCTGCCCCAGCGCCAGCGGCTAACACAG--CACTC-CCAGACGCCCCCGGCCACCGTGACTTCATCAAGAACATGATCACGGGTACCTCGCAGGCCGACTGCGCCATTCTCATCATTGCCGCCGGCACTGGTGAGTTCGAGGCTGGTATCTCCAAGGATGGCCAGACTCGTGAGCACGCCCTGCTCGCCTACACCCTGGGTGTGCGGCAGCTCATTGTCGCCATCAACAAGATGGACACCGCCAAGTGGGCTGAGGCTCGTTACCTCGAGATTGTCAAGGAGACGTCCAACTTCATCAAGAAGGTCGGCTACAAC--------------------------------
Ceratocystiopsis_sp_MY_2023d_SCAU_16CQ3701D    ---------------------------------------------------------------------------------TCATTATGAACTT-ACAAACCACGAGTCT-CGGCTCGCAACCCCTGTGGACCTACCTATTGTCTGTTGTTGCC-TCTGGCGGGCGGCGCGCGCGCCCCGAACCCCCCTCC-----------GGGGGGGCGCGGGTCGGGCGTCC-CCGCCGGCGGCGGCCCCCTTCTAAACACACCCAA-----AGTCTGAACGAGCGTCTGAGTAGGATTCTAAATCC-AAGCAAAACTTTCAACAACGGATCTCTTGGCTCTGGCATCGATGAAGAACGCAGCGAAATGCGATAAGTAATGCGAATTGCAGAATTCCGCGAGTCATCGAATCTTTGAACGCACATTGCGCCTGCCAGTATTCTGGCAGGCATGCCTGTCCGAGCGTCATTACACCCCTCA----GCGCGCCTCCGCGCT-GGTGTTGGGGACCTCCCGCGCCCGGCCG----CCGGCCCCCTCCT----GGGGGGCTGGGGGCCTGGCGGGGAGCCCCCTAAAGCGAGTGGCGGGCCGGCTGGGATTGGCACCGAGCGCAGTAGAAACACCCTGTTTATGCGACCGCTCGGG--GCCCCCGGCGAGGCCCTGCCGTCAAA-CGCAGAGACCTAAACCCTCTCTACTCTC--AAAGGTTGACC------------------------------------------------------------------------------------------------------------------------------------------------------------------------------------------------------------------------------------------------------------------------------------------------------------------------------------------------------------------------------------------------------------------------------------------------------------------------------------------------------------------------------------------------------------------------------------------------------------------------------------------------------------------------------------------------------------------------------------------------------------------------------------------------------------------------------------------------------------------------------------------------------------------------------------------------------------------------------------------------------------------------------------------------------------------------------------------------------------------GGTAACCAAATCGGTGCTGCTTTCTGGTATG-----TTT-TATCT-----TCAGCACCGGACCTGTTGAGGCTTTGCCGAAACTTTAAATGC----------------GTATCGTATGCTAACATGTTTGACAGGCAGCAGATTTCAGCCGAGCACGGCCTGGACAGCAATGGCGTGTATGTTGCCTCTTTCTC-------CTCTCACCATACGGCAATTTTTCCCGCGTGCTGACAGGCCCCTGCAGGTACAACGGTTCGTCCGAGCTGCAGCTCGAGCGCATGAGCGTCTACTTCAACGAGGTCTCTGGCAACAAGTACGTGCCCCGTGCCGTCCTTGTCGACCTGGAGCCCGGCACCATGGACGCCGTCCGTGCCGGCCCCTTTGGTCAGCTGTTCCGTCCCGACAACTTTGTTTTCGGTCAGTCGGGTGCTGGCAACAACTGGGCCAAGGGT--------------------------------------------------------------------------------------------------------------------------------------------------------------------------------------------------------------------------------------------------------------------------------------------------TACCAGTGCGGTGGCATCGACAAGCGTACCATCGAGAAGTTCGAGAAGGTTCGTCGTCTCT-TCCCTACTATTGAAACACACGCACGACATGCC--ACAAAACACCCCCTTTCTCCCAT-TCTTTCCCTTCCTGCATCTCGTCCTGTT-GTCT-GGCCGT----------CCATGACCAGCAA---AATTGGAAAAATCTGGCTCTAGCGCTAGT---TTTTTT--------TCTGCCCGACTGCATCTGCCCCTCTCTTGACCATAATCTCAAAAGT-GGGGTCTGGAGGGGCACTG-----CTTTCCCGCACGGACCAC-----------AACAAACCCTAC--ATC-ATACT--------------------------------------CCATCGATCGTCGTTGTGCTCGTTCGACCCCGGTCACAGATCACTA--ACACCCCCTACAGGAGGCTGCTGAGCTCGGCAAGGGCTCTTTCAAGTATGCCTGGGTTCTGGACAAGCTCAAGGCCGAGCGTGAGCGCGGTATCACCATCGATATCGCTCTCTGGAAGTTCGAGACCCCCAAGTACTACGTCACCGTCATTGGTATGTCATACTCTCCCATCG-TCCTC-----GG----ATTA-GCTCCCCTGCCCCAGCGCCAGCGGCTAACACAG--CACTC-CCAGACGCCCCCGGCCACCGTGACTTCATCAAGAACATGATCACGGGTACCTCGCAGGCCGACTGCGCCATTCTCATCATTGCCGCCGGCACTGGTGAGTTCGAGGCTGGTATCTCCAAGGATGGCCAGACTCGTGAGCACGCCCTGCTCGCCTACACCCTGGGTGTGCGGCAGCTCATTGTCGCCATCAACAAGATGGACACCGCCAAGTGGGCTGAGGCTCGTTACCTCGAGATTGTCAAGGAGACGTCCAACTTCATCAAGAAGGTCGGCTACAAC--------------------------------
Ceratocystiopsis_sp_NFF1616                    ATAAAGAAATAAATTC---TTGGTCCATTTTAAGGAAGTAAAAGTCGTAACAAGGTCTCCGTTGGTGAACCAGCGGAGGGATCATTATGCACTT-GCAAACCACGAGTCT-CGGCTCGCAACCCCTGTGGACTTACCTATTGTCTGTTGTTGCC-TCTGGCAGGCC--GCGCGCGGCCCGCAACCCCCTCCCCCTCGGGGG-AGGGGGGCGCGGGGCGGGTGCCC-CTGCCGGCGGCGGCCCCCTTCTAAACACACCCAA-----CGTCTAAACGAGCGTCTGAGTCGGATTTTCAATCCAAAGCAAAACTTTCAACAACGGATCTCTTGGCTCTGGCATCGATGAAGAACGCAGCGAAATGCGATAAGTAATGCGAATTGCAGAATTCCGCGAGTCATCGAATCTTTGAACGCACATTGCGCCTGCCAGTATTCTGGCAGGCATGCCTGTCCGAGCGTCATTACACCCCTCA----GCGCGCCTGCGCGCT-GGTGTTGGGGACCTCCCGCGCCCGCAGGC---CCAGACCCCTCC-----GGGGGGCGGGCCGGCGGGCGGGGAGCCCCCTAAAGCGAGTGGCGGGCCGGCTGGGATTGGCACCGAGCGCAGTAGAAACACC-TGTTTATGCGACCGCTCGGG--GCCCCCGGCGAGGCCCTGCCGTCAAA-CGCAGAGACCTAAACCCCCTCTACATCT--CAAGGTTGACCTCGGATCAGGTAGGACTACCCGCTGAACTTAAGCATATCAATAAAGCGGAGGAA-------------------------------------------------------------------------------------------------------------------------------------------------------------------------------------------------------------------------------------------------------------------------------------------------------------------------------------------------------------------------------------------------------------------------------------------------------------------------------------------------------------------------------------------------------------------------------------------------------------------------------------------------------------------------------------------------------------------------------------------------------------------------------TCTGTATATT------------------------------------------------------------------------------------------------------------ACCTCCAGACCGGCCAATGCGTATGT-TCACCTTCGTGATCGATTTCCGCTGAGAACGACCCCCTCCAAGCCGAACAGCAGAGTGGAAAGGAGCCAGA--TGAATAGGATTGCCATGAAACGT-GAAACTAAC-CGCTGGTTTCTCAATAGGGTAACCAAATCGGTGCCGCTTTTTGGTATGAATTTTTT-TTCTC-----CAATCCTTGGTCCCAAGGATACTGGAACGATG-------------------CTACCACGATACAAATGCTAACTACACTCACAGGCAGCAGATTTCAGCCGAGCACGGCCTGGACAGCAATGGCGT------------------------------------------------------------------------GTACAATGGCTCGTCCGAGCTGCAGCTCGAGCGCATGAGTGTGTACTTCAACGAGGTCTCTGGGAACAAGTACGTTCCTCGTGCCGTCCTCGTTGATCTGGAGCCTGGCACCATGGACGCTGTCCGTGCCGGTCCCTTTGGCCAGCTGTTCCGTCCCGACAACTTCGTTTTCGGCCAGTCGGGTGCTGGCAACAACTGGGCCAAGGGTCA----------------------------------------------------------------------------------------------------------------------------------------------------------------------------------------------------------------------------------------------------------------------------------------------------------------------------CCATTGAGAAGTTCGAGAAGGTTTGTCATCTCCTTT-----------TACACACACATCACCATCT-CTCATCACATCCATATATCCCCA----TTTCATATTCTGCCTCTTGTTTTGCT-GCCT-GGTTCTCTATG-----GCAACGCAAGCAA-----AACGAAAATTTTGGCTCTAGCGCCAGA---TTTTTT----------TGCCCGAT-GCATATGCCCCTCCT-----TATCATCAT-AAAGTGGGGG--TGGAGGGGCATCT-----TTTTTTTGCACAGACCAC-----------ATCAAACCCTAT--CGTCTTATC--------------------------------------ACAATTGC----------TTCTTTCAGCCACTGTCACA-GTCACTA--ACACCCATGACAGGAGGCTGCTGAGCTCGGCAAGGGCTCTTTCAAGTATGCCTGGGTTCTTGACAAGCTCAAGGCCGAGCGTGAGCGCGGTATCACCATCGATATCGCCCTCTGGAAGTTCGAGACCCCCAAGTACTACGTCACCGTCATTGGTATGATGCTCTCTCCCCTGC-TACT------------GCTG-CCACCGTCGCCCGGTGCCAAGCGACTAAACTA--ACACTCGGCAGACGCCCCCGGCCATCGTGACTTCATCAAGAACATGATCACGGGTACCTCGCAGGCCGACTGCGCCATTCTCATCATTGCCGCCGGCACTGGTGAGTTCGAGGCTGGTATCTCCAAGGATGGCCAGACCCGTGAGCACGCTCTGCTGGCCTACACCCTGGGTGTGCGGCAGCTCATTGTCGCCATCAACAAGATGGACACGGCCAAGTGGGCTGAGGCTCGCTACCTGGAGATTGTCAAGGAGACGTCCAACTTCATCAAGAAGGTCGGCTACAACCCCAAG--------------------------
Ceratocystiopsis_sp_NFF1617                    ATAAAGAAATAAATTC---TTGGTCCATTTTAAGGAAGTAAAAGTCGTAACAAGGTCTCCGTTGGTGAACCAGCGGAGGGATCATTATGCACTT-GCAAACCACGAGTCT-CGGCTCGCAACCCCTGTGGACTTACCTATTGTCTGTTGTTGCC-TCTGGCAGGCC--GCGCGCGGCCCGCAACCCCCTCCCCCTCGGGGG-AGGGGGGCGCGGGGCGGGTGCCC-CTGCCGGCGGCGGCCCCCTTCTAAACACACCCAA-----CGTCTAAACGAGCGTCTGAGTCGGATTTTCAATCCAAAGCAAAACTTTCAACAACGGATCTCTTGGCTCTGGCATCGATGAAGAACGCAGCGAAATGCGATAAGTAATGCGAATTGCAGAATTCCGCGAGTCATCGAATCTTTGAACGCACATTGCGCCTGCCAGTATTCTGGCAGGCATGCCTGTCCGAGCGTCATTACACCCCTCA----GCGCGCCTGCGCGCT-GGTGTTGGGGACCTCCCGCGCCCGCAGGC---CCAGACCCCTCC-----GGGGGGCGGGCCGGCGGGCGGGGAGCCCCCTAAAGCGAGTGGCGGGCCGGCTGGGATTGGCACCGAGCGCAGTAGAAACACC-TGTTTATGCGACCGCTCGGG--GCCCCCGGCGAGGCCCTGCCGTCAAA-CGCAGAGACCTAAACCCCCTCTACATCT--CAAGGTTGACCTCGGATCAGGTAGGACTACCCGCTGAACTTAAGCATATCAATAAAGCGGAGGAA-------------------------------------------------------------------------------------------------------------------------------------------------------------------------------------------------------------------------------------------------------------------------------------------------------------------------------------------------------------------------------------------------------------------------------------------------------------------------------------------------------------------------------------------------------------------------------------------------------------------------------------------------------------------------------------------------------------------------------------------------------------------------------TCTGTATATT------------------------------------------------------------------------------------------------------------ACCTCCAGACCGGCCAATGCGTATGT-TCACCTTCGTGATCGATTTCCGCTGAGAACGACCCCCTCCAAGCCGAACAGCAGAGTGGAAAGGAGCCAGA--TGAATAGGATTGCCATGAAACGT-GAAACTAAC-CGCTGGTTTCTCAATAGGGTAACCAAATCGGTGCCGCTTTTTGGTATGAATTTTTT-TTCTC-----CAATCCTTGGTCCCAAGGATACTGGAACGATG-------------------CTACCACGATACAAATGCTAACTACACTCACAGGCAGCAGATTTCAGCCGAGCACGGCCTGGACAGCAATGGCGT------------------------------------------------------------------------GTACAATGGCTCGTCCGAGCTGCAGCTCGAGCGCATGAGTGTGTACTTCAACGAGGTCTCTGGGAACAAGTACGTTCCTCGTGCCGTCCTCGTTGATCTGGAGCCTGGCACCATGGACGCTGTCCGTGCCGGTCCCTTTGGCCAGCTGTTCCGTCCCGACAACTTCGTTTTCGGCCAGTCGGGTGCTGGCAACAACTGGGCCAAGGGTCA----------------------------------------------------------------------------------------------------------------------------------------------------------------------------------------------------------------------------------------------------------------------------------------------------------------------------CCATTGAGAAGTTCGAGAAGGTTTGTCATCTCCTTT-----------TACACACACATCACCATCT-CTCATCACATCCATATATCCCCA----TTTCATATTCTGCCTCTTGTTTTGCT-GCCT-GGTTCTCTATG-----GCAACGCAAGCAA-----AACGAAAATTTTGGCTCTAGCGCCAGA---TTTTTT----------TGCCCGAT-GCATATGCCCCTCCT-----TATCATCAT-AAAGTGGGGG--TGGAGGGGCATCT-----TTTTTTTGCACAGACCAC-----------ATCAAACCCTAT--CGTCTTATC--------------------------------------ACAATTGC----------TTCTTTCAGCCACTGTCACA-GTCACTA--ACACCCATGACAGGAGGCTGCTGAGCTCGGCAAGGGCTCTTTCAAGTATGCCTGGGTTCTTGACAAGCTCAAGGCCGAGCGTGAGCGCGGTATCACCATCGATATCGCCCTCTGGAAGTTCGAGACCCCCAAGTACTACGTCACCGTCATTGGTATGATGCTCTCTCCCCTGC-TACT------------GCTG-CCACCGTCGCCCGGTGCCAAGCGACTAAACTA--ACACTCGGCAGACGCCCCCGGCCATCGTGACTTCATCAAGAACATGATCACGGGTACCTCGCAGGCCGACTGCGCCATTCTCATCATTGCCGCCGGCACTGGTGAGTTCGAGGCTGGTATCTCCAAGGATGGCCAGACCCGTGAGCACGCTCTGCTGGCCTACACCCTGGGTGTGCGGCAGCTCATTGTCGCCATCAACAAGATGGACACGGCCAAGTGGGCTGAGGCTCGCTACCTGGAGATTGTCAAGGAGACGTCCAACTTCATCAAGAAGGTCGGCTACAACCCCAAG--------------------------
Ceratocystiopsis_sp_NFF1618                    T-----ACATGATTTTTTGTCCGCCTTTACCAAAATGAGAAAAGTCGTAACAAGGTCTCCGTTGGTGAACCAGCGGAGGGATCATTATGATAAT-ACAAACCACGAGTCT-CGGCTCGCAACCCCTGTGGACTTACCTATTGTCTGTTGTTGCC-TCTGGCAGGCG--GCGTGCGGCCTGCCCCCTTC-----------------GGGGGACAGGGCGGGCGTCC-CTGCCGGCGGTGGCCCCCTTCTAAACACACCAAA-----AGTCATAACGAGCGTCTGAGTAGGATTCTAAATCC-AAGCAAAACTTTCAACAACGGATCTCTTGGCTCTGGCATCGATGAAGAACGCAGCGAAATGCGATAAGTAATGCGAATTGCAGAATTCCGCGAGTCATCGAATCTTTGAACGCACATTGCGCCTGCCAGTATTCTGGCAGGCATGCCTGTCCGAGCGTCATTACACCCCTCA----GCGCGCCTACGTGCTGGGTGTTGGGGCTCTCCCGCGCGTAC----------------------------------------AGCCGGGAGGCCCCTAAAGCGAGTGGCGGGCCGGCTGGGATTGGCACCGAGCGCAGTAAAA--------CACTTGCGACCGCTCGGG--ACCCCCGGCGAGGCCCTGCCGTCAAAACGCAGAG-----AACCTTCTCTACATTT-TTTAGGTTGACCTCGGATCAGGTAGGACTACCCGCTGAACTTAACTAAAAGTGGACGGGGGGGAGAAAAAAAC------------------------------------------------------------------------------------------------------------------------------------------------------------------------------------------------------------------------------------------------------------------------------------------------------------------------------------------------------------------------------------------------------------CCCCGCCGG----------------------------------------------------------------------------------------------------------------------------------------------------------------------------------------------------------------------------------------------------------------------------------------------------------------------------------------------------------------------------------------------------------------------------------------------------------TTACGATAAGGGTTTACCTCCAGACCGGCCAATGCGTATGT-CTTGCCCCATCACCGATTCCCGTGGAGAGCAA--CTCTCCAAAACGAACAACAGTGTTGGAAGGAGGATGA---AGCTGCGTCGAAAAAATTTCGTGGATACTAAC-TCTTCTGCTCTTGACAGGGTAACCAAATCGGTGCTGCGTTCTGGTATG-----TGT-TACTC-----AACTCTCGAGTTCTC--------------AATCTTTCAGCG-----------------AACAAGCATACTGACGTTTTCCACAGGCAGCAGATTTCAGCCGAGCACGGCCTTGACAGCAATGGCGTGTATGTTTTCTTATCCT---------CACAGGTGTCAGGTACTTGTACTTG---GCTGACAGT-CTTCGAAGGTACAACGGTTCGTCCGAGCTGCAGCTCGAGCGCATGAGCGTCTACTTCAACGAGGTCTCGGGGAACAAGTACGTTCCCCGCGCTGTCCTTGTTGATCTGGAGCCTGGTACCATGGACGCCGTCCGCGCCGGTCCCTTTGGCCAGCTGTTCCGTCCCGACAACTTCGTTTTCGGCCAGTCGGGTGCTGGCAACAACTGGGCCAAGGGTCACTA-----------------------------------------------------------------------------------------------------------------------------------------------------------------------------------------------------------------------------------------------------------------------------------------------------------------------------------GTTCGAGAAGGTTCGTCATTTCT-TGCCATTT-------------------------TCTATTATCCCTTTACCATTCTCTGCCCTGTTCTCTTCACTATCTGTTTGCTC-------GCCATACATT---ATGTATGGCAGGCA------TACAGAATTTTTGGCTCTAGCGCCAGA---TTTTTTTTTTTTTTTTTGCCCGCCTGCATCTGCCCCTCG------CATCATTTT-AAAGT-GGGG--TGGAGGGGCATCTCTC-ACCCCCCTGCACAAACTGC-----------A-CAGACCACAC--CAA-ACGTC----------------------------------------------T-------CATTCTATCGATGCCAGCTTCCGATCACTA--ACACCCCTAATAGGAGGCTGCTGAGCTCGGCAAGGGTTCTTTCAAGTATGCCTGGGTTCTGGACAAGCTCAAGGCCGAGCGTGAGCGCGGTATCACCATCGATATCGCTCTCTGGAAGTTCGAGACCCCCAAGTACTACGTCACCGTCATTGGTATGTGATGTGCTTCTTAC------------------GTTGTCCTCTCGCAACAAAAGTATCGACACTAACACG---TGCCTTTCAGACGCCCCCGGTCACCGTGACTTCATCAAGAACATGATTACTGGTACCTCGCAGGCCGACTGCGCCATTCTCATCATTGCCGCTGGTACTGGTGAGTTCGAGGCTGGTATCTCCAAGGATGGCCAGACTCGTGAGCACGCTCTGCTCGCCTACACCCTGGGTGTGCGGCAGCTCATTGTCGCCATCAACAAGATGGACACTGCCAAGTGGGCTGAGGCTCGTTACCTCGAGATTGTCAAGGAGACGTCGAACTTCATCAAGAAGGTCGGCTACAACCCCAAGACG-----------------------
Ceratocystiopsis_sp_NFF1619                    T-----ACATGATTTTTTGTCCGCCTTTACCAAAATGAGAAAAGTCGTAACAAGGTCTCCGTTGGTGAACCAGCGGAGGGATCATTATGATAAT-ACAAACCACGAGTCT-CGGCTCGCAACCCCTGTGGACTTACCTATTGTCTGTTGTTGCC-TCTGGCAGGCG--GCGTGCGGCCTGCCCCCTTC-----------------GGGGGACAGGGCGGGCGTCC-CTGCCGGCGGTGGCCCCCTTCTAAACACACCAAA-----AGTCATAACGAGCGTCTGAGTAGGATTCTAAATCC-AAGCAAAACTTTCAACAACGGATCTCTTGGCTCTGGCATCGATGAAGAACGCAGCGAAATGCGATAAGTAATGCGAATTGCAGAATTCCGCGAGTCATCGAATCTTTGAACGCACATTGCGCCTGCCAGTATTCTGGCAGGCATGCCTGTCCGAGCGTCATTACACCCCTCA----GCGCGCCTACGTGCTGGGTGTTGGGGCTCTCCCGCGCGTAC----------------------------------------AGCCGGGAGGCCCCTAAAGCGAGTGGCGGGCCGGCTGGGATTGGCACCGAGCGCAGTAAAA--------CACTTGCGACCGCTCGGG--ACCCCCGGCGAGGCCCTGCCGTCAAAACGCAGAG-----AACCTTCTCTACATTT-TTTAGGTTGACCTCGGATCAGGTAGGACTACCCGCTGAACTTAACTAAAAGTGGACGGGGGGGAGAAAAAAAC------------------------------------------------------------------------------------------------------------------------------------------------------------------------------------------------------------------------------------------------------------------------------------------------------------------------------------------------------------------------------------------------------------CCCCGCCGG----------------------------------------------------------------------------------------------------------------------------------------------------------------------------------------------------------------------------------------------------------------------------------------------------------------------------------------------------------------------------------------------------------------------------------------------------------TTACGATAAGGGTTTACCTCCAGACCGGCCAATGCGTATGT-CTTGCCCCATCACCGATTCCCGTGGAGAGCAA--CTCTCCAAAACGAACAACAGTGTTGGAAGGAGGATGA---AGCTGCGTCGAAAAAATTTCGTGGATACTAAC-TCTTCTGCTCTTGACAGGGTAACCAAATCGGTGCTGCGTTCTGGTATG-----TGT-TACTC-----AACTCTCGAGTTCTC--------------AATCTTTCAGCG-----------------AACAAGCATACTGACGTTTTCCACAGGCAGCAGATTTCAGCCGAGCACGGCCTTGACAGCAATGGCGTGTATGTTTTCTTATCCT---------CACAGGTGTCAGGTACTTGTACTTG---GCTGACAGT-CTTCGAAGGTACAACGGTTCGTCCGAGCTGCAGCTCGAGCGCATGAGCGTCTACTTCAACGAGGTCTCGGGGAACAAGTACGTTCCCCGCGCTGTCCTTGTTGATCTGGAGCCTGGTACCATGGACGCCGTCCGCGCCGGTCCCTTTGGCCAGCTGTTCCGTCCCGACAACTTCGTTTTCGGCCAGTCGGGTGCTGGCAACAACTGGGCCAAGGGTCACTA-----------------------------------------------------------------------------------------------------------------------------------------------------------------------------------------------------------------------------------------------------------------------------------------------------------------------------------GTTCGAGAAGGTTCGTCATTTCT-TGCCATTT-------------------------TCTATTATCCCTTTACCATTCTCTGCCCTGTTCTCTTCACTATCTGTTTGCTC-------GCCATACATT---ATGTATGGCAGGCA------TACAGAATTTTTGGCTCTAGCGCCAGA---TTTTTTTTTTTTTTTTTGCCCGCCTGCATCTGCCCCTCG------CATCATTTT-AAAGT-GGGG--TGGAGGGGCATCTCTC-ACCCCCCTGCACAAACTGC-----------A-CAGACCACAC--CAA-ACGTC----------------------------------------------T-------CATTCTATCGATGCCAGCTTCCGATCACTA--ACACCCCTAATAGGAGGCTGCTGAGCTCGGCAAGGGTTCTTTCAAGTATGCCTGGGTTCTGGACAAGCTCAAGGCCGAGCGTGAGCGCGGTATCACCATCGATATCGCTCTCTGGAAGTTCGAGACCCCCAAGTACTACGTCACCGTCATTGGTATGTGATGTGCTTCTTAC------------------GTTGTCCTCTCGCAACAAAAGTATCGACACTAACACG---TGCCTTTCAGACGCCCCCGGTCACCGTGACTTCATCAAGAACATGATTACTGGTACCTCGCAGGCCGACTGCGCCATTCTCATCATTGCCGCTGGTACTGGTGAGTTCGAGGCTGGTATCTCCAAGGATGGCCAGACTCGTGAGCACGCTCTGCTCGCCTACACCCTGGGTGTGCGGCAGCTCATTGTCGCCATCAACAAGATGGACACTGCCAAGTGGGCTGAGGCTCGTTACCTCGAGATTGTCAAGGAGACGTCGAACTTCATCAAGAAGGTCGGCTACAACCCCAAGACG-----------------------
Ceratocystiopsis_synnemata_KFL16918DA          -----------------------------------------------------------CGTTGGTGAACCAGCGGAGGGATCATTATGAACTTAACAAACCACGAGTCT-CGGCTCGCAACCCCTGTGGACTTACCTATTGTCTGTTGTTGCC-TCTGGCAGGCG--GCGCGCG---CACGCTCCTT-----------------CGGGGG-CGGGCGGGCGTCC-CTGCCGGCGGCGGCCCCCTTCTAAA-ACACAAAA-----CAAAACATTGCCCGTCTGAGTCGGATTCTAAATCC-AAGCAAAACTTTCAACAACGGATCTCTTGGCTCTGGCATCGATGAAGAACGCAGCGAAATGCGATAAGTAATGCGAATTGCAGAATTCCGCGAGTCATCGAATCTTTGAACGCACATTGCGCCTGCCAGTATTCTGGCAGGCATGCCTGTCCGAGCGTCATTACGCCCCTCA----GCGCGCTTCCGCGCT-GGTGTTGGGGACCTCCCGCGCCCTC-------------------------------------ACGGGCGGGGAGCCCCCTAAAGCGAGTGGCGGGCCTTCTGGGATTGGCTCCGAGCGCAGTAGAAACACCACGTTTATGCGACCGCTCGGG--ACCCCCGGCGAGGCCCTGCCGTCAAACCGCAGAGACCTCAACCGTCTCTGCTTTA--CAAGGTTGACCTCGGATCAGGTAGGACTACCCGCTGAACTTAAGCATATCAATAAGCGGAGGAAAAGAAACCAACAGGGATTGCCCCAGTAACGGCGAGTGAAGCGGCAACAGCTCAAATTTGAAATCTGGCTCCCCTTGGGGGTCCGAGTTGTAATTTGGAGAGGATGTTTCTGGCGCGGCGCCTTCCGGAGTTCCTTGGAACAGGACGCCACAGAGGGTGAGAGCCCCGTACGGTCGGCCGCCTAGCCTCC-ACGAAACTCCTTCGACGAGTCGAGTAGTTTGGGAATGCTGCTCAAAATGGGAGGTAAATTTCTTCTAAAGCTAAATACCGGCCAGAGACCGATAGCGCACAAGTAGAGTGATCGAAAGATGAAAAGCACCTTGAAAAGAGGGTTAAACAGTACGTGAAATTGTTGAAAGGGAAGCGCCTGCGACCAGACTCGCGCCCCGCGGACCAGCCGGCGTTCTCGCCGGTGCACTCCGCGGGGTGCGGGCCAGCATCGGTTTTCCTTGGGGGAGAAAGGTTGCGGGAACGTAGCTCCTCCGGGAGTGTTATAGCCCGTGGCGTCATGCCCCAGGGGGGACCGAGGACCGCGCTTCGGCAAGGATGCTGGCGTAATGGTCGTCGGCGACCCGTCTTGAAACACGGACCAAGGAGTCAAGCATTGGGGCGAGTGTCTGGGTGCCAAACCCGCACGCGAAATGAAAGTAAACGCAGGTGAGAGCTTCGGCGCATCACCGACCGATCCTGATGTCTTCGGATGGATTTGAGTAAGAGCCCCACCGCTTGGACCCGAAAGATGGTGAACTATGCCTGTATAGGGTGAAGCCAGAGGAAACTCTGGTGGAGGCTCGCAGCGGTTCTGACGTGCAAATCGATCGTCAAATATGGGCATGGGGGCGAAAGACTAATCGA----------------------------------------------------------------------------------------------------------------------------------------------------------------------GGTAACCAAATCGGTGCTGCTTTCTGGTAAG-----CCC-TATCC-----CCTTGCTCCGGTCCATTGATGCTTGCCT----------------------TTCTTCCAGCACAGAACCCTAACATGTTTCACAGGCAAACGATCTCAGCTGAGCACGGCCTGGACAGCAATGGCGTGTATGTCCTCCCATCCC--------ATCCCGCCGCCTTCCCTCCACACCCC--TCCTGACAGCTCCTTGCAGGTACAATGGCTCGTCCGAGCTGCAGCTCGAGCGCATGAGCGTCTACTTCAACGAGGTCTCGGGCAACAAGTACGTTCCCCGTGCCGTCCTTGTCGACCTGGAGCCCGGCACCATGGACGCCGTCCGTGCCGGCCCCTTCGGTCAGCTGTTCCGTCCCGACAACTTTGTCTTTGGTCAGTCGGGTGCTGGCAACAACTGGGCCAAGGGTCACTACACTGAGGGTA---------------------------------------------------------------------------------------------------------------------------------------------------------------------------------------------------------------------------------------------------------------------------------------------------------------------------------------------------------------------CAGCACATTCA--------CGATCATTTTCTCCCC---ATTTTGCCCCCTCTACACATTCCCTCT--GCCTATTTGCCTCTGGCCATTCATGGCAAGCAA---AATTGGAAAATTCTGGCTTTAGTGCCACATGCTTTTTC----------TGCCCCTC-CCTTCCTTTTTTTCCC----CATTGTCAAAAAAGT-GGGG--TGGAGGGGCAGCTTTTCCCTTTCTCGCACGGACCAC-----------TTCAAACCCTGCAT----CAATCA-------------------------------------CCACCTTT----------CCCGCCCTAGTCTGGTTAT-GGTAACTA--ACACCCAAAATAGGAGGCTGCTGAGCTCGGCAAGGGCTCTTTCAAGTATGCCTGGGTTCTGGACAAACTCAAGGCTGAGCGTGAGCGCGGTATCACCATCGATATCGCTCTCTGGAAGTTCGAGACCCCGAGATACTACGTCACCGTCATTGGTATGCTTTTGCCCTCTCTCCTCTGCCTCACAGGGCTCATTT-CTCCGTTCTCTTCAGCACAATCAACTAACACACA-------CAAGACGCCCCTGGTCACCGTGACTTCATCAAGAACATGATCACTGGTAC---------------------------------------------------------------------------------------------------------------------------------------------------------------------------------------------------------------------------------------------------------------------
Ceratocystiopsis_synnemata_KFL17718DA          -----------------------------------------------------------CGTTGGTGAACCAGCGGAGGGATCATTATGAACTTAACAAACCACGAGTCT-CGGCTCGCAACCCCTGTGGACTTACCTATTGTCTGTTGTTGCC-TCTGGCAGGCG--GCGCGCG---CACGCTCCTT-----------------CGGGGG-CGGGCGGGCGTCC-CTGCCGGCGGCGGCCCCCTTCTAAA-ACACAAAA-----CAAAACATTGCCCGTCTGAGTCGGATTCTAAATCC-AAGCAAAACTTTCAACAACGGATCTCTTGGCTCTGGCATCGATGAAGAACGCAGCGAAATGCGATAAGTAATGCGAATTGCAGAATTCCGCGAGTCATCGAATCTTTGAACGCACATTGCGCCTGCCAGTATTCTGGCAGGCATGCCTGTCCGAGCGTCATTACGCCCCTCA----GCGCGCTTCCGCGCT-GGTGTTGGGGACCTCCCGCGCCCTC-------------------------------------ACGGGCGGGGAGCCCCCTAAAGCGAGTGGCGGGCCTTCTGGGATTGGCTCCGAGCGCAGTAGAAACACCACGTTTATGCGACCGCTCGGG--ACCCCCGGCGAGGCCCTGCCGTCAAACCGCAGAGACCTCAACCGTCTCTGCTTTA--CAAGGTTGACCTCGGATCAGGTAGGACTACCCGCTGAACTTAAGCATATCAATAAGCGGAGGAAAAGAAACCAACAGGGATTGCCCCAGTAACGGCGAGTGAAGCGGCAACAGCTCAAATTTGAAATCTGGCTCCCCTTGGGGGTCCGAGTTGTAATTTGGAGAGGATGTTTCTGGCGCGGCGCCTTCCGGAGTTCCTTGGAACAGGACGCCACAGAGGGTGAGAGCCCCGTACGGTCGGCCGCCTAGCCTCC-ACGAAACTCCTTCGACGAGTCGAGTAGTTTGGGAATGCTGCTCAAAATGGGAGGTAAATTTCTTCTAAAGCTAAATACCGGCCAGAGACCGATAGCGCACAAGTAGAGTGATCGAAAGATGAAAAGCACCTTGAAAAGAGGGTTAAACAGTACGTGAAATTGTTGAAAGGGAAGCGCCTGCGACCAGACTCGCGCCCCGCGGACCAGCCGGCGTTCTCGCCGGTGCACTCCGCGGGGTGCGGGCCAGCATCGGTTTTCCTTGGGGGAGAAAGGTTGCGGGAACGTAGCTCCTCCGGGAGTGTTATAGCCCGTGGCGTCATGCCCCAGGGGGGACCGAGGACCGCGCTTCGGCAAGGATGCTGGCGTAATGGTCGTCGGCGACCCGTCTTGAAACACGGACCAAGGAGTCAAGCATTGGGGCGAGTGTCTGGGTGCCAAACCCGCACGCGAAATGAAAGTAAACGCAGGTGAGAGCTTCGGCGCATCACCGACCGATCCTGATGTCTTCGGATGGATTTGAGTAAGAGCCCCACCGCTTGGACCCGAAAGATGGTGAACTATGCCTGTATAGGGTGAAGCCAGAGGAAACTCTGGTGGAGGCTCGCAGCGGTTCTGACGTGCAAATCGATCGTCAAATATGGGCATGGGGGCGAAAGACTAATCGA----------------------------------------------------------------------------------------------------------------------------------------------------------------------GGTAACCAAATCGGTGCTGCTTTCTGGTAAG-----CCC-TATCC-----CCTTGCTCCGGTCCATTGATGCTTGCCT----------------------TTCTTCCAGCACAGAACCCTAACATGTTTCACAGGCAAACGATCTCAGCTGAGCACGGCCTGGACAGCAATGGCGTGTATGTCCTCCCATCCC--------ATCCCGCCGCCTTCCCTCCACACCCC--TCCTGACAGCTCCTTGCAGGTACAATGGCTCGTCCGAGCTGCAGCTCGAGCGCATGAGCGTCTACTTCAACGAGGTCTCGGGCAACAAGTACGTTCCCCGTGCCGTCCTTGTCGACCTGGAGCCCGGCACCATGGACGCCGTCCGTGCCGGCCCCTTCGGTCAGCTGTTCCGTCCCGACAACTTTGTCTTTGGTCAGTCGGGTGCTGGCAACAACTGGGCCAAGGGTCACTACACTGAGGGTA---------------------------------------------------------------------------------------------------------------------------------------------------------------------------------------------------------------------------------------------------------------------------------------------------------------------------------------------------------------------CAGCACATTCA--------CGATCATTTTCTCCCC---ATTTTGCCCCCTCTACACATTCCCTCT--GCCTATTTGCCTCTGGCCATTCATGGCAAGCAA---AATTGGAAAATTCTGGCTTTAGTGCCACATGCTTTTTC----------TGCCCCTC-CCTTCCTTTTTTTCCC----CATTGTCAAAAAAGT-GGGG--TGGAGGGGCAGCTTTTCCCTTTCTCGCACGGACCAC-----------TTCAAACCCTGCAT----CAATCA-------------------------------------CCACCTTT----------CCCGCCCTAGTCTGGTTAT-GGTAACTA--ACACCCAAAATAGGAGGCTGCTGAGCTCGGCAAGGGCTCTTTCAAGTATGCCTGGGTTCTGGACAAACTCAAGGCTGAGCGTGAGCGCGGTATCACCATCGATATCGCTCTCTGGAAGTTCGAGACCCCGAGATACTACGTCACCGTCATTGGTATGCTTTTGCCCTCTCTCCTCTGCCTCACAGGGCTCATTT-CTCCGTTCCCTTCAGCACAATCAACTAACACACA-------CAAGACGCCCCTGGTCACCGTGACTTCATCAAGAACATGATCACTGGTAC---------------------------------------------------------------------------------------------------------------------------------------------------------------------------------------------------------------------------------------------------------------------
Ceratocystiopsis_troendelagii_CBS_147962       -------------------CTTGGTCATTTAGAGGAAGTAAAAGTCGTAACAAGGTCTCCGTTGGTGAACCAGCGGAGGGATCATTATGAACTT-GAAAACCACGAGTCT-CGGCTCGCAACCCCTGTGGACCTACCTATTGTCTGTTGTTGCC-TCTGGCAGGCG--GCGCGCGGCCCGCCCCCCTC-----------------GGGGGGCGGGGCGGGCGTCC-CTGCCGGCGGCGGCCCCCTTCTAAACACACCCAA-----AGTCTGAACGAGCGTCTGAGTCGGATTCTAAATCC-AAGCAAAACTTTCAACAACGGATCTCTTGGCTCTGGCATCGATGAAGAACGCAGCGAAATGCGATAAGTAATGCGAATTGCAGAATTCCGCGAGTCATCGAATCTTTGAACGCACATTGCGCCTGCCAGTATTCTGGCAGGCATGCCTGTCCGAGCGTCATTACACCCCTCA----GCGCGCCTGCGCGCT-GGTGTTGGGGGCCTCCCGCGCCCGCC-G----CCAGACCCCTCC-----GGGGGCCCGGTCGGCGGGCGGGGAGCCCCCTAAAGCGAGTGGCGGGCCGGCTGGGATTGGCACCGAGCGCAGTAGAAACACC-TGTTTATGCGACCGCTCGGG--GCCCCCGGCGAGGCCCTGCCGTCAAA-CGCAGAGACCTAACCCCTCTCTAACTTC--TAAGGTTGACCTCGGATCAGGTAGGACTACCCGCTGAACTTAAGCATATCAATAAGCGGAGGAAAAGAAACCAACAGGGATTGCCTCAGTAACGGCGAGTGAAGCGGCAACAGCTCAAATTTGAAATCTGGCCCCCCTTGGGGGTCCGAGTTGTAATTTGGAGAGGATGTTTCTGGCGCGGCGCCTTCCGGAGTTCCTTGGAACAGGACGCCACAGAGGGTGAGAGCCCCGTACGGTCGGCCGCCTAGCCTCC-ACGAAACTCCTTCGACGAGTCGAGTAGTTTGGGAATGCTGCTCAAAATGGGAGGTAAATTTCTTCTAAAGCTAAATACTGGCCAGAGACCGATAGCGCACAAGTAGAGTGATCGAAAGATGAAAAGCACCTTGAAAAGAGGGTTAAACAGTACGTGAAATTGTTGAAAGGGAAGCGCCTGCGACCAGACTCGCGCCCCGCGGACCAGCCGGCGTTCTCGCCGGTGCACTCCGCGGGGTGCGGGCCAGCATCGGTTTTCCCTGGGGGAGAAAGGCCGCGGGAACGTAGCTCCTTCGGGAGTGTTATAGCCCGCGGCGCCATGCCCCAGGGGGGACCGAGGACCGCGCTTCGGCAAGGATGCTGGCGTAATGGTCGTCGGCGACCCGTCTTGAAACACGGACCAAGGAGTCAAGCATTGGGGCGAGTGTCTGGGTGCCAAACCCGCACGCGAAATGAAAGTGAACGCAGGTGAGAGCTTCGGCGCATCACCGACCGATCCTGATGTCTTCGGATGGATTTGAGTAAGAGCCCCACCGCTTGGACCCGAAAGATGGTGAACTATGCCTGTATAGGGTGAAGCCAGAGGAAACTCTGGTGGAGGCTCGCAGCGGTTCTGACGTGCAAATCGATCGTCAAATATGGGCATGGGGGCGAAAGACTAATCGA----------------------------------------------------------------------------------------------------------------------------------------------------------------------GGTAACCAAATCGGTGCTGCTTTCTGGTATG-----CTT-TCCCC-----CAAACCCTGGACCTGTTCCATTTTTGTCGAGTCTTCCCACG----------ATC----ATTCAGTGTGCTAATTATTTTAACAGGCAGCAGATTTCAGCTGAGCACGGCCTGGACAGCAATGGCGTGTATGTTATCTCCTCTT---------TCCCGGCGTCCAGTATTTATACCCT---GCTGACAGTCCTTTGAAGGTACAACGGCTCGTCCGAGCTGCAGCTCGAGCGCATGAGCGTGTACTTCAATGAGGTCTCTGGGAACAAGTACGTTCCCCGTGCCGTCCTCGTCGACCTGGAGCCTGGTACCATGGATGCTGTCCGTGCCGGCCCCTTTGGCCAGCTGTTCCGTCCCGACAACTTCGTTTTCGGCCAGTCGGGTGCTGGCAACAACTGGGCCAAGGGTCACTACACTGAGGGT----------------------------------------------------------------------------------------------------------------------------------------------------------------------------------------------------------------------------------------------------------------------------------------------------------------------------CGAGAAGGTTCGTCATCTCT-TCCCTATCGCT-ACCTACGCACATCACACATT----------TCCATATTCCATCCT-TTTTTCCTTTGACATATCTCGTTTGCTT-------GCCGCTTTCT-----CCATGGCAAGCAA-----ATGGAAAATTTTGGCTCTAGCGCCAGA---TTTTTT----------TGCCCGACCGCATCTGCCCCTCC------CATCATCTTAAAAGT-GGGG--TGGAGGGGCATC------TTCTCCTGCACGGACCGC-----------ACCAAACCCTAC--TGT-CTATC--------------------------------------ACAAATGC----------TTCTTTCAACCCCAGTCGCAGGTCACTA--ACACCCCTTACAGGAGGCTGCTGAGCTCGGCAAGGGCTCTTTCAAGTATGCCTGGGTTCTGGACAAACTCAAGGCTGAGCGCGAGCGCGGTATCACCATTGATATCGCTCTCTGGAAGTTCGAGACCCCCAAGTACTACGTCACCGTCATTGGTATGCTCTCATTCCTAC--------------------GTTG-TTCTTTTGCTTCAGCGCCAAATGACTAACAC----CACTCGCCAGACGCCCCCGGCCATCGTGACTTCATCAAGAACATGATCACTGGTACCTCGCA---------------------------------------------------------------------------------------------------------------------------------------------------------------------------------------------------------------------------------------------------------------
Ceratocystiopsis_troendelagii_CBS_147963       -------------------CTTGGTCATTTAGAGGAAGTAAAAGTCGTAACAAGGTCTCCGTTGGTGAACCAGCGGAGGGATCATTATGAACTT-GAAAACCACGAGTCT-CGGCTCGCAACCCCTGTGGACCTACCTATTGTCTGTTGTTGCC-TCTGGCAGGCG--GCGCGCGGCCCGCCCCCCTC-----------------GGGGGGCGGGGCGGGCGTCC-CTGCCGGCGGCGGCCCCCTTCTAAACACACCCAA-----AGTCTGAACGAGCGTCTGAGTCGGATTCTAAATCC-AAGCAAAACTTTCAACAACGGATCTCTTGGCTCTGGCATCGATGAAGAACGCAGCGAAATGCGATAAGTAATGCGAATTGCAGAATTCCGCGAGTCATCGAATCTTTGAACGCACATTGCGCCTGCCAGTATTCTGGCAGGCATGCCTGTCCGAGCGTCATTACACCCCTCA----GCGCGCCTGCGCGCT-GGTGTTGGGGGCCTCCCGCGCCCGCC-G----CCAGACCCCTCC-----GGGGGCCCGGTCGGCGGGCGGGGAGCCCCCTAAAGCGAGTGGCGGGCCGGCTGGGATTGGCACCGAGCGCAGTAGAAACACC-TGTTTATGCGACCGCTCGGG--GCCCCCGGCGAGGCCCTGCCGTCAAA-CGCAGAGACCTAACCCCTCTCTAACTTC--TAAGGTTGACCTCGGATCAGGTAGGACTACCCGCTGAACTTAAGCATATCAATAAGCGGAGGAAAAGAAACCAACAGGGATTGCCTCAGTAACGGCGAGTGAAGCGGCAACAGCTCAAATTTGAAATCTGGCCCCCCTTGGGGGTCCGAGTTGTAATTTGGAGAGGATGTTTCTGGCGCGGCGCCTTCCGGAGTTCCTTGGAACAGGACGCCACAGAGGGTGAGAGCCCCGTACGGTCGGCCGCCTAGCCTCC-ACGAAACTCCTTCGACGAGTCGAGTAGTTTGGGAATGCTGCTCAAAATGGGAGGTAAATTTCTTCTAAAGCTAAATACTGGCCAGAGACCGATAGCGCACAAGTAGAGTGATCGAAAGATGAAAAGCACCTTGAAAAGAGGGTTAAACAGTACGTGAAATTGTTGAAAGGGAAGCGCCTGCGACCAGACTCGCGCCCCGCGGACCAGCCGGCGTTCTCGCCGGTGCACTCCGCGGGGTGCGGGCCAGCATCGGTTTTCCCTGGGGGAGAAAGGCCGCGGGAACGTAGCTCCTTCGGGAGTGTTATAGCCCGCGGCGCCATGCCCCAGGGGGGACCGAGGACCGCGCTTCGGCAAGGATGCTGGCGTAATGGTCGTCGGCGACCCGTCTTGAAACACGGACCAAGGAGTCAAGCATTGGGGCGAGTGTCTGGGTGCCAAACCCGCACGCGAAATGAAAGTGAACGCAGGTGAGAGCTTCGGCGCATCACCGACCGATCCTGATGTCTTCGGATGGATTTGAGTAAGAGCCCCACCGCTTGGACCCGAAAGATGGTGAACTATGCCTGTATAGGGTGAAGCCAGAGGAAACTCTGGTGGAGGCTCGCAGCGGTTCTGACGTGCAAATCGATCGTCAAATATGGGCATGGGGGCGAAAGACTAATCGA----------------------------------------------------------------------------------------------------------------------------------------------------------------------GGTAACCAAATCGGTGCTGCTTTCTGGTATG-----CTT-TTCCC-----CAAACCCTGGACCTGTTCCATTTTTGTCGAGTCTTCCCACG----------ATC----ATTCAGTATGCTAATTAGTTTAACAGGCAGCAGATTTCAGCTGAGCACGGCCTGGACAGCAATGGCGTGTATGTTCTCTCCTCTT---------TCCCGGCGTCCAGTTTTTATACTCT---GCTGACAGTCCTTTGAAGGTACAACGGTTCGTCCGAGCTGCAGCTCGAGCGCATGAGCGTGTACTTCAACGAGGTCTCTGGGAACAAGTACGTTCCCCGTGCCGTCCTCGTCGACCTGGAGCCTGGTACCATGGATGCCGTCCGTGCCGGCCCCTTTGGCCAGCTGTTCCGTCCCGACAACTTCGTTTTCGGCCAGTCGGGTGCTGGCAACAACTGGGCCAAGGGTCACTACACTGAGGGT----------------------------------------------------------------------------------------------------------------------------------------------------------------------------------------------------------------------------------------------------------------------------------------------------------------------------CGAGAAGGTTCGTCATCTCT-TCCCTGTCGTT-ACATACGCACATCACACATT----------TCCATATTCCATCC--TTTTTCTTTTGCCATATCTCGTCTGCTT-------GCCGCTTTCT-----CCATGGCAAGCAA-----ATGGAAAATTTTGGCTCTAGCGCCAGT--TTTTTTT----------TGCCCGACCGCATCTGCCCCTCC------CATCATCTTAAAAGT-GGGG--TGGAGGGGCATA------TTCTCCTGCACGGACCGC-----------ACCAAACCCTAT--TGT-CTATC--------------------------------------ACAAATGC----------TTCTTTGAACCCCAGTCGCAGGTCACTAACACACCCCTTACAGGAGGCTGCTGAGCTCGGCAAGGGCTCTTTCAAGTATGCCTGGGTTCTGGACAAACTCAAGGCTGAGCGCGAGCGCGGTATCACCATTGATATTGCTCTCTGGAAGTTCGAGACCCCCAAGTACTACGTCACCGTCATTGGTATGCTCTCATTCCTAC--------------------GTTG-TTCTTTTGCTCCAGCGCCAAATGACTAACAC----CACTCGCCAGACGCCCCCGGCCATCGTGACTTCATCAAGAACATGATCACGGGTACCTCGCAGGCCGACTGCGCCATTCTCATCATTGCCGCCGGCACTGGTGAGTTCGAGGCTGGTATCTCCAAGGATGGCCAGACCCGTGAGCACGCTCTGCTCGCCTACACCCTGGGTGTGCGGCAGCTCATTGTCGCCATCAACAAGATGGACACGGCCAAGTGGGCTGAGGCTCGCTACCTCGAGATCGTCAAGGAGACGTCCAACTTCATCAAGAAGGTCGGCTACAACCCCAAGACG-----------------------
Ceratocystiopsis_weihaiensis_SNM634            --------------------------------------------------------------------------------ATCATTATGCACTT-GCAAACCACGAGTCT-CGGCTCGCAACCCCTGTGGACTTACCTATTGTCTGTTGTTGCC-TCTGGCAGGCC--GCGCGCGGCCCGCAACCCCCTCCCCCTCGGGGG-AGGGGGGCGCGGGGCGGGTGCCC-CTGCCGGCGGCGGCCCCCTTCTAAACACACCCAA-----CGTCTAAACGAGCGTCTGAGTCGGATTTTCAATCCAAAGCAAAACTTTCAACAACGGATCTCTTGGCTCTGGCATCGATGAAGAACGCAGCGAAATGCGATAAGTAATGCGAATTGCAGAATTCCGCGAGTCATCGAATCTTTGAACGCACATTGCGCCTGCCAGTATTCTGGCAGGCATGCCTGTCCGAGCGTCATTACACCCCTCA----GCGCGCCTGCGCGCT-GGTGTTGGGGACCTCCCGCGCCCGCAGGC---CCAGACCCCTCC-----GGGGGGCGGGCCGGCGGGCGGGGAGCCCCCTAAAGCGAGTGGCGGGCCGGCTGGGATTGGCACCGAGCGCAGTAGAAACACC-TGTTTATGCGACCGCTCGGG--GCCCCCGGCGAGGCCCTGCCGTCAAA-CGCAGAGACCTAAACCCCCTCTACATCT--CAAGG-TGACCTCGGATCAGGTAGGAATACCCG--------------------------------------------------------------------------------------------------------------------------------------------------------------------------------------------------------------------------------------------------------------------------------------------------------------------------------------------------------------------------------------------------------------------------------------------------------------------------------------------------------------------------------------------------------------------------------------------------------------------------------------------------------------------------------------------------------------------------------------------------------------------------------------------------------------------------------------------------------------------------------------------------------------------------------------------------------------------------------------------------------------------------------------------------------------------------------------------GGTAACCAAATCGGTGCTGCTTTCTGGTATGAATTTTTT-TTCTC-----CAATCCTTGGTCCCAAGGATACTGGAACGATG-------------------CTACCATGATACAAATGCTAACTACCCTCACAGGCAGCAGATTTCAGCCGAGCACGGCCTGGACAGCAATGGCGT------------------------------------------------------------------------GTACAATGGCTCGTCCGAGCTGCAGCTCGAGCGCATGAGCGTGTACTTCAACGAGGTCTCTGGGAACAAGTACGTTCCTCGTGCCGTCCTCGTTGATCTGGAGCCTGGCACCATGGACGCTGTCCGTGCCGGTCCCTTTGGCCAGCTGTTCCGTCCCGACAACTTCGTTTTCGGCCAGTCGGGTGCTGGCAACAACTGGGCCAAGGGTCACTACACTGAGGTT---------------------------------------------------------------------------------------------------------------------------------------------------------------------------------------------------------------------------------------------------------------------------------------------------------------TCATCGAGAAAGTCGAGAAGGTTTGTCATCTCC-TC-----------TACACACACATCACCATCT-CTTATCACATCCATATATCCCCA----TTTCATATTCTGCCTCTTGTTTTGCT-GCCT-GGTTCTCTATG-----ACAACGCAAGCAA-----AACGAAAATTTTGGCTCTAGCGCCAGA--TTTTTTT----------TGCCCGAT-GCATATGCCCCTCCT-----TATCATCAT-AAAGTGGGGG--TGGAGGGGCATC------TTTTTTTGCACAGACCAC-----------ATCAAACCCTAT--CGTCTTATC--------------------------------------ACAATTGC----------TTCTTTCAGCCCCTATCACA-GTCACTA--ACACCCATGACAGGAGGCTGCTGAGCTCGGCAAGGGCTCTTTCAAGTATGCCTGGGTTCTGGACAAGCTCAAGGCCGAGCGTGAGCGCGGTATCACCATCGATATCGCCCTCTGGAAGTTCGAGACCCCCAAGTACTACGTCACCGTCATTGGTATGATGCTCTCTCCCCTGC-TACT------------GCTG-CCACCGTCGCCCGGTGCCAAGCGACTAAACTA--ACACTCGGCAGACGCCCCCGGCCATCGTGACTTCATCAAGAACATGATCA----------------------------------------------------------------------------------------------------------------------------------------------------------------------------------------------------------------------------------------------------------------------------
Ceratocystiopsis_weihaiensis_SNM649            --------------------------------------------------------------------------------ATCATTATGCACTT-GCAAACCACGAGTCT-CGGCTCGCAACCCCTGTGGACTTACCTATTGTCTGTTGTTGCC-TCTGGCAGGCC--GCGCGCGGCCCGCAACCCCCTCCCCCTCGGGGG-AGGGGGGCGCGGGGCGGGTGCCC-CTGCCGGCGGCGGCCCCCTTCTAAACACACCCAA-----CGTCTAAACGAGCGTCTGAGTCGGATTTTCAATCCAAAGCAAAACTTTCAACAACGGATCTCTTGGCTCTGGCATCGATGAAGAACGCAGCGAAATGCGATAAGTAATGCGAATTGCAGAATTCCGCGAGTCATCGAATCTTTGAACGCACATTGCGCCTGCCAGTATTCTGGCAGGCATGCCTGTCCGAGCGTCATTACACCCCTCA----GCGCGCCTGCGCGCT-GGTGTTGGGGACCTCCCGCGCCCGCAGGC---CCAGACCCCTCC-----GGGGGGCGGGCCGGCGGGCGGGGAGCCCCCTAAAGCGAGTGGCGGGCCGGCTGGGATTGGCACCGAGCGCAGTAGAAACACC-TGTTTATGCGACCGCTCGGG--GCCCCCGGCGAGGCCCTGCCGTCAAA-CGCAGAGACCTAAACCCCCTCTACATC-------------------------------------------------------------------------------------------------------------------------------------------------------------------------------------------------------------------------------------------------------------------------------------------------------------------------------------------------------------------------------------------------------------------------------------------------------------------------------------------------------------------------------------------------------------------------------------------------------------------------------------------------------------------------------------------------------------------------------------------------------------------------------------------------------------------------------------------------------------------------------------------------------------------------------------------------------------------------------------------------------------------------------------------------------------------------------------------------------------------------------GGGTAACCAAATCGGTGCTGCTTTCTGGTATGAATTTATT-TTCTC-----CAATCCTTGGTCCCAAGGATACTGGAACGATG-------------------CTACCACGATACAAATGCTAACTACTCTTACAGGCAGCAGATTTCAGCCGAGCACGGCCTGGACAGCAATGGCGT------------------------------------------------------------------------GTACAATGGCTCGTCCGAGCTGCAGCTCGAGCGCATGAGCGTGTACTTCAACGAGGTCTCTGGGAACAAGTACGTTCCTCGTGCCGTCCTCGTTGATCTGGAGCCTGGCACCATGGACGCTGTCCGTGCCGGTCCCTTTGGCCAGCTGTTCCGTCCCGACAACTTCGTTTTCGGCCAGTCGGGTGCTGGCAACAACTGGGCCAAGGGTCACTACACTGAGGTTA--------------------------------------------------------------------------------------------------------------------------------------------------------------------------------------------------------------------------------------------------------------------------------------------------------------TCATCGAGAAAGTCGAGAAGGTTTGTCATCTCC-TC-----------TACACACACATCACCATCT-CTTATCACATCCATATATCCCCA----TTTCATATTCTGCCTCTTGTTTTGCT-GCCT-GGTTCTCTATG-----ACAACGCAAGCAA-----AACGAAAATTTTGGCTCTAGCGCCAGA--TTTTTTT----------TGCCCGAT-GCATATGCCCCTCCT-----TATCATCAT-AAAGTGGGGG--TGGAGGGGCATC------TTTTTTTGCACAGACCAC-----------ATCAAACCCTAT--CGTCTTATC--------------------------------------ACAATTGC----------TTCTTTCAGCCCCTATCACA-GTCACTA--ACACCCATGACAGGAGGCTGCTGAGCTCGGCAAGGGCTCTTTCAAGTATGCCTGGGTTCTGGACAAGCTCAAGGCCGAGCGTGAGCGCGGTATCACCATCGATATCGCCCTCTGGAAGTTCGAGACCCCCAAGTACTACGTCACCGTCATTGGTATGATGCTCTCTCCCCTGC-TACT------------GCTG-CCACCGTCGCCCGGTGCCAAGCGACTAAACTA--ACACTCGGCAGACGCCCCCGGCCATCGTGACTTCATCAAGAACATGATCA----------------------------------------------------------------------------------------------------------------------------------------------------------------------------------------------------------------------------------------------------------------------------
Ceratocystiopsis_yantaiensis_SNM582            --------------------------------------------------------------------------------ATCATTATGATAAT-ACAAACCACGAGTCT-CGGCTCGCAACCCCTGTGGACTTACCTATTGTCTGTTGTTGCC-TCTGGCAGGCG--GCGTGCGGCCTGCCCCCTTC-----------------GGGGGACAGGGCGGGCGTCC-CTGCCGGCGGTGGCCCCCTTCTAAACACACCAAA-----AGTCATAACGAGCGTCTGAGTAGGATTCTAAATCC-AAGCAAAACTTTCAACAACGGATCTCTTGGCTCTGGCATCGATGAAGAACGCAGCGAAATGCGATAAGTAATGCGAATTGCAGAATTCCGCGAGTCATCGAATCTTTGAACGCACATTGCGCCTGCCAGTATTCTGGCAGGCATGCCTGTCCGAGCGTCATTACACCCCTCA----GCGCGCCTACGTGCT-GGTGTTGGGGCTCTCCCGCGCGTAC----------------------------------------AGCCGGGAGGCCCCTAAAGCGAGTGGCGGGCCGGCTGGGATTGGCACCGAGCGCAGTAAAA--------CACTTGCGACCGCTCGGG--ACCCCCGGCGAGGCCCTGCCGTCAAAACGCAGAG-----AACCTTCTCTACATTT-TTTAGGTTGACCTCGGATCAG--------------------------------------------------------------------------------------------------------------------------------------------------------------------------------------------------------------------------------------------------------------------------------------------------------------------------------------------------------------------------------------------------------------------------------------------------------------------------------------------------------------------------------------------------------------------------------------------------------------------------------------------------------------------------------------------------------------------------------------------------------------------------------------------------------------------------------------------------------------------------------------------------------------------------------------------------------------------------------------------------------------------------------------------------------------------------------------------------------GGGTAACCAAATCGGTGCTGCTTTCTGGTATG-----TGT-TACTC-----AACTCTCGAGTTCTC--------------AATCTTTCAGCG-----------------AACAAGCATACTGACGTTTTCCACAGGCAGCAGATTTCAGCCGAGCACGGCCTTGACAGCAATGGCGTGTATGTTTTCTTATCCT---------CACAGGTGTCAGGTACTTGTACTTG---GCTGACAGT-CTTCGAAGGTACAACGGTTCGTCCGAGCTGCAGCTCGAGCGCATGAGCGTCTACTTCAACGAGGTCTCGGGGAACAAGTACGTTCCCCGCGCTGTCCTTGTTGATCTGGAGCCTGGTACCATGGACGCCGTCCGCGCCGGTCCCTTTGGCCAGCTGTTCCGTCCCGACAACTTCGTTTTCGGCCAGTCGGGTGCTGGCAACAACTGGGCCAAGGGTCACTACACTGAGGTTA---------------------------------------------------------------------------------------------------------------------------------------------------------------------------------------------------------------------------------------------------------------------------------------------------------------CATTGAGAAGTTTGAGAAGGGTTGTCATTTTT-TGCCCTTT-------------------------TTTATTATCCCTTTACC?TTCTCTGCCCTGTTCTCTTCACTATCTGTTTGCTC-------GCCATACATT---ATGTATGGCAGGCA------TACAGAATTTTTGGCTCTAGCGCCAGA---TTTTTTTTTTTTTTTTTGCCCGCCTGCATCTGCCCCTCG------CATCATTTT-AAAGT-GGGG--TGGAGGGGCATCTCTC-ACCCCCCTGCACAAACTGC-----------A-CAGACCACAC--CAA-ACGTC----------------------------------------------T-------CATTCTATCGATGCCAGCTTCCGATCACTA--ACACCCCTAATAGGAGGCTGCTGAGCTCGGCAAGGGTTCTTTCAAGTATGCCTGGGTTCTGGACAAGCTCAAGGCCGAGCGTGAGCGCGGTATCACCATCGATATCGCTCTCTGGAAGTTCGAGACCCCCAAGTACTACGTCACCGTCATTGGTATGTGATGTGCTTCTTAC------------------GTTGTCCTCTCGCAACAAAAGTATCGACACTAACACG---TGCCT------------------------------------------------------------------------------------------------------------------------------------------------------------------------------------------------------------------------------------------------------------------------------------------------------------------------
Ceratocystiopsis_yantaiensis_SNM650            --------------------------------------------------------------------------------ATCATTATGATAAT-ACAAACCACGAGTCT-CGGCTCGCAACCCCTGTGGACTTACCTATTGTCTGTTGTTGCC-TCTGGCAGGCG--GCGTGCGGCCTGCCCCCTTC-----------------GGGGGACAGGGCGGGCGTCC-CTGCCGGCGGTGGCCCCCTTCTAAACACACCAAA-----AGTCATAACGAGCGTCTGAGTAGGATTCTAAATCC-AAGCAAAACTTTCAACAACGGATCTCTTGGCTCTGGCATCGATGAAGAACGCAGCGAAATGCGATAAGTAATGCGAATTGCAGAATTCCGCGAGTCATCGAATCTTTGAACGCACATTGCGCCTGCCAGTATTCTGGCAGGCATGCCTGTCCGAGCGTCATTACACCCCTCA----GCGCGCCTACGTGCT-GGTGTTGGGGCTCTCCCGCGCGTAC----------------------------------------AGCCGGGAGGCCCCTAAAGCGAGTGGCGGGCCGGCTGGGATTGGCACCGAGCGCAGTAAAA--------CACTTGCGACCGCTCGGG--ACCCCCGGCGAGGCCCTGCCGTCAAAACGCAGAG-----AACCTTCTCTACATTT-TTTAGG-TGACCTCGGATCAG--------------------------------------------------------------------------------------------------------------------------------------------------------------------------------------------------------------------------------------------------------------------------------------------------------------------------------------------------------------------------------------------------------------------------------------------------------------------------------------------------------------------------------------------------------------------------------------------------------------------------------------------------------------------------------------------------------------------------------------------------------------------------------------------------------------------------------------------------------------------------------------------------------------------------------------------------------------------------------------------------------------------------------------------------------------------------------------------------------GGGTAACCAAATCGGTGCTGCTTTCTGGTATG-----TGT-TACTC-----AACTCTCGAGTTCTC--------------AATCTTTCAGCG-----------------AACAAGCATACTGACGTTTTCCACAGGCAGCAGATTTCAGCCGAGCACGGCCTTGACAGCAATGGCGTGTATGTTTTCTTATCCT---------CACAGGTGTCAGGTACTTGTACTTG---GCTGACAGT-CTTCGAAGGTACAACGGTTCGTCCGAGCTGCAGCTCGAGCGCATGAGCGTCTACTTCAACGAGGTCTCGGGGAACAAGTACGTTCCCCGCGCTGTCCTTGTTGATCTGGAGCCTGGTACCATGGACGCCGTCCGCGCCGGTCCCTTTGGCCAGCTGTTCCGTCCCGACAACTTCGTTTTCGGCCAGTCGGGTGCTGGCAACAACTGGGCCAAGGGTCACTACACTGAGGTTA---------------------------------------------------------------------------------------------------------------------------------------------------------------------------------------------------------------------------------------------------------------------------------------------------------------CATTGAGAAGTTTGAGAAGGGTTGTCATTTTT-TGCCCTTT-------------------------TTTATTATCCCTTTACC?TTCTCTGCCCTGTTCTCTTCACTATCTGTTTGCTC-------GCCATACATT---ATGTATGGCAGGCA------TACAGAATTTTTGGCTCTAGCGCCAGA---TTTTTTTTTTTTTTTTTGCCCGCCTGCATCTGCCCCTCG------CATCATTTT-AAAGT-GGGG--TGGAGGGGCATCTCTC-ACCCCCCTGCACAAACTGC-----------A-CAGACCACAC--CAA-ACGTC----------------------------------------------T-------CATTCTATCGATGCCAGCTTCCGATCACTA--ACACCCCTAATAGGAGGCTGCTGAGCTCGGCAAGGGTTCTTTCAAGTATGCCTGGGTTCTGGACAAGCTCAAGGCCGAGCGTGAGCGCGGTATCACCATCGATATCGCTCTCTGGAAGTTCGAGACCCCCAAGTACTACGTCACCGTCATTGGTATGTGATGTGCTTCTTAC------------------GTTGTCCTCTCGCAACAAAAGTATCGACACTAACACG---TGCCT------------------------------------------------------------------------------------------------------------------------------------------------------------------------------------------------------------------------------------------------------------------------------------------------------------------------
Leptographium_lundbergii_CMW17259              ------------------------------------------------------------------------------------------------------------------------------------------------------------------------------------------------------------------------------------------------------------------------------------------------------------------------------------------------------------------------------------------------------------------------------------------------------------TGCCTGTCCGAGCGTCATTTCCTCCCTCACGCAGCGCGCCTGCGT----GGTGTTGGGGCGTTCTGCGGTCC--AGG----CCTGCGCCCAGCG----------CAGGCCGCC------GCAGCCCCCGAAAGCCAGTGGCGGGCCGGCAGCG---GGCTCCGAGCGCAGTAAGCA--------TCACGCCCTCGCTCTGGACGCCCCCGCCTGCGCCCTGCCCCCATA-CCGGCAGACGCGAGTCTGC-CTCCTTCT--CAAGGTTGACCTCGGATCAGGTAGGACTACCCGCTGAACTTAAGCATATCAATAAGCGGAGGAAAAGAAACCAACAGGGATTGCCCCAGTAACGGCGAGTGAAGCGGCAACAGCTCAGATTTGGAATCTGGTCCCC----AGGGCCCGAGTTGTAATCTGGAGAGGATGCTTCTGGCGCGGCGCCTTCC-GAGTTCCCTGGAACGGGACGCCGGAGAGGGTGAGAGCCCCGTACGGTTGGACGCCTAGCCTTT-GTGAAGCTCCTTCGACGAGTCGAGTAGTTTGGGAATGCTGCTCAAAATGGGAGGTAAATTTCTTCTAAAGCTAAATACCGGCCAGAGACCGATAGCGCACAAGTAGAGTGATCGAAAGATGAAAAGCACTTTGAAAAGAGGG-------------------------------------------------------------------------------------------------------------------------------------------------------------------------------------------------------------------------------------------------------------------------------------------------------------------------------------------------------------------------------------------------------------------------------------------------------------------------------------------------------------------------------------------------------------------------------------------------------------------------------------------------------------------------------------------------------------------------------TGCTGCTTTCTGGTAAG-----CTT-GATCT-----GAACTATAAACAACGCGTTTGCGTGACG----------------------CGCTCAAAGTGACAAAAACTAACAAG-CTCGCAGGCAGCAGATCTCCAGCGAGCACGGTCTCGACAGCAATGGCGTGTAGGTTTCGGGTTCCGAAAATACGTCTATTGCGATGTATGTGTATGTGTA---TCTAATGCGTTCTATCAGGTACAATGGCACGTCTGAGCTCCAGCTCGAGCGCATGAGCGTGTACTTCAACGAGGCTTCAGGCAACAAGTACGTGCCTCGCGCCGTCCTGGTCGATCTCGAGCCCGGCACGATGGATGCCGTGCGCGCCGGTCCCTTTGGGCAGCTCTTCCGGCCTGACAACTTCGTTTTCGGC---------------------------------------------------------------------------------------------------------------------------------------------------------------------------------------------------------------------------------------------------------------------------------------------------------------------------------------------------------------------------TCGAGAAGGTTAGTTTTTCCTCTCTC--------CGGCATCTGCCCTACCTCCA----------CCCTCTTCCCTACT---GCACACGACACGTCCATTCCTTTCATT---------------------------------------ATCAGAAAATGGGGCTTGGAGGGGCAATTCCTGTTCCCTGCC-----TTTCTGCC-TTGTGGAACCCTGAA-----AATTTTTGGGCGGTC-AAGT--TCCAAGCACAACCAT---CTGGTGTGCACGGACCTCGGGCAGATCTAATCCAACCCCATATCCCCATACCACCACTCACTACTCACGCCATCTCGTCTCCACCTGCTTGCATGAGC----------TTCTGTGCGTGTTGAATTC--GCCGCTA--ACCCCCAATACAGGAAGCCGCTGAGCTGGGCAAGGGCTCCTTCAAGTACGCATGGGTTCTTGACAAGCTCAAGGCCGAGCGCGAGCGCGGTATCACCATCGATATCGCCCTCTGGAAGTTCGAGACCCCCAAGTACTACGTCACCGTCATT----------------------------------------------------------------------------------------GACGCCCCGGGTCATCGTGACTTCATCAAGAACATGATCACGGGCACGTCGCAGGCCGACTGCGCTATCCTGATCATTGCCGCTGGTACGGGTGAGTTCGAGGCTGGTATCTCCAAGGATGGCCAGACCCGCGAGCACGCCCTGCTGGCCTACACCCTCGGTGTCCGGCAGCTCATTGTC--------------------------------------------------------------------------------------------------------------------------------
Leptographium_lundbergii_CMW17266              ------------------------------------------------------------------------------------------------------------------------------------------------------------------------------------------------------------------------------------------------------------------------------------------------------------------------------------------------------------------------------------------------------------------------------------------------------------TGCCTGTCCGAGCGTCATTTCCTCCCTCACGCAGCGCGCCTGCGT----GGTGTTGGGGCGTTCTGCGGTCC--AGG----CCTGCGCCCAGCG----------CAGGCCGCC------GCAGCCCCCGAAAGCCAGTGGCGGGCCGGCAGCG---GGCTCCGAGCGCAGTAAGCA--------TCACGCCCTCGCTCTGGACGCCCCCGCCTGCGCCCTGCCCCCATA-CCGGCAGACGCGAGTCTGC-CTCCTTCT--CAAGGTTGACCTCGGATCAGGTAGGACTACCCGCTGAACTTAAGCATATCAATAAGCGGAGGAAAAGAAACCAACAGGGATTGCCCCAGTAACGGCGAGTGAAGCGGCAACAGCTCAGATTTGGAATCTGGTCCCC----AGGGCCCGAGTTGTAATCTGGAGAGGATGCTTCTGGCGCGGCGCCTTCC-GAGTTCCCTGGAACGGGACGCCGGAGAGGGTGAGAGCCCCGTACGGTTGGACGCCTAGCCTTT-GTGAAGCTCCTTCGACGAGTCGAGTAGTTTGGGAATGCTGCTCAAAATGGGAGGTAAATTTCTTCTAAAGCTAAATACCGGCCAGAGACCGATAGCGCACAAGTAGAGTGATCGAAAGATGAAAAGCACTTTGAAAAGAGGG-------------------------------------------------------------------------------------------------------------------------------------------------------------------------------------------------------------------------------------------------------------------------------------------------------------------------------------------------------------------------------------------------------------------------------------------------------------------------------------------------------------------------------------------------------------------------------------------------------------------------------------------------------------------------------------------------------------------------------TGCTGCTTTCTGGTAAG-----CTT-GATCT-----GAACTATAAACAACGCGTTTGCGTGACG----------------------CGCTCAAAGTGACAAAAACTAACAAG-CTCGCAGGCAGCAGATCTCCAGCGAGCACGGTCTCGACAGCAATGGCGTGTAGGTTTCGGGTTCCGAAAATACGTCTATTGCGATGTATGTGTATGTGTA---TCTAATGCGTTCTATCAGGTACAATGGCACGTCTGAGCTCCAGCTCGAGCGCATGAGCGTGTACTTCAACGAGGCTTCAGGCAACAAGTACGTGCCTCGCGCCGTCCTGGTCGATCTCGAGCCCGGCACGATGGATGCCGTGCGCGCCGGTCCCTTTGGGCAGCTCTTCCGGCCTGACAACTTCGTTTTCGGC---------------------------------------------------------------------------------------------------------------------------------------------------------------------------------------------------------------------------------------------------------------------------------------------------------------------------------------------------------------------------TCGAGAAGGTTAGTTTTTCCTCTCTC--------CGGCATCTGCCCTACCTCCA----------CCCTCTTCCCTACT---GCACACGACACGTCCATTCCTTTCATT---------------------------------------ATCAGAAAATGGGGCTTGGAGGGGCAATTCCTGTTCCCTGCC-----TTTCTGCC-TTGTGGAACCCTGAA-----AATTTTTGGGCGGTC-AAGT--TCCAAGCACAACCAT---CTGGTGTGCACGGACCTCGGGCAGATCTAATCCAACCCCATATCCCCATACCACCACTCACTACTCACGCCATCTCGTCTCCACCTGCTTGCATGAGC----------TTCTGTGCGTGTTGAATTC--GCCGCTA--ACCCCCAATACAGGAAGCCGCTGAGCTGGGCAAGGGCTCCTTCAAGTACGCATGGGTTCTTGACAAGCTCAAGGCCGAGCGCGAGCGCGGTATCACCATCGATATCGCCCTCTGGAAGTTCGAGACCCCCAAGTACTACGTCACCGTCATT----------------------------------------------------------------------------------------GACGCCCCGGGTCATCGTGACTTCATCAAGAACATGATCACGGGCACGTCGCAGGCCGACTGCGCTATCCTGATCATTGCCGCTGGTACGGGTGAGTTCGAGGCTGGTATCTCCAAGGATGGCCAGACCCGCGAGCACGCCCTGCTGGCCTACACCCTCGGTGTCCGGCAGCTCATTGTC--------------------------------------------------------------------------------------------------------------------------------
;
END;

begin trees;
	tree tree_1 = [&R] ((((((Ceratocystiopsis_chalcographii_CBS_147954:0.001122,Ceratocystiopsis_chalcographii_CBS_147955:0.001032)[&label="92.7/99"]:0.011431,Ceratocystiopsis_minuta_CMW4352:0.002595)[&label="100/100"]:0.052928,((Ceratocystiopsis_sp__MY_2023a_SCAU_16CQ0403E:1.0E-6,Ceratocystiopsis_sp__MY_2023a_SCAU_16CQ0403F:1.0E-6)[&label="99.8/100"]:0.02266,((Ceratocystiopsis_sp__NFF1616:1.0E-6,Ceratocystiopsis_sp__NFF1617:1.0E-6)[&label="95.6/100"]:0.005118,(Ceratocystiopsis_weihaiensis_SNM634:0.001109,Ceratocystiopsis_weihaiensis_SNM649:0.001236)[&label="90.1/100"]:0.003672)[&label="100/100"]:0.044734)[&label="99.9/100"]:0.03295)[&label="48.7/45"]:0.007614,((((((((Ceratocystiopsis_debeeria_CBS_147958:1.0E-6,Ceratocystiopsis_debeeria_CMW_57289:3.97E-4)[&label="98.2/100"]:0.007119,(Ceratocystiopsis_sp__MY_2023d_SCAU_16CQ3701B:1.0E-6,Ceratocystiopsis_sp__MY_2023d_SCAU_16CQ3701D:1.0E-6)[&label="96.7/100"]:0.005853)[&label="95.2/97"]:0.01251,(Ceratocystiopsis_sp__CJ_2024a_SCAU_22SN25011:0.001054,Ceratocystiopsis_sp__CJ_2024a_SCAU_22SN25111:0.002604)[&label="99.8/100"]:0.025397)[&label="100/100"]:0.060186,(Ceratocystiopsis_neglecta_CBS_100596:0.189235,(Ceratocystiopsis_synnemata_KFL16918DA:8.1E-5,Ceratocystiopsis_synnemata_KFL17718DA:3.85E-4)[&label="100/100"]:0.132369)[&label="52.8/56"]:0.025437)[&label="97.3/90"]:0.030644,(Ceratocystiopsis_ranaculosa_CMW13940:0.072107,((Ceratocystiopsis_sp__NFF1618:1.0E-6,Ceratocystiopsis_sp__NFF1619:1.0E-6)[&label="78.7/100"]:0.001858,(Ceratocystiopsis_yantaiensis_SNM582:1.0E-6,Ceratocystiopsis_yantaiensis_SNM650:1.0E-6)[&label="78.5/100"]:0.002226)[&label="99.9/100"]:0.146596)[&label="99.1/99"]:0.087879)[&label="77.9/59"]:0.011341,(Ceratocystiopsis_troendelagii_CBS_147962:0.004683,Ceratocystiopsis_troendelagii_CBS_147963:0.005443)[&label="100/100"]:0.037339)[&label="85.2/64"]:0.008622,Ceratocystiopsis_minima_CMW162:0.047015)[&label="96/83"]:0.026224,((Ceratocystiopsis_norroenii_CBS_147956:0.002977,Ceratocystiopsis_norroenii_CBS_147957:0.001)[&label="95/100"]:0.008447,(Ceratocystiopsis_siguniangensis_CFCC57602:1.0E-6,Ceratocystiopsis_siguniangensis_CFCC57603:1.0E-6)[&label="99.9/100"]:0.02003)[&label="100/100"]:0.040289)[&label="9.2/29"]:0.002171)[&label="100/99"]:0.154176,(Ceratocystiopsis_rollhanseniana_UM110:0.007968,Ceratocystiopsis_rollhanseniana_UM113:0.002641)[&label="99.7/100"]:0.133542)[&label="100/100"]:0.484797,Leptographium_lundbergii_CMW17259:1.0E-6,Leptographium_lundbergii_CMW17266:1.0E-6);
end;
