# Supplementary material for: ﻿Ophiostomatoid fungi associated with Hylurgus ligniperda, including six new species from eastern China
Source: IMA Fungus. 2025 Oct 28;16:e169382. doi: 10.3897/imafungus.16.169382 (PMC12587175; doi:10.3897/imafungus.16.169382)
Supplement: Supplementary material 16 — ML tree of Graphilbum generated from the combined (ITS + TEF1-α + CAL) sequence data [file imafungus-16-e169382-s016.nexus]

#NEXUS
[ TITLE ]
BEGIN TAXA;
       DIMENSIONS NTAX=30;
       TAXLABELS
             Graphilbum_acuminatum_CBS_145811
             Graphilbum_acuminatum_CBS_145828
             Graphilbum_carpaticum_CBS_145835
             Graphilbum_carpaticum_CBS_145837
             Graphilbum_crescericum_CBS_130864
             Graphilbum_crescericum_CBS_145820
             Graphilbum_crescericum_CBS_145821
             Graphilbum_crescericum_CBS_145823
             Graphilbum_crescericum_CBS_145824
             Graphilbum_curvidentis_49aKFJD
             Graphilbum_curvidentis_CBS_145832
             Graphilbum_fragrans_CMW43200
             Graphilbum_fragrans_CMW44159
             Graphilbum_furuicola_CBS_145813
             Graphilbum_furuicola_CBS_145836
             Graphilbum_interstitiale_CBS_145816
             Graphilbum_interstitiale_CBS_145817
             Graphilbum_niveum_SNM100
             Graphilbum_niveum_SNM145
             Graphilbum_sexdentatum_CBS_145814
             Graphilbum_sp_NFF1626
             Graphilbum_sp_NFF1627
             Graphilbum_sparsum_CBS_405_77
             Graphilbum_translucens_NFF1614
             Graphilbum_translucens_NFF1615
             Graphilbum_translucens_SNM101
             Graphilbum_translucens_SNM104
             Graphilbum_translucens_SNM144
             Sporothrix_villosa_SNM185
             Sporothrix_villosa_SNM188
;
END;
BEGIN CHARACTERS;
       DIMENSIONS NCHAR=3038;
       FORMAT MISSING=? GAP=- MATCHCHAR=. datatype=nucleotide;
MATRIX

Graphilbum_acuminatum_CBS_145811       ---------------------CTTGGTCATTTAGAGGAAGTAAAAGTCGTAACAAGGTCTCCGTTGGTGAACCAGCGGAGGGATCATTAC-CGAGTTT-TTAACTCCCAACCCGTGTGAACCATACCGACG-TATTGCTGTCTTGTTGCTTCCGGCCGGCGGCGCCCTTGTCAG-AGGGGCGCCCGCAAGGC-GCCTGGCGTGC--GCGCCAG------GGGCACCGGCCGGAGGTGGCAGGCACGGCCATTGTTTAAAACGCTTGCCTGAT-TTGTGGCTCGTCTGAGCAAAAACAGAAAAGACAAAATAGTCAAAACTTTCAACAACGGATCTCTTGGTTCTGGCATCGATGAAGAACGCAGCAAAACGCGATAAGTAATGTGAATTGCAGAATTTAGTGAATCATCAAATCTTTGAACGCACATTGCGCCTGCCAGTATTCTGGCAGGCATGCCTGTCCGAGCGTCATTTCCACCCTCAGGCGCC-TTGTGCGCCTGCCGTTGGGGCTTTTCTGCGGCCTAGCCGCAGGCCCCGAAAGCGAGTGGCGGGCTGGCTGGTCGGCTCCGAGCGCAGT---------AAACATTTCTTCGCTCTGGACGCCCCGGCTTGCGCCCTGCCGTAAAAAGCCTTTTTATTTTTAGGTTGACCTCGGATCAGGTAGGACTACCCGCTGAACTTAAGCATATCAATAAGCGGAGGA-----------CATCGAGAAGTTC-GAGAAG-------------------GTCAGTTTGCGACTGCT-----------------------GGGACTACCCTTTGTTCTCGACTACC----------------------CCTCATTTTTTCATTT-TTTCATTCATATTTCACTCGTTTCCCT-CATTTCTACCCAA-----CTTCGCTCTGGAAAAAAA----ACTTTTTTAGCCCA---TCACTGCCTCTGGCG----------CTACTG-CCCCTCTTCCCCTCCAAGTTGA-----TTTT-AAAGTGGGG-TGGAGGGGCAACT--CGCACCCCTGCTTTCACT------------GCCTTATCA-CTGGACCC------------------------------------------------GTCGTGCACGGACCAGA----------ACACAGCACCATCCCCCTTCCGCCAGCCTCGTTC-----TTTGGA-ACCACTCCCTTCCGCCAGCCTCGTTTTTCGAAACCATTTCCACT----------------------------------TTAAGAACCACTC--------CCCAGTCGGAACCGCTGCTAACTCCC--AACAGGAAGCTGCTGAGCTGGGCAAGGGCTCCTTCAAGTACGCATGGGTGCTTGACAAGCTCAAGGCCGAGCGTGAGCGCGGTATCACCATTGACATCGCCCTCTGGAAGTTCGAGACCCCCAAGTACTACGTCACCGTCATTGGTATGCTCCTGCTGTTCTC--TTCTCGCTTTTGT---------------------------------------------------TAGACTGTTTTCTGACTTTCCCAGACGCCCCTGGCCATCGTGACTTCATCAAGAACATGATCACTGGTACCTCCCAGGCCGACTGCGCCATTCTCATCATTGCCGCCGGTACTGGTGAGTTCGAGGCTGGTATCTCCAAGGATGGCCAGACTCGTGAGCACGCCCTGCTGGCCTACACCCTGGGT---------------------------------------------------------------------------------------------------------------------------------------------------------------------------------------------------------------GACAAGGATGGTGATGGTTCGTGGCGCCT------TCCCCCCCTTCTTGCTTGGCGCGTTACGG---------CTTGC--------TGTGCGGGCATCTGTCTGGACATTTGCCCATTTGCCCGTTGGAAGCCCCGTCCGATTTACTGACGCGTTGGGCGCTGCACAGGACAAATCACTACCAAGGAGCTGGGCACTGTCATGCGCTCGCTCGGCCAGAACCCGTCCGAGGCTGAGCTGCAGGACATGATCAACGAGGTCGATGCGGACAACAACGGCACCATTGATTTCCCTGGTACGTTTTC-------------GGGCGCCGGCCTGGTGG-----------------CAGGCGGCAGGCGGCAGGCGGCAGAGAGGCGGTGACGGGAG-GGATTATGGCGCACAA---------------------------------------------------------------------------------------------AGCTAACAC---GATGCGCATAGAGTTCCTCACAATGATGGCCCGCAAAATGAAGGACACCGACTCAGAAGAGGAGATCCGGGAGGCATTCAAGGT--------GAGCCGCGGGCAGTGGT---------------------------------------ATCCTGACGCCCAGGGTGGCCGCTTTTGGGGTTGGGGTTGGATTTGGGTTTATTTATACTGTCTTGGTGTCTTGCCTTTTTTTCCCTGGCCTACCTTTGTGCACGCACTGA------CACGCTCCGCAGGTCTTTGATCGTGACAACAACGGCTTCATTTCCGCTGCAGAGCTGCGCCACGTCATGACCTCGATTGGCGAGAAGCTGACGGACGAGGAGGTCGACGAGATGATCCGCGAGGCCGACCAGGACGGCGACGGCCGCATCGACTGTACGCATGC------TTTCCGCGTGTCCCCGATGCACAAGTGTC----------CTTCC-----------------------------------TGCTAACGCGACTCCGC-----AGACAACGAGTTTGTCCAACTCATGA-------
Graphilbum_acuminatum_CBS_145828       ---------------------CTTGGTCATTTAGAGGAAGTAAAAGTCGTAACAAGGTCTCCGTTGGTGAACCAGCGGAGGGATCATTAC-CGAGTTT-TTAACTCCCAACCCGTGTGAACCATACCGACG-TATTGCTGTCTTGTTGCTTCCGGCCGGCGGCGCCCTTGTCAG-AGGGGCGCCCGCAAGGC-GCCTGGCGTGC--GCGCCAG------GGGCACCGGCCGGAGGTGGCAGGCACGGCCA---TTTAAAACGCTTGCCTGAT-TTGTGGCTCGTCTGAGCAAAAACAGAAAAGACAAAATAGTCAAAACTTTCAACAACGGATCTCTTGGTTCTGGCATCGATGAAGAACGCAGCAAAACGCGATAAGTAATGTGAATTGCAGAATTTAGTGAATCATCAAATCTTTGAACGCACATTGCGCCTGCCAGTATTCTGGCAGGCATGCCTGTCCGAGCGTCATTTCCACCCTCAGGCGCC-TTGTGCGCCTGCCGTTGGGGCTTTTCTGCGGCCTAGCCGCAGGCCCCGAAAGCGAGTGGCGGGCTGGCTGGTCGGCTCCGAGCGCAGT---------AAACATTTCTTCGCTCTGGACGCCCCGGCTTGCGCCCTGCCGTAAAAAGCCTTTTTATTTTTAGGTTGACCTCGGATCAGGTAGGACTACCCGCTGAACTTAAGCATATCAATAAGCGGAGGA---------------------------------------------------------------TGCT-----------------------GGGACTACCCTTTGTTCTCGACTACC----------------------CCTCATTTTTTCATTT-TTTCTTTCATATTTCACTCGTTTCCCT-CATTTCTACCCAA-----CTTCGCTCTGGAAAAAAA----ACTTTTTTAGCCCA---TCACTGCCTCTGGCG----------CTACTG-CCCCTCTTCCCCTCCAAGTTGA-----TTTT-AAAGTGGGG-TGGAGGGGCAACT--CGCACCCCTGCTTTCACT------------GCCTTATCA-CTGGACCC------------------------------------------------GTCGTGCACGGACCAGA----------ACACAGCACCATCCCCCTTCCGCCAGCCTCGTTC-----TTTGGA-ACCACTCCCTTCCGCCAGCCTCGTTCTTCGAAACCATTTCCCCT----------------------------------TTAAGAACCACTC--------CCCAGTCGGAACCGCTGCTAACTCCC--AACAGGAAGCTGCTGAGCTGGGCAAGGGCTCCTTCAAGTACGCATGGGTGCTTGACAAGCTCAAGGCCGAGCGTGAGCGCGGTATCACCATTGACATCGCCCTCTGGAAGTTCGAGACCCCCAAGTACTACGTCACCGTCATTGGTATGCTCCTGCTGTTTTC--TTCTCGCTGCTTT---------------------------------------------------TAGACTGTTTTCTGACTTTCCCAGACGCCCCTGGCCATCGTGACTTCATCAAGAACATGATCACTGGTACCTCCCAGGCCGACTGCGCCATTCTCATCATTGCCGCCGGTACTGGTGAGTTCGAGGCTGGTATCTCCAAGGATGGCCAGACTCGTGAGCACGCCCTGCTGGCCTACACCCTGGGTGTCCGGCAGCTCATTGTCGCCATCAACAAGATGGACACCACC-------------------------------------------------------------------------------------------------------------------------------------------------------TCCTGGCGGAATAGGACAAGGACGGCGATGGTTCGTGGCGCCT------TCCCCCCCTTCTTGCTTGGCGCGTTACGG---------CTTGC--------TGTGCGGGCATCTGTCTGGACATTTGCCCATTTGCCCGTTGGAAGCCCCGTCCGATTTACTGACGCGTTGGGCGCTGCAGAGGACAAATCACTACCAAGGAGCTGGGCACTGTCATGCGCTCGCTCGGCCAGAACCCGTCCGAGGCTGAGCTGCAGGACATGATAAACGAGGTCGATGCGGACAACAACGGCACCATTGATTTCCCTGGTACGTTTTC-------------GGGCGCCGGCCTGGTGG-----------------CAGGCGGCAGGCGGCAGGCGGCAGAGAGGCGGTGACGGGAG-GGATTATGGCGCACAA---------------------------------------------------------------------------------------------AGCTAACAC---GATGCGCATAGAGTTCCTCACAATGATGGCCCGCAAAATGAAGGACACCGACTCAGAAGAGGAGATCCGGGAGGCATTCAAGGT--------GAGCCGCGGGCAGTGGC---------------------------------------ATCCTGATGCCCAGGGTGGCCGCTTTTGGGGTTGGGGTTGGATTTGGGTTTATTTATACTGTCTTGGTGTCTTGCCTTTTTTTCCCTGGCCTACCTTTGTGCACGCACTGA------CACGCTCCGCAGGTCTTTGATCGTGACAACAACGGCTTCATCTCCGCTGCAGAGCTGCGCCACGTCATGACCTCGATTGGCGAGAAGCTGACGGACGAGGAGGTCGACGAGATGATCCGCGAGGCCGACCAGGACGGCGACGGCCGCATCGACTGTACGCATGC------TTTCCGCGTGTCCCCGATGCACAAGTGTC----------CTTCC-----------------------------------TGCTAACGCGACTCCGC-----AGACAACGAGTTTGTGCAACT------------
Graphilbum_carpaticum_CBS_145835       -----------------------------------GGAAGTAAAAGTCGTAACAAGGTCTCCGTTGGTGAACCAGCGGAGGGATCATTAC-CGAGTTT-TCAACTCCCAACCCATGTGAACCATACCGACG-TTCTGCTGTCTTGTTGCTTCCGGCCGGCGGCGCCC-TGTAAG-AGGGGCGCCCGCAAGGC-GCCTGGCGTAC--GCGCCAG------GGGCACCGGCCGGAGGTGGCAGGCACGGCCTTTATGTTAAACGCTTGCCTGAT-TTGTGGCTCGTCTGAGCAAAAA-AGAAAAGACAAAATAGTCAAAACTTTCAACAACGGATCTCTTGGTTCTGGCATCGATGAAGAACGCAGCAAAACGCGATAAGTAATGTGAATTGCAGAATTTAGTGAATCATCAAATCTTTGAACGCACATTGCGCCTGCCAGTATTCTGGCAGGCATGCCTGTCCGAGCGTCATTTCCACCCTCAGGCGCC-TCGTGCGCCTGCTGTTGGGGCTCTTCTGCGGCCTGGCCGCAGGCCCCGAAAGCAAGTGGCGGGCTGGCTGGTCGGCTCCGAGCGCAGT---------AAACA-CTCTTCGCTCTGGACGCCCCGGCTTGCGCCCTGCCGTAAAAGCCTTTTATTTTTATAGGTTGACC----------------------------------------------------------------------GCGTTC-------------------------------------------------ACAGCTGCTTTCC-----TCACATCCTTTTGCGTTCC------------------------------AGCTGCTTTCCTCA-CATCCCTTTTTTCCTGCACTTCTGCCCAAATGGTGCCCTGCAAAAAAGGTGCCCTGCAAAAAAA-----CTTTTTTAGTCCA-TCACTCTGCCACTA-------------CGTCTG-CCCCTCTTCCCCTCCAG--CAGA----TTTT-AAAGTGGGG-TGGAGGGGCTACT----TATCCCTGCCTGCTGC----------CCATCTCACTT-TTTGGTCTGGCCGA---------------------------------------CCCATCGTGCACGGACCCCT------------------------------------TGTGCACCACATCCTCTCTCACACTTCCATCG-----------------------------------------------------------------------------CC--------AACCTCTGGAATCCGTGCTAACCCTC--AACAGGAAGCCGCTGAGCTGGGCAAGGGCTCCTTCAAGTACGCATGGGTGCTTGACAAGCTCAAGGCCGAGCGTGAGCGCGGTATCACCATCGATATCGCCCTCTGGAAGTTCGAGACCCCCAAGTACTATGTCACCGTCATTGGTAGGTTTCTTGTCTTACC--GCCATGGCAATCTGCC------------------------------------------GATGACTGAGCCGACGACTGAC-TTCACAGACGCCCCCGGCCATCGTGACTTCATCAAGAACATGATCACTGGTACCTC-------------------------------------------------------------------------------------------------------------------------------------------------------------------------------------------------------------------------------------------------------------TGTT-----GGAATCTTTATTTTCTGGCCTTTCTTCGCCGCTACTAACGAATGCTCGGCGGAATAGGACAAGGACGGCGATGGTTCGTGGC----------CCTCCCCCCTCTTGCTTTACGCGCTTTGG---------CGGGCACGC----TCTATGGCTAGCTATACGGG--------CGTCTGTCTCTTTGGG-----ACCCAATTTGCTGACGCGTCGGGCGCCGCACAGGTCAAATCACCACCAAGGAGCTGGGCACTGTCATGCGCTCGCTCGGCCAGAACCCGTCCGAGTCTGAGCTGCAGGACATGATCAACGAGGTTGATGCAGACAACAACGGCACCATTGACTTCCCTGGTACGTTTA--------------GGGCACCGAACG-------------------------------GGCGGCAGGCGACGGAGAGGCGGTGACGGAGC-GA-TTATGGCGCACA----------------------------------------------------------------------------------------------AGCTAACAC---GACGCG--CAGAGTTCCTCACCATGATGGCCCGCAAAATGAAGGACACCGACTCAGAAGAGGAGATCCGGGAGGCATTCAAGGTATGAAGACAGGCCGCGGGCCGCGTC---------------------------------------ATTCTGACGCCATTGT-----------------------------------------------------------------------------GTTTCGTGCACGCGCTGA------CTGGCTCCGCAGGTCTTTGATCGTGACAACAACGGCTTCATCTCTGCCGCAGAGCTGCGCCACGTCATGACCTCGATTGGCGAGAAGCTGACGGACGAGGAGGTCGACGAGATGATCCGCGAGGCTGACCAGGACGGCGACGGCCGCATCGACTGTACGCATTC------TTTCCGTGGCCCCTCTGCACAAAGGAGATGC------------------------------------------------TGCTAACGCGATTCCAC----TAGACAATGAGTTTGTGCAGCTCATGATGCA---
Graphilbum_carpaticum_CBS_145837       ---------------------CTTGGTCATTTAGAGGAAGTAAAAGTCGTAACAAGGTCTCCGTTGGTGAACCAGCGGAGGGATCATTAC-CGAGTTT-TCAACTCCCAACCCATGTGAACCATACCGACG-TTCTGCTGTCTTGTTGCTTCCGGCCGGCGGCGCCC-TGTAAG-AGGGGCGCCCGCAAGGC-GCCTGGCGTAC--GCGCCAG------GGGCACCGGCCGGAGGTGGCAGGCACGGCCTTTATGTTAAACGCTTGCCTGAT-TTGTGGCTCGTCTGAGCAAAAA-AGAAAAGACAAAATAGTCAAAACTTTCAACAACGGATCTCTTGGTTCTGGCATCGATGAAGAACGCAGCAAAACGCGATAAGTAATGTGAATTGCAGAATTTAGTGAATCATCAAATCTTTGAACGCACATTGCGCCTGCCAGTATTCTGGCAGGCATGCCTGTCCGAGCGTCATTTCCACCCTCAGGCGCC-TCGTGCGCCTGCTGTTGGGGCTCTTCTGCGGCCTGGCCGCAGGCCCCGAAAGCAAGTGGCGGGCTGGCTGGTCGGCTCCGAGCGCAGT---------AAACA-CTCTTCGCTCTGGACGCCCCGGCTTGCGCCCTGCCGTAAAAGCCTTTTATTTTTATAGGTTGACCTCGGATCAG-------------------------------------------------------------GCGTTC-------------------------------------------------ACAGCTGCTTTCC-----TCACATCCTTTTGCGTTCC------------------------------AGCTGCTTTCCTCA-CATCCCTTTTTTCCTGCACTTCTGCCCAAATGGTGCCCTGCAAAAAAGGTGCCCTGCAAAAAAA-----CTTTTTTAGTCCA-TCACTCTGCCACTA-------------CGTCTG-CCCCTCTTCCCCTCCAG--CAGA----TTTT-AAAGTGGGG-TGGAGGGGCTACT----TATCCCTGCCTGCTGC----------CCATCTCACTT-TTTGGTCTGGCCGA---------------------------------------CCCATCGTGCACGGACCCCT------------------------------------TGTGCACCACATCCTCTCTCACACTTCCATCG-----------------------------------------------------------------------------CC--------AACCTCTGGAATCCGTGCTAACCCTC--AACAGGAAGCCGCTGAGCTGGGCAAGGGCTCCTTCAAGTACGCATGGGTGCTTGACAAGCTCAAGGCCGAGCGTGAGCGCGGTATCACCATCGATATCGCCCTCTGGAAGTTCGAGACCCCCAAGTACTATGTCACCGTCATTGGTAGGTTTCTTGTCTTACC--GCCATGGCAATCTGCC------------------------------------------GATGACTGAGCCGACGACTGAC-TTCACAGACGCCCCCGGCCATCGTGACTTCATCAAGAACATGATCACTGGTACCTC-------------------------------------------------------------------------------------------------------------------------------------------------------------------------------------------------------------------------------------------------------------TGTT-----GGAATCTTTATTTTCTGGCCTTTCTTCGCCGCTACTAACGAATGCTCGGCGGAATAGGACAAGGACGGCGATGGTTCGTGGC----------CCTCCCCCCTCTTGCTTTACGCGCTTTGG---------CGGGCACGC----TCTATGGCTAGCTATACGGG--------CGTCTGTCTCTTTGGG-----ACCCAATTTGCTGACGCGTCGGGCGCCGCACAGGTCAAATCACCACCAAGGAGCTGGGCACTGTCATGCGCTCGCTCGGCCAGAACCCGTCCGAGTCTGAGCTGCAGGACATGATCAACGAGGTTGATGCAGACAACAACGGCACCATTGACTTCCCTGGTACGTTTA--------------GGGCACCGAACG-------------------------------GGCGGCAGGCGACGGAGAGGCGGTGACGGAGC-GA-TTATGGCGCACA----------------------------------------------------------------------------------------------AGCTAACAC---GACGCG--CAGAGTTCCTCACCATGATGGCCCGCAAAATGAAGGACACCGACTCAGAAGAGGAGATCCGGGAGGCATTCAAGGTATGAAGACAGGCCGCGGGCCGCGTC---------------------------------------ATTCTGACGCCATTGT-----------------------------------------------------------------------------GTTTCGTGCACGCGCTGA------CTGGCTCCGCAGGTCTTTGATCGTGACAACAACGGCTTCATCTCTGCCGCAGAGCTGCGCCACGTCATGACCTCGATTGGCGAGAAGCTGACGGACGAGGAGGTCGACGAGATGATCCGCGAGGCTGACCAGGACGGCGACGGCCGCATCGACTGTACGCATTC------TTTCCGTGGCCCCTCTGCACAAAGGAGATGC------------------------------------------------TGCTAACGCGATTCCAC----TAGACAATGAGTTTGTGCA---------------
Graphilbum_crescericum_CBS_130864      -----------------------------------------------------------------------------------TCATTAT-AGAGTTT-TTAACTCCCAACCCGTGTGAACCATACCTATGTTTTTGCTATTCTGTTGCTTTTGGCCGGTGGCTTCC-TGGAAA-CGGGCGGCCCGCAAGGTTGTCAGGCGCTC--CTTTGGGGTGTC-GGGCGCCGGCCAAAGGTAGCCGTTT-GGCTGTTTGTTTAAACGCTTGCTTGC---AATGGCTCGTCTGAGCATTAA-AGAAAAGACAAAATTGTCAAAACTTTCAACAACGGATCTCTTGGTTCTGGCATCGATGAAGAACGCAGCAAAACGCGATAAGTAATGTGAATTGCAGAATTTAGTGAATCATCAAATCTTTGAACGCACATTGCGCCTGCCAGTATTCTGGCAGGCATGCCTGTCCGAGCGTCATTTCCACCCTCAGGCGCCTTTTTGCGTCTGCTGTTGGGGCT-TTCTGCGGCCTAGCTGCAGGCCCCGAAAGCAAGTGGCGGGCTGGCTGGTCGGCTCCGAGCGCAGT---------AAATT-TTCTTCGCTTTGGATGCCCCGGCTTGCGCCCTGCCGTAAAAGCCTT--ATTTTTTTAGGTTGACCT--------------------------------------------------------------CATCGAGAAGTTC-GAGAAG-------------------GTCAGT------------------------------------CATTTTTCGCTTCCCTCTT---------------------------GAATTGCTTTTTAGCA-CTTCACTTCCGTCGCACTTTTCCCCCA-AAAACTTGGCTGC-----CGTCGCCATGGCAAAG----TTTTTTCTCTAGCCTGGTTTTTCTGCCACTTCGC----------GCCTTG-CCCCTCTTCCCCTCCCA--TAA-----TTTT-TAAGTGGGG-TGGAGGGGCAGCC---GCCCTCCCATCTGCACT------------ATTACACTC-TATCTGCC------------------------------------------------TTGGCGCACGGACCATA----------TGTGATCTTCACACAAGGGCCCCAAGCCCCGGTCACATGTCCAAACTCCGCTGCATCTCA------------------TCAACACATTCTCAC------------------------------TGCCATATTCATTT-----------ATTGATCTCCCATGCTAACCCCC--AACAGGAAGCCGCCGAACTCGGCAAGGGTTCCTTCAAGTACGCATGGGTTCTTGACAAGCTCAAGGCCGAGCGTGAGCGCGGTATCACCATTGATATCGCTCTCTGGAAGTTCGAGACCCCGAGATACTACGTCACCGTCATTGGTATGTTTACCTTGCTTTC--TCTGCATTTGTCTCTTCTCTTTGTCTCTC--T------------------------------GATGAACTGTCGTCTAACAACTCCAGATGCCCCCGGCCATCGTGACTTTATCAAGAACATGATCACTGGTACCTCC----------------------------------------------------------------------------------------------------------------------------------------------------------------------------------------------------------------------------------------------------------------------------------------------------------------------------AGGACAAGGATGGCGATGGTTCG----------------------------------------------------TTGGCGCCCGGCTTTTGCTTTTGGCGTCCCTGC-------TTTCCGGCTTTCCCGGGCCTTTTTCCGA---GCTTACGATACTGACCGCATGCAGGACAGATCACCACCAAGGAGCTGGGCACGGTGATGCGCTCGCTCGGGCAGAATCCGTCGGAGTCGGAGCTGCAGGACATGATCAACGAGGTCGACGCCGACAACAACGGCACCATTGACTTTCCTGGTGGGT-----------------GG-----------------------------------------------------------CATTGTCTTTT--------TTTCATCCACTT---------------------------------------------------------------------------------------------GCTTACTGA---CACATGC-CAGAGTTCCTCACGATGATGGCCCGCAAAATGAAGGACACGGACTCAGAAGAAGAGATCCGGGAGGCGTTCAAGGTAGGCGGCGGCGGCGGCGGCGACAACAAAGGCTGGGACTCAAGCT-GGACAAAAGGCTGGGACTCAAGCTGGGACAAA-------------------------------------------------------------------------AGGCTGGGATTCAAGCTGGGACTGA---------CCAAAACAGGTCTTTGACCGCGACAACAACGGCTTCATCTCGGCCGCAGAGCTGCGCCACGTCATGACGTCGATTGGCGAGAAG-------------------------------------------------------------------------------------------------------------------------------------------------------------------------------------------------------------------------
Graphilbum_crescericum_CBS_145820      ---------------------CTTGGTCATTTAGAGGAAGTAAAAGTCGTAACAAGGTCTCCGTTGGTGAACCAGCGGAGGGATCATTAT-AGAGTTT-TAAACTCCCAACCCGTGTGAACCATACCTATGTTTTTGCTATTCTGTTGCTTTTGGCCGGTGGCTTCC-TGGAAA-CGGGCGGCCCGCAAGGTTGTCAGGCGCTC--CTTTGGGGTGTC-GGGCGCCGGCCAAAGGTAGCCGTTT-GGCTGTTTATTTAAACGCTTGCTTGC---AATGGCTCGTCTGAGCACTAA-AGAAAAGACAAAATTGTCAAAACTTTCAACAACGGATCTCTTGGTTCTGGCATCGATGAAGAACGCAGCAAAACGCGATAAGTAATGTGAATTGCAGAATTTAGTGAATCATCAAATCTTTGAACGCACATTGCGCCTGCCAGTATTCTGGCAGGCATGCCTGTCCGAGCGTCATTTCCACCCTCAGGCGCCTTTTTGCGTCTGCTGTTGGGGC---TCTGCGGCCTAGCTGCAGGCCCCGAAAGCAAGTGGCGGGCTGGCTGGTCGGCTCCGAGCGCAGT---------AAATT-TTCTTCGCTTTGGACGCCCCGGCTTGCGCCCTGCCGTAAAAGCCTT--ATTTTTTTAGGTTGACCTCGGATCAGGTAGGACTACCCGCTGAACTTAAGCATATCAATAAGCGGAGGA-----------CATCGAGAAGTTC-GAGAAG-------------------GTAAGT------------------------------------CATTTTTCGCTTCCCTCTT---------------------------GAATTGCTTTTTAGCA-CTTCACTTCCGTCGCACTTTTCCCCCA-AAAACTTGGCTGC-----CGTCGCCATGGCAG-------TTTTTCTCTAGCCTGGTTTTTCTGCCACTTCGC----------GCCTTG-CCCCTCTTCCCCTCCCA--TAA-----TTTT-TAAGTGGGG-TGGAGGGGCAGCC---GCCCTCCCATCTGCACT------------ATTACACTC-CATCTGCC------------------------------------------------TTGGCGCACGGACCATA----------TATGATCTTCACCCAAGGG--CCAAGCCCCGGTCACATGTCCAAACTCCGCTGCATCTCATCC---------------TCAGCACATTCTCAT------------------------------TGCCATCTTCATTT-----------ATTGATCTCCCATGCTAACCCCC--AACAGGAAGCCGCCGAACTCGGCAAGGGTTCCTTCAAGTACGCATGGGTTCTTGACAAGCTCAAGGCCGAGCGTGAGCGCGGTATCACCATTGATATCGCTCTCTGGAAGTTCGAGACCCCGAGATACTACGTCACCGTCATTGGTATGTTTACCTTGCTTCC--TCTGCATTTGTCTCTTCTCTTTGTCTCTCTTT------------------------------GATGAACTGTCGTCTAACAACTCCAGATGCCCCCGGCCATCGTGACTTTATCAAGAACATGATTACTGGTACCTCGCAGGCCGACTGCGCCATTCTCATCATTGCCGCTGGTACTGGTGAGTTCGAGGCTGGTATCTCCAAGGATGGCCAGACTCGTGAGCACGCTCTGCTGGCCTACACCCTGGGTGTCCGGCAGCTCATTGTCGCCATCAACAAGATGGACACCACCAAGTGGTCCGAGGACCGCTACAAGGAGATCATCAAGGAGACCTCCAACTTCATCAATAATGTCGGCTACAACCCC---------------------------------------------------------------------------------------TAGGACAAGGACGGTGATGGTTCG----------------------------------------------------TTGGCGCCCGGCTTTTGCTTTTGGCGTCCCTGC-------TTTCCGGCTTTCCCGGGCCTTTTTCCGA---GCCTACGATACTGACCGCATGCAGGACAGATCACCACCAAGGAGCTGGGCACGGTGATGCGCTCGCTCGGGCAGAATCCGTCAGAGTCGGAGCTGCAGGACATGATCAACGAGGTCGACGCCGACAACAACGGCACCATTGACTTTCCTGGTGGGT-----------------GG-----------------------------------------------------------CATTGTCTTTT--------TTTCATCCACTT---------------------------------------------------------------------------------------------GCTTACTGA---CACATCC-CAGAGTTCCTCACGATGATGGCCCGCAAAATGAAGGACACGGACTCAGAAGAAGAGATCCGGGAGGCGTTCAAGGTAGGCGGCGGCGGCGGCGGCGACAAC-------------------------AAAGGCTGGGACTCAAGCTGGGACAAA-------------------------------------------------------------------------AGGCTGGGATTCAAGCTGGGACTGA---------CCAAAACAGGTCTTTGACCGCGACAACAACGGCTTCATCTCGGCCGCAGAGCTGCGCCACGTCATGACGTCGATTGGCGAGAAGCTGACGGACGAGGAGGTGGACGAGATGATCCGCGAGGCTGACCAGGACGGCGATGGTCGCATTGACTGTGAGTTTCC-GCAGTGCTTTCTGCTTTCTGCGGTC------------------------------------------------------------------------------------------------------------------
Graphilbum_crescericum_CBS_145821      ---------------------CTTGGTCATTTAGAGGAAGTAAAAGTCGTAACAAGGTCTCCGTTGGTGAACCAGCGGAGGGATCATTAT-AGAGTTT-TAAACTCCCAACCCGTGTGAACCATACCTATGTTTTTGCTATTCTGTTGCTTTTGGCCGGTGGCTTCC-TGGAAA-CGGGCGGCCCGCAAGGTTGTCAGGCGCTC--CTTTGGGGTGTC-GGGCGCCGGCCAAAGGTAGCCGTTT-GGCTGTTTATTTAAACGCTTGCTTGC---AATGGCTCGTCTGAGCACTAA-AGAAAAGACAAAATTGTCAAAACTTTCAACAACGGATCTCTTGGTTCTGGCATCGATGAAGAACGCAGCAAAACGCGATAAGTAATGTGAATTGCAGAATTTAGTGAATCATCAAATCTTTGAACGCACATTGCGCCTGCCAGTATTCTGGCAGGCATGCCTGTCCGAGCGTCATTTCCACCCTCAGGCGCCTTTTTGCGTCTGCTGTTGGGGC---TCTGCGGCCTAGCTGCAGGCCCCGAAAGCAAGTGGCGGGCTGGCTGGTCGGCTCCGAGCGCAGT---------AAATT-TTCTTCGCTTTGGACGCCCCGGCTTGCGCCCTGCCGTAAAAGCCTT--ATTTTTTTAGGTTGACCTCGGATCAGGTAGGACTACCCGCTGAACTTAAGCATATCAATAAGCGGAGGA-----------CATCGAGAAGTTC-GAGAAG-------------------GTCAGT------------------------------------CATTTTTCGCTTCCCTCTT---------------------------GAATTGCTTTTTAGCA-CTTCACTTCCGTCGCACTTTTCCCCCA-AAAACTTGGCTGC-----CGTCGCCATGGCAAAG----TTTTTTCTCTAGCCTGGTTTTTCTGCCACTTCGC----------GCCTTG-CCCCTCTTCCCCTCCCA--TAA-----TTTT-TAAGTGGGG-TGGAGGGGCAGCC---GCCCTCCCATCTGCACT------------ATTACACTC-CATCTGCC------------------------------------------------TTGGCGCACGGACCATA----------TGTGATCTTCACCCAAGGGCCCCAAGCCCCGGTCACATGTCCAAACTCCGCTGCATCTCATCC---------------TCAGCACATTCTCAT------------------------------TGCCATCTTCATTT-----------ATTGATCTCCCATGCTAACCCCC--AACAGGAAGCCGCCGAACTCGGCAAGGGTTCCTTCAAGTACGCATGGGTTCTTGACAAGCTCAAGGCCGAGCGTGAGCGCGGTATCACCATTGATATCGCTCTCTGGAAGTTCGAGACCCCGAGATACTACGTCACCGTCATTGGTATGTTTACCTTGCTTTC--TCTGCATTTGTCTCTTCTCTTTGTCTCTCTTT------------------------------GATGAACTGTCGTCTAACAACTCCAGATGCCCCCGGCCATCGTGACTTTATCAAGAACATGATCACTGGTACCTCACA-------------------------------------------------------------------------------------------------------------------------------------------------------------------------------------------------------------------------------------------------------------------------------------------------------------------------TAGGACAAGGACGGTGATGGTTCG----------------------------------------------------TTGGCGCCCGGCTTTTGCTTTTGGCGTCCCTGC-------TTTCCGGCTTTCCCGGGCCTTTTTCCGA---GCCTACGATACTGACCGCATGCAGGACAGATCACCACCAAGGAGCTGGGCACGGTGATGCGCTCGCTCGGGCAGAATCCGTCGGAGTCGGAGCTGCAGGACATGATCAACGAGGTCGACGCCGACAACAACGGCACCATTGACTTTCCTGGTGGGT-----------------GG-----------------------------------------------------------CATTGTCTTTT--------TTTCATCCACTT---------------------------------------------------------------------------------------------GCTTACTGA---CACATGC-CAGAGTTCCTCACGATGATGGCCCGCAAAATGAAGGACACGGACTCAGAAGAAGAGATCCGGGAGGCGTTCAAGGTAGGCGGCGGCGGCGGCGACGACAACAA---------------------------------------------------------------------------------------------------------------------------AGGCTGGGACTCAAGCTGGGACTGA----------CCAAACAGGTCTTTGACCGCGACAACAACGGCTTCATCTCGGCCGCAGAGTTGCGCCACGTCATGACGTCGATTGGCGAGAAGCTGACGGACGAGGAGGTGGACGAGATGATCCGCGAGGCCGACCAGGACGGCGATGGCCGCATTGACTGTGAGTTTGC-GCAGTGCTTTCTGTTTTCTGCGGTCGACGT-------------------------------------------GGAACGCGGC-AGCTAACAA----TGGC-----AGACAACGAGTTTGTCCAACTCATGATGCAGAA
Graphilbum_crescericum_CBS_145823      ---------------------CTTGGTCATTTAGAGGAAGTAAAAGTCGTAACAAGGTCTCCGTTGGTGAACCAGCGGAGGGATCATTAT-AGAGTTT-TAAACTCCCAACCCGTGTGAACCATACCTATGTTTTTGCTATTCTGTTGCTTTTGGCCGGTGGCTTCC-TGGAAA-CGGGCGGCCCGCAAGGTTGTCAGGCGCTC--CTTTGGGGTGTC-GGGCGCCGGCCAAAGGTAGCCGTTT-GGCTGTTTATTTAAACGCTTGCTTGC---AATGGCTCGTCTGAGCACTAA-AGAAAAGACAAAATTGTCAAAACTTTCAACAACGGATCTCTTGGTTCTGGCATCGATGAAGAACGCAGCAAAACGCGATAAGTAATGTGAATTGCAGAATTTAGTGAATCATCAAATCTTTGAACGCACATTGCGCCTGCCAGTATTCTGGCAGGCATGCCTGTCCGAGCGTCATTTCCACCCTCAGGCGCCTTTTTGCGTCTGCTGTTGGGGC---TCTGCGGCCTAGCTGCAGGCCCCGAAAGCAAGTGGCGGGCTGGCTGGTCGGCTCCGAGCGCAGT---------AAATT-TTCTTCGCTTTGGACGCCCCGGCTTGCGCCCTGCCGTAAAAGCCTT--ATTTTTTTAGGTTGACCTCGGATCAGGTAGGACTACCCGCTGAACTTAAGCATATCAATAAGCGGAGGA-----------CATCGAGAAGTTC-GAGAAG-------------------GTCAGT------------------------------------CATTTTTCGCTTCCCTCTT---------------------------GAATTGCTTTTTAGCA-CTTCACTTCCGTCGCACTTTTCCCCCA-AAAACTTGGCTGC-----CGTCGCCATGGCAAAG----TTTTTTCTCTAGCCTGGTTTTTCTGCCACTTCGC----------GCCTTG-CCCCTCTTCCCCTCCCA--TAA-----TTTT-TAAGTGGGG-TGGAGGGGCAGCC---GCCCTCCCATCTGCACT------------ATTACACTC-CATCTGCC------------------------------------------------TTGGCGCACGGACCATA----------TGTGATCTTCACCCAAGGGCCCCAAGCCCCGGTCACATGTCCAAACTCCGCTGCATCTCATCC---------------TCAGCACATTCTCAT------------------------------TGCCATCTTCATTT-----------ATTGATCTCCCATGCTAACCCCC--AACAGGAAGCCGCCGAACTCGGCAAGGGTTCCTTCAAGTACGCATGGGTTCTTGACAAGCTCAAGGCCGAGCGTGAGCGCGGTATCACCATTGATATCGCTCTCTGGAAGTTCGAGACCCCGAGATACTACGTCACCGTCATTGGTATGTTTACCTTGCTTTC--TCTGCATCTGTCTCTTCTCTTTGTCTCTCTTT------------------------------GATGAACTGTCGTCTAACAACTCCAGATGCCCCCGGCCATCGTGACTTTATCAAGAACATGATCACTGGTACCTCACA-------------------------------------------------------------------------------------------------------------------------------------------------------------------------------------------------------------------------------------------------------------------------------------------------------------------------TAGGACAAGGACGGTGATGGTTCG----------------------------------------------------TTGGCGCCCGGCTTTTGCTTTTGGCGTCCCTGC-------TTTCCGGCTTTCCCGGGCCTTTTTCCGA---GCCTACGATACTGACCGCATGCAGGACAGATCACCACCAAGGAGCTGGGCACGGTGATGCGCTCGCTCGGGCAGAATCCGTCGGAGTCGGAGCTGCAGGACATGATCAACGAGGTCGACGCCGACAACAACGGCACCATTGACTTTCCTGGTGGGT-----------------GG-----------------------------------------------------------CATTGTCTTTT--------TTTCATCCACTT---------------------------------------------------------------------------------------------GCTTACTGA---CACATGC-CAGAGTTCCTCACGATGATGGCCCGCAAAATGAAGGACACGGACTCAGAAGAAGAGATCCGGGAGGCGTTCAAGGTAGGCGGCGGCGGCGGCGACGACAACAA---------------------------------------------------------------------------------------------------------------------------AGGCTGGGACTCAAGCTGGGACTGA----------CCAAACAGGTCTTTGACCGCGACAACAACGGCTTCATCTCGGCCGCAGAGTTGCGCCACGTCATGACGTCGATTGGCGAGAAGCTGACGGACGAGGAGGTGGACGAGATGATCCGCGAGGCCGACCAGGACGGCGATGGTCGCATTGACTGTGAGTTTGC-GCAGTGCTTTCTGTTTTCTGCGGTCGACGT-------------------------------------------GGAACGCGGC-AGCTAACAA----TGGC-----AGACAACGAGTTTGTCCAACTCATGATGCAGAA
Graphilbum_crescericum_CBS_145824      ---------------------CTTGGTCATTTAGAGGAAGTAAAAGTCGTAACAAGGTCTCCGTTGGTGAACCAGCGGAGGGATCATTAT-AGAGTTT-TTAACTCCCAACCCGTGTGAACCATACCTATGTTTTTGCTATTCTGTTGCTTTTGGCCGGTGGCTTCC-TGGAAA-CGGGCGGCCCGCAAGGTTGTCAGGCGCTC--CTTTGGGGTGTC-GGGCGCCGGCCAAAGGTAGCCGTTT-GGCTGTTTATTTAAACGCTTGCTTGC---AATGGCTCGTCTGAGCACTAA-AGAAAAGACAAAATTGTCAAAACTTTCAACAACGGATCTCTTGGTTCTGGCATCGATGAAGAACGCAGCAAAACGCGATAAGTAATGTGAATTGCAGAATTTAGTGAATCATCAAATCTTTGAACGCACATTGCGCCTGCCAGTATTCTGGCAGGCATGCCTGTCCGAGCGTCATTTCCACCCTCAGGCGCCTTTTTGCGTCTGCTGTTGGGGCT-TTCTGCGGCCTAGCTGCAGGCCCCGAAAGCAAGTGGCGGGCTGGCTGGTCGGCTCCGAGCGCAGT---------AAATT-TTCTTCGCTTTGGACGCCCCGGCTTGCGCCCTGCCGTAAAAGCCTT--ATTTTTTTAGGTTGACCTCGGATCAGGTAGGACTACCCGCTGAACTTAAGCATATCAATAAGCGGAGGA----------------------------AAG-------------------GTCAGT------------------------------------CATTTTTCGCTTCCCTCTT---------------------------GAATTGCTTTTTAGCA-CTTCACTTCCGTCGCACTTTTCCCCCA-AAAACTTGGCTGC-----CGTCGCCATGGCAG-------TTTTTCTCTAGCCTGGTTTTTCTGCCACTTCGC----------GCCTTG-CCCCTCTTCCCCTCCCA--TAA-----TTTT-TAAGTGGGG-TGGAGGGGCAGCC---GCCCTCCCATCTGCACT------------ATTACACTC-CATCTGCC------------------------------------------------TTGGCGCACGGACCATA----------TGTGATCTTCACCCAAGGG--CCAAGCCCCGGTCACATGTCCAAACTCCGCTGCATCTCATCC---------------TCAGCACATTCTCAT------------------------------TGCCATCTTCATTT-----------ATTGATCTCCCATGCTAACCCCC--AACAGGAAGCCGCCGAACTCGGCAAGGGTTCCTTCAAGTACGCATGGGTTCTTGACAAGCTCAAGGCCGAGCGTGAGCGCGGTATCACCATTGATATCGCTCTCTGGAAGTTCGAGACCCCGAGATACTACGTCACCGTCATTGGTATGTTTACCTTGCTTCC--TCTGCATTTGTCTCTTCTCTTTGTCTCTCTTT------------------------------GATGAACTGTCGTCTAACAACTCCAGATGCCCCCGGCCATCGTGACTTTATCAAGAACATGATTACTGGTACCTCGCAGGCCGACTGCGCCATTCTCATCATTGCCGCTGGTACTGGTGAGTTCGAGGCTGGTATCTCCAAGGATGGCCAGACTCGTGAGCACGCTCTGCTGGCCTACACCCTGGGTGTCCGGCAGCTCATTGTCGCCATCAACAAGATGGACACCACTAAGTGGTCCGAGGACCGCTACAAGGAGATCATCAAGGAGACCTCCAACTTCATCAAGAAGGTCGGCTACAACCCC---------------------------------------------------------------------------------------TAGGACAAGGACGGTGATGGTTCG----------------------------------------------------TTGGCGCCCGGCTTTTGCTTTTGGCGTCCCTGC-------TTTCCGGCTTTCCCGGGCCTTTTTCCGA---GCCTACGATACTGACCGCATGCAGGACAGATCACCACCAAGGAGCTGGGCACGGTGATGCGCTCGCTCGGGCAGAATCCGTCAGAGTCGGAGCTGCAGGACATGATCAACGAGGTCGACGCCGACAACAACGGCACCATTGACTTTCCTGGTGGGT-----------------GG-----------------------------------------------------------CACTGTCTTTT--------TTTCATCCACTT---------------------------------------------------------------------------------------------GCTTACTGA---CACATCC-CAGAGTTCCTCACGATGATGGCCCGCAAAATGAAGGACACGGACTCAGAAGAAGAGATCCGGGAGGCGTTCAAGGTAGGCGGCGGCGGCGGCGGCGACAACAAAGGCTGGGACTCAAGCTGGGACAAAAGGCTGGGACTCAAGCTGGGACAAA-------------------------------------------------------------------------AGGCTGGGATTCAAGCTGGGACTGA---------CCAAAACAGGTCTTTGACCGCGACAACAACGGCTTCATCTCGGCCGCAGAGCTGCGCCACGTCATGACGTCGATTGGCGAGAAGCTGACGGACGAGGAGGTGGACGAGATGATCCGCGAGGCTGACCAGGACGGCGATGGTCGCATTGACTGTGAGTTTCC-GCAGTGCTTTCTGCTTTCTGCGGTC------------------------------------------------------------------------------------------------------------------
Graphilbum_curvidentis_49aKFJD         --------------------------------AGAGGAAGTAAAAGTCGTAACAAGGTCTCCGTTGGTGAACCAGCGGAGGGATCATTAC-TGAGCTTAACAACTCCAAACCCATGTGAACCTTACCGACG-TTCTGCTGTCTTGTTGCTTCCGGCCGGCGGCGCCC-TGTCAG-AGGGGCGCCTGCAAGGC-GCCTGGCGCGC--GCGCCAG------GGGCACCGGCCGGGGGTGGCAGGCACGGCC----TTTATAACGCTTGCCTGAT-TTGTGGCTCGTCTGAGCAAAAA-GAAAAAGACAAAATAGTCAAAACTTTCAACAACGGATCTCTTGGTTCTGGCATCGATGAAGAACGCAGCAAAACGCGATAAGTAATGTGAATTGCAGAATTTAGTGAATCATCAAATCTTTGAACGCACATTGCGCCTGCCAGTATTCTGGCAGGCATGCCTGTCCGAGCGTCATTTCCACCCTCAGGCGCC-TCGTGCGCCTGCTGTTGGGGCTCTTCTGCGGCCTGGCCGCAGGCCCCGAAAGCGAGTGGCGGGCTGGCTGGTCGGCTCCGAGCGCAGT---------AAACA-CTCTTCGCTCTGGACGCCCCGGCTTGCGCCCTGCCGTAAAAGCCTTTATATCTTATAGGTTGACCTCGGATCA---------------------------------------------------------------------GAGAAG-------------------GTCAGT------------------------------------CACTTCTCTTTTTTTC------------------------------GAAATCATTCTTTTCA-CCTCACTTTTTCTCGCTCCCTTGTCGAAAATGTTTTTTTTT--------TGGCCAAAAAAAAAA-----CTTTTTTAGTCTACTCGTTCTGTCGCCT-------------GCCCCT-CTTCCCTTCCCCTCTAG--CCAT----TTTTAAAAGTGGGGATGGAGGGGCACTG---GCATACCTGCCTTTC--------------ATCTCACTT-TTTAGTCTGGCC--------------------------------------------AGCGTGCACGGTCCATT------------------------------------CCCCAAACACGTGCCTCACTACAGCCTCATCGC----------------------------------------------------------------CCATGTCATCAACT--------GTTCACCGAAACGGCTGCTAACTCTC--AACAGGAAGCCGCTGAGCTGGGCAAGGGCTCCTTCAAGTACGCATGGGTGCTTGACAAGCTCAAGGCCGAGCGTGAGCGCGGTATCACCATCGATATTGCCCTCTGGAAGTTCGAGACCCCCAAGTACTATGTCACCGTCATTGGTAGGTTTTTTTTTCTTTTTATCTCTCTTGATCTCTCTTGTCTTATTC-----------------------------------------ACTTGTACTAACACCTCCAGACGCCCCC----------------------------------------------------------------------------------------------------------------------------------------------------------------------------------------------------------------------------------------------------------------------------------------------------TCTGCC------------------------------------------------------------------------------ATCTCCATT----------TTCTTTTCAACCTTCTTTGCGCGCTCTGA---------CGGGCACGCTGCGCATACCGCTCGCCGTGCAGG--------CATCTGTCTCTTCAAG-----ATTCGATTTGCTGACGCGTCGGGCGCCACACAGGACAAATCACCACCAAGGAGCTGGGCACTGTGATGCGCTCGCTCGGCCAGAACCCGTCCGAGTCCGAGCTGCAGGACATGATCAACGAGGTTGATGCGGACAACAACGGCACTATTGACTTCCCTGGTACGTTT---------------GGGCACAGACTT-------------------------------GGCGGCGTCTGGCAGAGAGGCGGTGACGGGGA-GATTTATGGTGCACA----------------------------------------------------------------------------------------------AGCTAACAC---GACGCG--CAGAGTTCCTGACAATGATGGCCCGCAAAATGAAGGACACCGACTCAGAAGAGGAGATCCGGGAGGCATTCAAGGTATGAAGACAAGCCGCGGGCTGCGTC-------------------------------------------TGACGCCATTGTTTTTCGTTTTGTTTCTCGTTTTGTTTTTCGGTTTTATTTTTTCGC--------------------------------TTTTCGTGCAC-TACTGA------CTGACTCCGCAGGTCTTTGATCGTGACAACAACGGCTTCATCTCCGCCGCAGAGCTGCGCCACGTCATGACCTCGATTGGCGAGAAGCTGACGGACGATGAGGTCGACGAGATGATCCGCGAGGCCGATCAGGACGGCGACGGCCGTATCGACTGTACGCATTC------TTCCCGTGTCCCATTTATACAAATAATAT-----CGTCCCATGC-----------------------------------TGCTAACGCGATCCCACCCCACAGACAACGAGTTTGTGCAACTCATGATGCA---
Graphilbum_curvidentis_CBS_145832      -----------------------------------GGAAGTAAAAGTCGTAACAAGGTCTCCGTTGGTGAACCAGCGGAGGGATCATTAC-TGAGCTTAACAACTCCAAACCCATGTGAACCTTACCGACG-TTCTGCTGTCTTGTTGCTTCCGGCCGGCGGCGCCC-TGTCAG-AGGGGCGCCCGCAAGGC-GCCTGGCGCGC--GCGCCAG------GGGCACCGGCCGGGGGTGGCAGGCACGGCC----TTTATAACGCTTGCCTGAT-TTGTGGCTCGTCTGAGCAAAAA-GAAAAAGACAAAATAGTCAAAACTTTCAACAACGGATCTCTTGGTTCTGGCATCGATGAAGAACGCAGCAAAACGCGATAAGTAATGTGAATTGCAGAATTTAGTGAATCATCAAATCTTTGAACGCACATTGCGCCTGCCAGTATTCTGGCAGGCATGCCTGTCCGAGCGTCATTTCCACCCTCAGGCGCC-TCGTGCGCCTGCTGTTGGGGCTCTTCTGCGGCCTGGCCGCAGGCCCCGAAAGCGAGTGGCGGGCTGGCTGGTCGGCTCCGAGCGCAGT---------AAACA-CTCTTCGCTCTGGACGCCCCGGCTTGCGCCCTGCCGTAAAAGCCTTTATATCTTATAGGTTGACCTCGGATCAGGTAG----------------------------------------------------------------GAGAAG-------------------GTCAGT------------------------------------CACTTCGCTTTTTTTC------------------------------GAAATCGTTCTTTTCA-CCTCACTTTTTCTCGCTCCCTTGTCGAAAATGTTTTTTTTT--------TGGCCAGAAAAAAAC-----TTTTTTTAGTCTACTCGTTCTGTCGCCT-------------ACCCCT-CTTCCCTTCCCCTCTAG--CCAT----TTTT-AAAGTGGAGATGGAGGGGCACTG---GCATCCCTGCCTTTCCTGCC--------TATCTCACTT-TTTAGTCTGGCC--------------------------------------------AGTGTGCACGGACCATT------------------------------------ACCCAAACACGTGCCTCACTACAGCCTCATCG------------------------------------------------------------------CATGTCATCAACT--------GTTCACTTAAACGGCTGCTAACTCTC--AACAGGAAGCCGCTGAGCTGGGCAAGGGCTCCTTCAAGTACGCGTGGGTGCTTGACAAGCTCAAGGCCGAGCGTGAGCGCGGTATCACTATCGATATTGCCCTCTGGAAGTTCGAGACCCCCAAGTACTATGTCACCGTCATTGGTAGGTTTTTTTTTCTTTT--TTTATCTCGATCTCTCTTGTCTTATTC-----------------------------------------ACTTGTACTAACACCTCCAGACGCCCCCGGCCAT-----------------------------------------------------------------------------------------------------------------------------------------------------------------------------------------------------------------------------------------------------------------------------------------------------------------------------------------------------------------------------------------------------TTCTTTTCAACCTTCTTTGCGCGCTCTGA---------CGGGCACGCTGCGCATACCGCTCGCCGTGCAGG--------CATCTGTCTCTTCAAG-----GTCCGATTTGCTGACGCGTCGGGCGCCACACAGGACAAATCACCACCAAGGAGCTGGGCACTGTGATGCGCTCGCTCGGCCAGAACCCGTCCGAGTCCGAGCTGCAGGACATGATCAACGAGGTTGATGCGGACAACAACGGCACTATTGACTTCCCTGGTACGTTT---------------GGGCACAGACTT-------------------------------GGCGGCGTCTGGCAGAGAGGCGGTGACGGGGA-GATTTATGGTGCACA----------------------------------------------------------------------------------------------AGCTAACAC---GACGCG--CAGAGTTCCTGACAATGATGGCCCGCAAAATGAAGGACACCGACTCAGAAGAGGAGATCCGGGAGGCATTCAAGGTATGAAGACAAGCCGCGGGCTGCGTC-------------------------------------------TGACGCCATTATTTTTCGTTTTGTTTTTCGTTTTCTTTTTCGCTTTTATTTTTTCGC--------------------------------TTTTCGTGCAC-TACTGA------CTGACTCCGCAGGTCTTTGATCGTGACAACAACGGCTTCATCTCCGCCGCAGAGCTGCGCCACGTCATGACCTCGATTGGCGAGAAGCTGACGGACGATGAGGTCGACGAGATGATCCGCGAGGCCGATCAGGACGGCGACGGCCGTATCGACTGTACGCATTC------TTCCCGTGTCCCATTTATACAAATAATAT-----CGTCCCATGC-----------------------------------TGCTAACGCGATCCCACCCCACAGACAACGAGTTTGTGCAACTCATGATGCA---
Graphilbum_fragrans_CMW43200           -----------------------------------GGAAGTAAAAGTTGTAACAAGGTCTCCGTTGGTGAACCAGCGGAGGGATCATTACAAAAGAGT-GAAAACTCCAACCCGTGTGAACCATACCGACGTTTGTGCTGTCCTGTTGCTTTCGGCCGGCGGCTCTT---------TTGGAGCCCGCAAGGT-CCTTGGCGCTTCGGCGCGAG------GGGCACCGGCCGGGGGTGGCAGCTCGGCAGTTTGTTTTAAACGCTTGCCTGATATTGTGGCTCGTCTGAGCAAAA--AGAAAAGACAAAATAGTCAAAACTTTCAACAACGGATCTCTTGGTTCTGGCATCGATGAAGAACGCAGCGAAACGCGATAAGTAATGTGAATTGCAGAATTTAGTGAATCATCAAATCTTTGAACGCACATTGCGCCTGCCAGTATTCTGGCAGGCATGCCTGTCCGAGCGTCATTTCCACCCTCAGGCGCC-TAGTGCGCCTGCTGTTGGGGCA-TTCTGCGGCCTAGCCGCAGGCCTCGAAAGCAAGTGGCGGGCTGGCTAGTCGGCTCCGAGCGCAGT---------AATTT-TTCTTCGCTTTGGACGCCCTGGCCTGCGCCCTGCCGTAAAAGCCTT--AATTTTTTAGGTTGACC----------------------------------------------------------------------------CGAGAAG-------------------GTTAGTCTTCCTGCGTTTTCTGCCCATTTCCTCCAC-----TTGCATTCTTTTCTGTCC------------------------------ATTCCCTCTGCTTTG-GCAGCCTCTTTTCCGCCCATTCCCATT-CCCACTGCCCAAT-----TGTTGGCCAGGCAAAAAA--CTTTTTTTTTAGCCCG-TTATTCTGCCACCTCACACGCGCTACGCCTCTG---CCCCTCCCCCTCCAG--CAAAAATAAAAT-AAAGTGGGG-TGGAGGG---------GTATCCCTGTAGAGGCC-----------TGAACCTCTG-TTTTGGGC------------------------------------------------GCTGTGCACGGGCCTCT-----------------------------CCTCCACCCACTATCACTCGCTCCAGCG-----------------------------------------------------------------------------CATACCATATCTC--------AGATTGCTGGACATTCGCTAACCCCC--CACAGGAAGCTGCTGAGCTGGGCAAGGGCTCCTTCAAGTACGCATGGGTTCTTGACAAGCTCAAGGCCGAGCGTGAGCGCGGTATCACCATTGACATTGCTCTGTGGAAGTTCGAGACTCCCAAGTACTATGTCACGGTCATTGGTACGTTTGACACCGCATA--TTCCTTTTTCGTTCTCCTTGCATCTCA------------------------------------------------CTAAC-AAAACAGACGCCCC-----------------------------------------------------------------------------------------------------------------------------------------------------------------------------------------------------------------------------------------------------------------------------------------------------------------------------------------------------------------------------------------------------------------------------------------------------------------------------------------------------------------------------------------------------------------GGAGCTCGGCACTGTCATGCGCTCGCTAGGTCAGAACCCCTCGGACTCTGAGCTGCAGGACATGATCAACGAGGTCGATGCCGACAACAACGGCACCATTGACTTCCCTGGTACGT-----------------GGG-----------------------------------CAACAAAAAACA-----CAAAGTGGCGGTGACGGAGA-GACTAGACGAAGACAA-----------------------------------------------------------------------------------------CCCAAGCTAATGCCCGCCTGCACTCAGAGTTCCTCACCATGATGGCGCGCAAGATGAAGGACACCGACTCAGAAGAAGAGATCCGGGAGGCATTCA---------------------------------------------------------------------------------------------------------------------------------------------------------------------------------------------------AGGTCTTTGACCGTGACAACAACGGCTTCATCTCGGCTGCCGAGCTGCGCCACGTCATGACCTCCATCGGCGAGAAGCTGACCGACGATGAGGTCGACGAGATGATCCGCGAGGCTGACCAGGACGGCGATGGCCGCATTGACTGTGAGTTCTG------TCCCCCGGACTCTCCACGTTCTCATCACCACTTCCGTCTCGTGTCTCTTTTCTCTCTTCTCTCGTCCTGGCTGGACCCATGCTAACA-----TCGC-----AGACAACGAGTTTGTGCAGCTCATGATGCAGA-
Graphilbum_fragrans_CMW44159           -----------------------------------GGAAGTAAAAGTCGTAACAAGGTCTCCGTTGGTGAACCAGCGGAGGGATCATTACAAAAGAGT-GAAAACTCCAACCCGTGTGAACCATACCGACGTTTGTGCTGTCCTGTTGCTTTCGGCCGGCGGCTCTT---------TTGGAGCCCGCAAGGT-CCTTGGCGCTTCGGCGCGAG------GGGCACCGGCCGGGGGTGGCAGCTCGGCAGTTTGTTTTAAACGCTTGCCTGATATTGTGGCTCGTCTGAGCAAAA--AGAAAAGACAAAATAGTCAAAACTTTCAACAACGGATCTCTTGGTTCTGGCATCGATGAAGAACGCAGCGAAACGCGATAAGTAATGTGAATTGCAGAATTTAGTGAATCATCAAATCTTTGAACGCACATTGCGCCTGCCAGTATTCTGGCAGGCATGCCTGTCCGAGCGTCATTTCCACCCTCAGGCGCC-TAGTGCGCCTGCTGTTGGGGCA-TTCTGCGGCCTAGCCGCAGGCCTCGAAAGCAAGTGGCGGGCTGGCTAGTCGGCTCCGAGCGCAGT---------AATTT-TTCTTCGCTTTGGACGCCCTGGCCTGCGCCCTGCCGTAAAAGCCTTA-ATTTTTTTAGGTTGACCTCGGATCA--------------------------------------------------------------------CGAGAAG-------------------GTTAGTCTTCCTGCGTTTTCTGCCCATTTCCTCCAC-----TTGCATTCTTTTCTGTCC------------------------------ATTCCCTCTGCTTTG-GCAGCCTCTTTTCCGCCCATTCCCATT-CCCACTGCCCAAT-----TGTTGGCCAGGCAAAAAA--CTTTTTTTTTAGCCCG-TTATTCTGCCACCTCACACGCGCTACGCCTCTG---CCCCTCCCCCTCCAG--CAAAAATAAAAT-AAAGTGGGG-TGGAGGG---------GTATCCCTGTAGAGGCC-----------TGAACCTCTG-TTTTGGGC------------------------------------------------GCTGTGCACGGGCCTCT-----------------------------CCTCCACCCACTATCACTCGCTCCAGCG-----------------------------------------------------------------------------CATACCATATCTC--------AGATTGCTGGACATTCGCTAACCCCC--CACAGGAAGCTGCTGAGCTGGGCAAGGGCTCCTTCAAGTACGCATGGGTTCTTGACAAGCTCAAGGCCGAGCGTGAGCGCGGTATCACCATCGACATTGCTCTGTGGAAGTTCGAGACTCCCAAGTACTATGTCACGGTCATTGGTACGTTTGACACCGCATA--TTCCTTTTTCGTTCTCCTTGCATCTCA------------------------------------------------CTAAC-AAAACAGACGCCC------------------------------------------------------------------------------------------------------------------------------------------------------------------------------------------------------------------------------------------------------------------------------------------------------------------------------------------------------------------------------------------------------------------------------------------------------------------------------------------------------------------------------------------------------------------GGAGCTCGGCACTGTCATGCGCTCGCTAGGTCAGAACCCCTCGGACTCTGAGCTGCAGGACATGATCAACGAGGTCGATGCCGACAACAACGGCACCATTGACTTCCCTGGTACGT-----------------GGG-----------------------------------CAACAAAAAACA-----CAAAGTGGCGGTGACGGAGA-GACTAGACGAAGACAA-----------------------------------------------------------------------------------------CCCAAGCTAATGCCCGCCTGCACTCAGAGTTCCTCACCATGATGGCGCGCAAGATGAAGGACACCGACTCAGAAGAAGAGATCCGGGAGGCATTCA---------------------------------------------------------------------------------------------------------------------------------------------------------------------------------------------------AGGTCTTTGACCGTGACAACAACGGCTTCATCTCGGCTGCCGAGCTGCGCCACGTCATGACCTCCATCGGCGAGAAGCTGACCGACGATGAGGTCGACGAGATGATCCGCGAGGCTGACCAGGACGGCGATGGCCGCATTGACTGTGAGTTCTG------TCCCCCGGACTCTCCACGTTCTCATCACCACTTCCGTCTCGTGTCTCTTTTCTCTCTTCTCTCGTCCTGGCTGGACCCATGCTAACA-----TCGC-----AGACAACGAGTTTGTGCAGCTCATGATGCAGA-
Graphilbum_furuicola_CBS_145813        ---------------------CTTGGTCATTTAGAGGAAGTAAAAGTCGTAACAAGGTCTCCGTTGGTGAACCAGCGGAGGGATCATTAT-AGAGTTT-TTAACTCCCAACCCGTGTGAACCATACCTATGTTTTTGCTGTTCTGTTGCTTTTGGCCGGTGGCTTCC-TGGAAA-CGGGCGGCCCGCAAGGTTGTCAGGCGCTC--CTTTGGGGTGTC-GGGCGCCGGCCAAAGGTAGCCGTTT-GGCTGTTTATTTAAACGCTTGCTTGC---AATGGCTCGTCTGAGCATTAA-AGAAAAGACAAAATTGTCAAAACTTTCAACAACGGATCTCTTGGTTCTGGCATCGATGAAGAACGCAGCAAAACGCGATAAGTAATGTGAATTGCAGAATTTAGTGAATCATCAAATCTTTGAACGCACATTGCGCCTGCCAGTATTCTGGCAGGCATGCCTGTCCGAGCGTCATTTCCACCCTCAGGCGCC-TTTTGCGTCTGCTGTTGGGGCT-TTCTGCGGCCTAGCTGCAGGCCCCGAAAGCAAGTGGCGGGCTGGCTGGTCGGCTCCGAGCGCAGT---------AAATT-TTCTTCGCTTTGGATGCCCCGGCTTGCGCCCTGCCGTAAAAGCCTT---TATTTTTAGGTTGACCTCGGATCAGGTAGGACTACCCGCTGAACTTAAGCATATCAATAAGCGGAGGA-----------CATCGAGAAGTTC-GAGAAG-------------------GTCAGT------------------------------------TCTTTTTCTTTATTCCC--------------------------------------CTCTCAA-ACTCACTTCCGTCGCACTTCCCCCC----AAAGTTGGCTGC-----CGTCACCATGGCAAAAAAGTTTTTTTTTTTAGCCTGGTTATTCTGCCACTTCGC----------GCCTTG-CCCCTCTTCCCCTCTCA--GGA------TAA-TAAGTGGAG-TGGAGGGGCAGCCA-TACCCTCCCATCTGCACT------------ATTACACTCTTATCTGCCT-----------------------------------------------TTTGCGCACAGACCACC----------TGTGATCTTCACCCAAGGGCCCCAAGCCCCGGTCACATGTCCAAACAACGCTGCATATCATCCTCGTC----------ACCACTTCCTCTCAT------------------------------CGCTATCTTCATTTTTAATTTTCTCATCTCCCTTCCATGCTAACCCCC--AACAGGAAGCTGCCGAACTCGGCAAGGGTTCCTTCAAGTACGCATGGGTTCTTGACAAGCTCAAGGCCGAGCGTGAGCGCGGTATCACCATCGATATCGCTCTCTGGAAGTTCGAGACCCCGAGATACTACGTCACCGTCATTGGTACGTTGTCTTTTTTTCT--CTTTTCTACATTTTTTCTCCCTATT---------------------------------------TGAACTGCCATCTAACAACCCCAGACGCCCCCGGCCATCGTGACTTCATCAAGAACATGATCACTGGTACCTCGCAGGCCGACTGCGCCATTCTTATCATTGCCGCTGGTACTGGTGAGTTCAAGGCTGGTATCTCCAAGGATGGCCAGACTCGTGAGCACGCTCTGCTGGCCTACACCCTGGGCGTCCGGCAGCTCATTGTCGCCATCAACAAGATGGACACCACCAAGTGGTCCGAGGACCGCTACAAGGAGATCATCA-----------------------------------------------------------------------------------------------------------------------------------GACAAGGATGGTGATGGTTCG----------------------------------------------------TTGGCTCCCGGCTT-----TCCCGCTTTCCCGC-------TTTCCCGCTTTCCCGGGCTTCT-TCCGA---GCCTGCGATACTGACCGCATACAGGACAAATCACCACCAAGGAGCTGGGCACGGTGATGCGCTCGCTCGGGCAGAACCCGTCAGAGTCGGAGCTGCAGGACATGATCAACGAGGTCGACGCCGACAACAACGGCACCATTGACTTTCCTGGTGGGT-----------------GGG----------------------------------------GGGGGCGTGTTGTGGCTCTGTGTTCTCTT--------TCCCTTGCACCG---------------------------------------------------------------------------------------------TCTTACTGA---CACACCC-CAGAGTTCCTCACGATGATGGCCCGCAAAATGAAGGACACGGACTCAGAAGAAGAGATCCGGGAGGCGTTCAAGGTAGGCGGCGGCGGCGGCGGCAGCGGCAG---------------------------------------------------------------------------------------------------------------------------CGGCGACGGCAAAGGCTGGGACTGA---------CCAAAACAGGTCTTTGACCGTGACAACAACGGCTTCATCTCGGCGGCAGAGCTGCGCCACGTCATGACGTCGATTGGCGAGAAGCTGACGGACGAGGAGGTGGACGAGATGATCCGCGAGGCTGACCAGGACGGCGACGGCCGCATTGACTGTG---------------------------------------------------------------------------------------------------------------------------------------------------
Graphilbum_furuicola_CBS_145836        ---------------------CTTGGTCATTTAGAGGAAGTAAAAGTCGTAACAAGGTCTCCGTTGGTGAACCAGCGGAGGGATCATTAT-AGAGTTT-TTAACTCCCAACCCGTGTGAACCATACCTATGTTTTTGCTGTTCTGTTGCTTTTGGCCGGTGGCTTCC-TGGAAA-CGGGCGGCCCGCAAGGTTGTCAGGCGCTC--CTTTGGGGTGTC-GGGCGCCGGCCAAAGGTAGCCGTTT-GGCTGTTTATTTAAACGCTTGCTTGC---AATGGCTCGTCTGAGCATTAA-AGAAAAGACAAAATTGTCAAAACTTTCAACAACGGATCTCTTGGTTCTGGCATCGATGAAGAACGCAGCAAAACGCGATAAGTAATGTGAATTGCAGAATTTAGTGAATCATCAAATCTTTGAACGCACATTGCGCCTGCCAGTATTCTGGCAGGCATGCCTGTCCGAGCGTCATTTCCACCCTCAGGCGCC-TTTTGCGTCTGCTGTTGGGGCT-TTCTGCGGCCTAGCTGCAGGCCCCGAAAGCAAGTGGCGGGCTGGCTGGTCGGCTCCGAGCGCAGT---------AAATT-TTCTTCGCTTTGGATGCCCCGGCTTGCGCCCTGCCGTAAAAGCCTT---TATTTTTAGGTTGACCTCGGATCAGGTAGGACTACCCGCTGAACTTAAGCATATCAATAAGCGGAGGA-----------CATCGAGAAGTTC-GAGAAG-------------------GTCAGT------------------------------------TCTTTTTCTTTATTCCC--------------------------------------CTCTCAA-ACTCACTTCCGTCGCACTTCCCCCC----AAAGTTGGCTGC-----CGTCACCATGGCAAAAAAGTTTTTTTTTTTAGCCTGGTTATTCTGCCACTTCGC----------GCGTTG-CCCCTCTTCCCCTCTCA--GGA------TAA-TAAGTGGAG-TGGAGGGGCAGCCA-TACCCTCCCATCTGCACT------------ATTACACTCTTATCTGCCT-----------------------------------------------TTTGCGCACAAACCACC----------TGTGATCTTCACCCAAGGGCCCCAAGCCCCGGTCACATGTCCAAACAACGCTGCATATCATCCTCGTC----------ACCACTTCCTCTCAT------------------------------CGCTATCTTCATTTTTAATTTTCTCATCTCCCTTCCATGCTAACCCCC--AACAGGAAGCTGCCGAACTCGGCAAGGGTTCCTTCAAGTACGCATGGGTTCTTGACAAGCTCAAGGCCGAGCGTGAGCGCGGTATCACCATCGATATCGCTCTCTGGAAGTTCGAGACCCCGAGATACTACGTCACCGTCATTGGTACGTTGTCTTTTTTTCT--CTTTTCTACATTTTTTCTCCCTATT---------------------------------------TGAACTGCCATCTAACAACCCCAGACGCCCCCGGCCATCGTGACTTCATCAAGAACATGATCACTGGTACCTCGCAGGCCGACTGCGCCATTCTTATCATTGCCGCTGGTACTGGTGAGTTCAAGGCTGGTATCTCCAAGGATGGCCAGACTCGTGAGCACGCTCTGCTGGCCTACACCCTGGGCGTCCGGCAGCTCATTGTCGCCATCAACAAGATGGACACCACCAAGTGGTCCGAGGACCGCTACAAGGAGATCATCAAGGAGACCTCCAACTTCATCAA-------------------------------------------------------------------------------------------------------------GACAAGGACGGCGATGGTTCG----------------------------------------------------TTGGCTCCCGGCTT-----TCCCGCTTTCCCGC-------TTTCCCGCTTTCCCGGGCTTCT-TCCGA---GCCTGCGATACTGACCGCATACAGGACAAATCACCACCAAGGAGCTGGGCACGGTGATGCGCTCGCTCGGGCAGAACCCGTCAGAGTCGGAGCTGCAGGACATGATCAACGAGGTCGACGCCGACAACAACGGCACCATTGACTTTCCTGGTGGGT-----------------GGG----------------------------------------GGGGGCGTGTTGTGGCTCTGTGTTCTCTT--------TCCCTTGCACCG---------------------------------------------------------------------------------------------TCTTACTGA---CACACCC-CAGAGTTCCTCACGATGATGGCCCGCAAAATGAAGGACACGGACTCAGAAGAAGAGATCCGGGAGGCGTTCAAGGTAGGCGGCGGCGGCGGCGGCAGCGGCAG---------------------------------------------------------------------------------------------------------------------------CGGCGACGGCAAAGGCTGGGACTGA---------CCAAAACAGGTCTTTGACCGTGACAACAACGGCTTCATCTCGGCGGCAGAGCTGCGCCACGTCATGACGTCGATTGGCGAGAAGCTGACGGACGAGGAGGTGGACGAGATGATCCGCGAGGCTGACCAGGACGGCGACGGCCGCATTGACTGTG---------------------------------------------------------------------------------------------------------------------------------------------------
Graphilbum_interstitiale_CBS_145816    ---------------------CTTGGTCATTTAGAGGAAGTAAAAGTCGTAACAAGGTCTCCGTTGGTGAACCAGCGGAGGGATCATTAT-AGAGTTT-TTAACTCCCAACCCGTGTGAACTATACCTATGTTTTTGCTGTACTGTTGCTTTTGGCCGGTGGTTTCC-TGGCAA-CAGGGGGCCCGCAAGGCTGTCAGGCGCTC--TTTCAGGGCGTCTCGGCACCGGCCAAAGGTAGCCGTTTCGGCTGTTTATTTAAACGCTTGCTTGC---AATGGCTCGTCTGAGCACTAA-AGAAAAGAC-AAATAGTCAAAACTTTCAACAACGGATCTCTTGGTTCTGGCATCGATGAAGAACGCAGCAAAACGCGATAAGTAATGTGAATTGCAGAATTTAGTGAATCATCAAATCTTTGAACGCACATTGCGCCTGCCAGTATTCTGGCAGGCATGCCTGTCCGAGCGTCATTTCCACCCTCAGGCGCT-TCTTGCGTCTGCTGTTGGGGCT-TTCTGCGGCCTAGCCGCAGGCCTCGAAAGCAAGTGGCGGGCTGGCTGGTCGGCTCCGAGCGCAGT---------AACTT-TTCTTCGCTTTGGATGCCCCGGCTTGCGCCTTGCCGTAAAACCTTT--AATTTTTTAGGTTGACCTCGGATCAGGTAGGACTACCCGCTGAACTTAAGCATATCAATAAGCGGAGGA---------------GAGAAGTTC-GAGAAG-------------------GTTAGT------------------------------------TTTTTTCTTTCATTTTCCCTTG-----------------------GAAACGCCATTCCAGCATTTTCACTCTCGGCGCTCCTTTTCCCTCAAAAATTTGGCCGC-----CGTCGCCATGGCAAAAAA---AAGTTTTTTAGCACCATTATTCTGCCACTTCGC----------GCCTTG-CCCCTCCTCCCCTCCCA--CAAG----TTTT-AAAGTGGGG-TGGAGGGGCAGCCGTATCCCTCCCATCTGCACT------------ATTACACTC-TATCTACC------------------------------------------------TTGGGGCACGGACCACT----------AGCGATCTTCA--------CCCCAAGCCCCGGTCACATGTCCAAATTCTACTGCATCTCATCTACCTG----------GCCACTATCCACAGC------------------------------GCTCATCTTCATTT------------------GCCAATGCTAACCCCCCACACAGGAAGCTGCTGAGCTCGGCAAGGGTTCCTTCAAGTACGCATGGGTTCTTGACAAGCTCAAGGCCGAGCGTGAGCGCGGTATCACCATCGATATCGCTCTCTGGAAGTTCGAGACCCCCAGATACTACGTCACCGTCATTGGTATGTTTTTTTCTTTTTT--TTTCTCTTCTCTTTTTCTCTTTTTTTCTCTTTTCTTTTCTCTTTTCTTTTTCTCTTCAAATCTCTCAAACCCCTTTTAACACCTCCAGACGCCCCCGGCCATCGTGACTTCATCAAGAACATGATCACTGGTACCTCCCAGGCCGACTGCGCCATTCTCATCATTGCCGCTGGTACTGGTGAGTTCGAGGCTGGTATCTCCAAGGATGGCCAGACTCGTGAGCACGCTCTGCTGGCCTACACCCTGGGTGTCCGGCAGCTCATTGTCGCCATCAACAAGATGGACACCACCAAGTGGTCCGAGGACCGCTACAAGGAGATCATCAAGGAGACCTCCAACTTCATCAAGAAGGTCGGCTACAACCCC---------------------------------------------------------------------------------------TAGGACAAGGACGGTGATGGTTCG----------------------------------------------------TTGGC--------TCGGCTTTCTGGCTTCCCGG-------CCTCGGGTCTCTTCGAGCCTCT-----------------TACTGACCGCGTGCAGGACAAATCACCACCAAGGAGCTGGGCACGGTGATGCGCTCGCTCGGGCAGAACCCGTCAGAGTCGGAGCTGCAGGACATGATCAACGAGGTGGACGCCGACAACAATGGCACCATTGACTTTCCTGGTGCGT-----------------GGG----------------------------------------TATTGCTGTTATTACCTGTTTACTGTTTC--------TGCTGTTTACTGCTGTTTACTGCTGTTACTGCTGTTTACTGCTGTTACTGCTGTTTACTGCTGTTACTACTGTTTACTGCTGTTACTGCTGTTTACTGCTGTTTACTTTACTAA---CATGTA--CAGAGTTCCTTACCATGATGGCCCGCAAAATGAAGGACACGGACTCAGAAGAGGAGATCCGGGAGGCGTTTAAGGTAGGTGGCGGCGGCGGGGGGCG--GC----------------------------------------AGCAGACAC---------------------------------------------------------------------------------------AAGGCTGGGGCTAA---------CCAAGACAGGTCTTTGACCGTGACAACAACGGCTTCATCTCGGCCGCAGAGCTGCGCCACGTCATGACGTCGATTGGCGAGAAGCTGACGGACGAGGAGGTGGACGAGATGATCCGCGAGGCCGACCAGGACGGCGACGGCCGCATTGATTGTGAGTTTGCTGCGTTGCGGCGCCTTTCCCGCCTGCAGAGTGAC----------------------------------------AAGGTACGGC-GGCTAACAG----CGAC-----AGACAACGAGTTTGTCCAACTCATGATGCA---
Graphilbum_interstitiale_CBS_145817    ---------------------CTTGGTCATTTAGAGGAAGTAAAAGTCGTAACAAGGTCTCCGTTGGTGAACCAGCGGAGGGATCATTAT-AGAGTTT-TTAACTCCCAACCCGTGTGAACTATACCTATGTTTTTGCTGTACTGTTGCTTTTGGCCGGTGGTTTCC-TGGCAA-CAGGGGGCCCGCAAGGCTGTCAGGCGCTC--TTTCAGGGCGTCTCGGCACCGGCCAAAGGTAGCCGTTTCGGCTGTTTATTTAAACGCTTGCTTGC---AATGGCTCGTCTGAGCACTAA-AGAAAAGAC-AAATAGTCAAAACTTTCAACAACGGATCTCTTGGTTCTGGCATCGATGAAGAACGCAGCAAAACGCGATAAGTAATGTGAATTGCAGAATTTAGTGAATCATCAAATCTTTGAACGCACATTGCGCCTGCCAGTATTCTGGCAGGCATGCCTGTCCGAGCGTCATTTCCACCCTCAGGCGCT-TCTTGCGTCTGCTGTTGGGGCT-TTCTGCGGCCTAGCCGCAGGCCTCGAAAGCAAGTGGCGGGCTGGCTGGTCGGCTCCGAGCGCAGT---------AACTT-TTCTTCGCTTTGGATGCCCCGGCTTGCGCCTTGCCGTAAAACCTTT--AATTTTTTAGGTTGACCTCGGATCAGGTAGGACTACCCGCTGAACTTAAGCATATCAATAAGCGGAGGA-----------------------------AG-------------------GTTAGT------------------------------------TTTTTTCTTTCATTTTCCCTTG-----------------------GAAACGCCATTCCAGCATTTTCACTCTCGGCGCTCCTTTTCCCTCAAAAATTTGGCCGC-----CGTCGCCATGGCAAAAAA---AAGTTTTTTAGCACCATTATTCTGCCACTTCGC----------GCCTTG-CCCCTCCTCCCCTCCCA--CAAG----TTTT-AAAGTGGGG-TGGAGGGGCAGCCGTATCCCTCCCATCTGCACT------------ATTACACTC-TATCTACC------------------------------------------------TTGGGGCACGGACCACT----------AGCGATCTTCA--------CCCCAAGCCCCGGTCACATGTCCAAATTCTACTGCATCTCATCTACCTG----------GCCACTATCCACAGC------------------------------GCTCATCTTCATTT------------------GCCAATGCTAACCCCCCACACAGGAAGCTGCTGAGCTCGGCAAGGGTTCCTTCAAGTACGCATGGGTTCTTGACAAGCTCAAGGCCGAGCGTGAGCGCGGTATCACCATCGATATCGCTCTCTGGAAGTTCGAGACCCCCAGATACTACGTCACCGTCATTGGTATGTTTTTTTCTTTTTT--TTTCTCTTCTCTTTTTCTCTTTTTTTCTCTTTTCTTTTCTCTTTTCTTTTTCTCTTCAAATCTCTCAAACCCCTTTTAACACCTCCAGACGCCCCCGGCCATCGTGACTTCATCAAGAACATGATCACTGGTACCTCCCAGGCCGACTGCGCCATTCTCATCATTGCCGCTGGTACTGGTGAGTTCGAGGCTGGTATCTCCAAGGATGGCCAGACTCGTGAGCACGCTCTGCTGGCCTACACCCTGGGTGTCCGGCAGCTCATTGTCGCCATCAACAAGATGGACACCACCAAGTGGTCCGAGGACCGCTACAAGGAGATCATC---------------------------------------------------------------------------------------------------------------------------------TAGGACAAGGACGGTGATGGTTCG----------------------------------------------------TTGGC--------TCGGCTTTCTGGCTTCCCGG-------CCTCGGGTCTCTTCGAGCCTCT-----------------TACTGACCGCGTGCAGGACAAATCACCACCAAGGAGCTGGGCACGGTGATGCGCTCGCTCGGGCAGAACCCGTCAGAGTCGGAGCTGCAGGACATGATCAACGAGGTGGACGCCGACAACAATGGCACCATTGACTTTCCTGGTGCGT-----------------GGG----------------------------------------TATTGCTGTTATTACCTGTTTACTGTTTC--------TGCTGTTTACTGCTGTTTACTGCTGTTACTGCTGTTTACTGCTGTTACTGCTGTTTACTGCTGTTACTACTGTTTACTGCTGTTACTGCTGTTTACTGCTGTTTACTTTACTAA---CATGTA--CAGAGTTCCTTACCATGATGGCCCGCAAAATGAAGGACACGGACTCAGAAGAGGAGATCCGGGAGGCGTTTAAGGTAGGTGGCGGCGGCGGGGGGCG--GC----------------------------------------AGCAGACAC---------------------------------------------------------------------------------------AAGGCTGGGGCTAA---------CCAAGACAGGTCTTTGACCGTGACAACAACGGCTTCATCTCGGCCGCAGAGCTGCGCCACGTCATGACGTCGATTGGCGAGAAGCTGACGGACGAGGAGGTGGACGAGATGATCCGCGAGGCCGACCAGGACGGCGACGGCCGCATTGATTGTGAGTTTGCTGCGTTGCGGCGCCTTTCCCGCCTGCAGAGTGAC----------------------------------------AAGGTACGGC-GGCTAACAG----CGAC-----AGACAACGAGTTTGTCCAACTCATGATGCAGAA
Graphilbum_niveum_SNM100               -----------------------------------------------------------------------------------TCATTAT-AGAGTTT-TAAACTCCCAACCCGTGTGAACCATACCTATGTTTTTGCTATTCTGTTGCTTTTGGCCGGTGGCTTCC-TGGAAA-CGGGCGGCCCGCAAGGTTGTCAGGCGCTC--CTTTGGGGTGTC-GGGCGCCGGCCAAAGGTAGCCGTTT-GGCTGTTTATTTAAACGCTTGCTTGC---AATGGCTCGTCTGAGCACTAA-AGAAAAGACAAAATTGTCAAAACTTTCAACAACGGATCTCTTGGTTCTGGCATCGATGAAGAACGCAGCAAAACGCGATAAGTAATGTGAATTGCAGAATTTAGTGAATCATCAAATCTTTGAACGCACATTGCGCCTGCCAGTATTCTGGCAGGCATGCCTGTCCGAGCGTCATTTCCACCCTCAGGCGCCTTTTTGCGTCTGCTGTTGGGGC---TCTGCGGCCTAGCTGCAGGCCCCGAAAGCAAGTGGCGGGCTGGCTGGTCGGCTCCGAGCGCAGT---------AAATT-TTCTTCGCTTTGGACGCCCCGGCTTGCGCCCTGCCGTAAAAGCCTT--ATTTTTTTAGGTT--------------------------------------------------------------------------------------G-------------------GTCAGT------------------------------------CCTTTTTCGCTTCCCTCTT---------------------------GAATTGCTTTTTAGCA-CTTCACTTCCGTCGCACTTTCTCCCCC-AAAACTTGGCTGC-----CGTCGCCATGGCAAAG----TTTTTTCTCTAGCCTGGTTTTTCTGCCACTTCGC----------GCCTTG-CCCCTCTTCCCCT-CCA--TAA-----TTTT-TAAGTGGGG-TGGAGGGGCAGCC---GCCCTCCCATCTGCACT------------ATTACACTC-TATCTGCC------------------------------------------------TTGGCGCACAGACCATA----------TATGATCTTCACCCAAGGGCCCCAAGCCCCGGTCACATGTCCAAACTCCGCTGCATCTCATCC---------------TCAGCACATTCTCAT------------------------------TGCCATCTTCATTT-----------ATTGATCTCCCATGCTAACCCCC--AACAGGAAGCCGCCGAACTCGGCAAGGGTTCCTTCAAGTACGCATGGGTTCTTGACAAGCTCAAGGCCGAGCGTGAGCGCGGTATCACCATTGATATCGCTCTCTGGAAGTTCGAGACCCCGAGATACTACGTCACCGTCATTGGTATGTTTACCTTGCTTTC--TCTGCATTTGTCTTTTCTCTTTGTCTCTTTTT------------------------------GATGAACTGTCGTCTAACAACTCCAGATGCC----------------------------------------------------------------------------------------------------------------------------------------------------------------------------------------------------------------------------------------------------------------------------------------------------------------------------------------------------------------------------ACAAGGATGGCGATGGTTCGTTG-----------GCGCCCGGTTTTTGCTTTTGGCGTCCCTGCTTTTGCTTTTGGCGCCCGGCTTTTGCTTTTGGCGTCCCTGC-------TTTCCGGCTTTCCCGGGCCTTCGTCCGA---GCCTACGATACTGACCGCATGCAGGACAGATCACCACCAAGGAGCTGGGCACGGTGATGCGCTCGCTCGGGCAGAATCCGTCGGAGTCGGAGCTGCAGGACATGATCAACGAGGTCGACGCCGACAACAACGGCACCATTGACTTTCCTGGTGGGT-----------------GG-----------------------------------------------------------CATTGTCTTTT--------TTTCATCCACTT---------------------------------------------------------------------------------------------GCTTACTGA---CGCATCC-CAGAGTTCCTCACGATGATGGCCCGCAAAATGAAGGACACGGACTCAGAAGAAGAGATCCGGGAGGCGTTCAAGGTAGGCGGCGGCGGCGACAATAAAGGC-------------------------------TGGGACTCAGGCTGGGACTCAGGC---------------------TGGGACTCAGGCTGG-----------------------------GACTCAGGCTGGGATTCAAGCTGGGACTGA---------CCAAAACAGGTCTTTGACCGCGACAACAACGGCTTCATCTCGGCCGCAGAGCTGCGCCACGTCATGACGTCGATTGGCGAGAAGCTGACGGACGAGGAGGTGGACGAGATGATCCGCGAGGCTGACCAGGACGGCGATGGCCGCATTGACTGTGAGTTTGC-GCAGTACTTTCTGCTTTCTGCGGTCGACGT-------------------------------------------GGAACGCGGC?GGCTAACAA----TGGC-----AGACAACGAGTTTGTGCA---------------
Graphilbum_niveum_SNM145               -----------------------------------------------------------------------------------------------------------------------ACCATACCTATGTTTTTGCTATTCTGTTGCTTTTGGCCGGTGGCTTCC-TGGAAA-CGGGCGGCCCGCAAGGTTGTCAGGCGCTC--CTTTGGGGTGTC-GGGCGCCGGCCAAAGGTAGCCGTTT-GGCTGTTTATTTAAACGCTTGCTTGC---AATGGCTCGTCTGAGCACTAA-AGAAAAGACAAAATTGTCAAAACTTTCAACAACGGATCTCTTGGTTCTGGCATCGATGAAGAACGCAGCAAAACGCGATAAGTAATGTGAATTGCAGAATTTAGTGAATCATCAAATCTTTGAACGCACATTGCGCCTGCCAGTATTCTGGCAGGCATGCCTGTCCGAGCGTCATTTCCACCCTCAGGCGCCTTTTTGCGTCTGCTGTTGGGGC---TCTGCGGCCTAGCTGCAGGCCCCGAAAGCAAGTGGCGGGCTGGCTGGTCGGCTCCGAGCGCAGT---------AAATT-TTCTTCGCTTTGGACGCCCCGGCTTGCGCCCTGCCGTAAAAGCCTT--ATTTTTTTAGGTT--------------------------------------------------------------------------------------G-------------------GTCAGT------------------------------------CCTTTTTCGCTTCCCTCTT---------------------------GAATTGCTTTTTAGCA-CTTCACTTCCGTCGCACTTTCTCCCCC-AAAACTTGGCTGC-----CGTCGCCATGGCAAAG----TTTTTTCTCTAGCCTGGTTTTTCTGCCACTTCGC----------GCCTTG-CCCCTCTTCCCCT-CCA--TAA-----TTTT-TAAGTGGGG-TGGAGGGGCAGCC---GCCCTCCCATCTGCACT------------ATTACACTC-TATCTGCC------------------------------------------------TTGGCGCACAGACCATA----------TATGATCTTCACCCAAGGGCCCCAAGCCCCGGTCACATGTCCAAACTCCGCTGCATCTCATCC---------------TCAGCACATTCTCAT------------------------------TGCCATCTTCATTT-----------ATTGATCTCCCATGCTAACCCCC--AACAGGAAGCCGCCGAACTCGGCAAGGGTTCCTTCAAGTACGCATGGGTTCTTGACAAGCTCAAGGCCGAGCGTGAGCGCGGTATCACCATTGATATCGCTCTCTGGAAGTTCGAGACCCCGAGATACTACGTCACCGTCATTGGTATGTTTACCTTGCTTTC--TCTGCATTTGTCTCTTCTCTTTGTCTCTTTTT------------------------------GATGAACTGTCGTCTAACAACTCCAGATGCC----------------------------------------------------------------------------------------------------------------------------------------------------------------------------------------------------------------------------------------------------------------------------------------------------------------------------------------------------------------------------ACAAGGATGGCGATGGTTCGTTG-----------GCGCCCGGTTTTTGCTTTTGGCGTCCCTGCTTTTGCTTTTGGCGCCCGGCTTTTGCTTTTGGCGTCCCTGC-------TTTCCGGCTTTCCCGGGCCTTCGTCCGA---GCCTACGATACTGACCGCATGCAGGACAGATCACCACCAAGGAGCTGGGCACGGTGATGCGCTCGCTCGGGCAGAATCCGTCGGAGTCGGAGCTGCAGGACATGATCAACGAGGTCGACGCCGACAACAACGGCACCATTGACTTTCCTGGTGGGT-----------------GG-----------------------------------------------------------CATTGTCTTTT--------TTTCATCCACTT---------------------------------------------------------------------------------------------GCTTACTGA---CGCATCC-CAGAGTTCCTCACGATGATGGCCCGCAAAATGAAGGACACGGACTCAGAAGAAGAGATCCGGGAGGCGTTCAAGGTAGGCGGCGGCGGCGACAATAAAGGC-------------------------------TGGGACTCAGGCTGGGACTCAGGC---------------------TGGGACTCAGGCTGG-----------------------------GACTCAGGCTGGGATTCAAGCTGGGACTGA---------CCAAAACAGGTCTTTGACCGCGACAACAACGGCTTCATCTCGGCCGCAGAGCTGCGCCACGTCATGACGTCGATTGGCGAGAAGCTGACGGACGAGGAGGTGGACGAGATGATCCGCGAGGCTGACCAGGACGGCGATGGCCGCATTGACTGTGAGTTTGC-GCAGTACTTTCTGCTTTCTGCGGTCGACGT-------------------------------------------GGAACGCGGC?GGCTAACAA----TGGC-----AGACAACGAGTTTGTGCA---------------
Graphilbum_sexdentatum_CBS_145814      ---------------------CTTGGTCATTTAGAGGAAGTAAAAGTCGTAACAAGGTCTCCGTTGGTGAACCAGCGGAGGGATCATTAT-AGAGTTT-TTAACTCCCAACCCGTGTGAACCATACCTATGTTTTTGCTATTCTGTTGCTTTTGGCCGGTGGCTTCC-TGGAAA-CGGGCGGCCCGCAAGGTTGTCAGGCGCTC--CTTTGGGGTGTC-GGGCGCCGGCCAAAGGTAGCCGTTT-GGCTGTTTGTTTAAACGCTTGCTTGC---AATGGCTCGTCTGAGCACTAA-AGAAAAGACAAAATTGTCAAAACTTTCAACAACGGATCTCTTGGTTCTGGCATCGATGAAGAACGCAGCAAAACGCGATAAGTAATGTGAATTGCAGAATTTAGTGAATCATCAAATCTTTGAACGCACATTGCGCCTGCCAGTATTCTGGCAGGCATGCCTGTCCGAGCGTCATTTCCACCCTCAGGCGCCTTTTTGCGTCTGCTGTTGGGGCT-TTCTGCGGCCTAGCTGCAGGCCCCGAAAGCAAGTGGCGGGCTGGCTGGTCGGCTCCGAGCGCAGT---------AAATT-TTCTTCGCTTTGGATGCCCCGGCTTGCGCCCTGCCGTAAAAGCCTT--ATTTTTTTAGGTTGACCTCGGATCAGGTAGGACTACCCGCTGAACTTAAGCATATCAATAAGCGGAGGA-----------------------------AG-------------------GTCAGT------------------------------------CATTTTCGCCTTT-----------------------------------GATGCGTTTTAGCA-CTTCACTTCCATCGCACTTTTCCCCCC-AAAATTGGGCTGC-----CGTCGCCATGGCAAAAAG--ATTTTTCTTTAGCCTGGTTTTTCTGCCACTTCGC----------GCCTTG-CCCCTCTTCCCCTCCCA--TAA-----TTTT-TAAGTGGGG-TGGAGGGGCAGCC---GCCCTCCCATCTGCACT------------ATTTCACTC-TATCTGCC------------------------------------------------TTGGCGCACGGACCATGTGACCGGGGTTGGGGGCCCTCACCAAGGGCCTCAAGCCCCGGTCACATGTCCAATCTTGGCTGCATCTCATCCACCACCTC------ATCGCCCTCTTCGCCC------------------------------TCTTCGCTTCGTCT-----------TTGGATCTCTCATGCTAACCCCC--AATAGGAAGCCGCCGAACTCGGCAAGGGTTCCTTCAAGTACGCATGGGTTCTTGACAAGCTCAAGGCCGAGCGTGAGCGCGGTATCACCATCGATATCGCTCTCTGGAAGTTCGAGACCCCGAGATACTACGTCACCGTCATTGGTATGCCTTTTTTCTCTGC--ATTTTCTCCCTTGTCTTTACCTTGCTTTCTCT----------------------------------GAACACAGTCTAACAACGTCAGATGCCCCCGGCCATCGTGACTTCATCAAGAACATGATCACTGGTACCTCGCAGGCCGACTGCGCCATTCTCATCATTGCCGCTGGTACTGGTGAGTTCGAGGCTGGTATCTCCAAGGATGGCCAGACTCGTGAGCACGCTCTGCTGGCCTACACCCTGGGTGTCCGGCAGCTCATTGTCGCCATCAACAAGATGGACACCACCAAGTGGTCCGAGGACCGCTACAAGGAGATCATCA-----------------------------------------------------------------------------------------------------------------------------------GACAAGGACGGTGATGGTTCG----------------------------------------------------TTGGCGCCCGGTTTTTGCTTTCAGCGTCCCTGC-------TTTCCGGCTTTCCCGGCCCTCGTCCTGA---GCCTA-GAGACTGACCGCATACAGGACAGATCACCACCAAGGAGCTCGGCACGGTGATGCGCTCGCTCGGGCAGAACCCGTCGGAGTCGGAGCTGCAGGACATGATCAACGAGGTCGACGCCGACAACAACGGCACCATTGACTTTCCGGGTGGGT-----------------GG-----------------------------------------------------------CTGGTATTTGTCAC-AA-GTTTTTTCTCATC---------------------------------------------------------------------------------------------ACTTACTGA---CACATGC-CAGAGTTCCTCACGATGATGGCCCGCAAAATGAAGGACACGGACTCAGAAGAAGAGATCCGGGAGGCGTTCAAGGTAGGCGGCGGCGACAAAAGCTG--------------------------------------GACTCAAGCTGAGACTAAG-----------------------CTGGGCTC-----------------------------------------AAGCTGGGACTCAAGCTGGGACTAAAGCTGGACTGACAAACAGGTCTTTGACCGCGACAACAACGGCTTCATCTCGGCCGCAGAGCTGCGCCACGTCATGACGTCGATTGGCGAGAAGCTGACGGACGAGGAGGTGGACGAGATGATCCGCGAGGCGGACCAGGACGGCGATGGTCGCATTGACTGTGAGTTTGC-GCAGTGTTGTGTTGTGCTGGTGGACGTG---------------------------------------------------------------------------------------------------------------
Graphilbum_sp_NFF1626                  AA---TTCTTTTTTT-----TTGGGGGGTTTTAAAAGGGAGAAAAGTCGTAACAAGGTCTCCGTTGGTGAACCAGCGGAGGGATCATTAT-AGAGTTT-TAAACTCCCAACCCGTGTGAACCATACCTATGTTTTTGCTATTCTGTTGCTTTTGGCCGGTGGCTTCC-TGGAAA-CGGGCGGCCCGCAAGGTTGTCAGGCGCTC--CTTTGGGGTGTC-GGGCGCCGGCCAAAGGTAGCCGTTT-GGCTGTTTATTTAAACGCTTGCTTGC---AATGGCTCGTCTGAGCACTAA-AGAAAAGACAAAATTGTCAAAACTTTCAACAACGGATCTCTTGGTTCTGGCATCGATGAAGAACGCAGCAAAACGCGATAAGTAATGTGAATTGCAGAATTTAGTGAATCATCAAATCTTTGAACCACCATTGCGCCTGCCAGTATTCTGGCAGGCATGCCTGTCCGAGCGTCATTTCCACCCTCAGGCGCCTTTTTGCGTCTGCTGTTGGGGC---TCTGCGGCCTAGCTGCAGGCCCCGAAAGCAAGTGGCGGGCTGGCTGGTCGGCTCCGAGCGCAGT---------AAATT-TTCTTCGCTTTGGACGCCCCGGCTTGCGCCCTGCCGTAAAAGCCTT--ATTTTTTTAGGTTGACCTCGGATCAGGTAGGACTACCCGCTGAACTTAACTAAAAAAAGGGGGGGGGGGAAAAAAACC--CATCGAGAAGTTC-GAGAAG-------------------GTCAGT------------------------------------CCTTTTTCGCTTCCCTCTT---------------------------GAATTGCTTTTTAGCA-CTTCACTTCCGTCGCACTTTCTCCCCC-AAAACTTGGCTGC-----CGTCGCCATGGCAAAG----TTTTTTCTCTAGCCTGGTTTTTCTGCCACTTCGC----------GCCTTG-CCCCTCTTCCCCT-CCA--TAA-----TTTT-TAAGTGGGG-TGGAGGGGCAGCC---GCCCTCCCATCTGCACT------------ATTACACTC-TATCTGCC------------------------------------------------TTGGCGCACAGACCATA----------TATGATCTTCACCCAAGGGCCCCAAGCCCCGGTCACATGTCCAAACTCCGCTGCATCTCATCC---------------TCAGCACATTCTCAT------------------------------TGCCATCTTCATTT-----------ATTGATCTCCCATGCTAACCCCC--AACAGGAAGCCGCCGAACTCGGCAAGGGTTCCTTCAAGTACGCATGGGTTCTTGATAAGCTCAAGGCCGAGCGTGAGCGCGGTATCACCATTGATATCGCTCTCTGGAAGTTCGAGACCCCGAGATACTACGTCACCGTCATTGGTATGTTTACCTTGCTTTC--TCTGCATTTGTCTCTTCTCTTTGTCTCTTTTT------------------------------GATGAACTGTCGTCTAACAACTCCAGATGCCCCCGGCCATCGTGACTTTATCAAGAACATGATTACTGGTACCTCGCAGGCCGACTGCGCCATTCTCATCATTGCCGCTGGTACTGGTGAGTTCGAGGCTGGTATCTCCAAGGATGGCCAGACTCGTGAGCACGCTCTGCTGGCCTACACCCTGGGTGTCCGGCAGCTCATTGTCGCCATCAACAAGATGGACACCACCAAGTGGTCCGAGGACCGCTACAAGGAGATCATCAAGGAGACCTCCAACTTCATCAA----------------------------------------------------------------------------------------------------------TGACAAAAGAAACGCGATGGTTCGTTG-----------GCGCCCTGCTTTTGCTTTTGGCGTCCCTGCTTTTGCTTTTGGCGCCCGGCTTTTGCTTTTGGCGTCCCTGC-------TTTCCGGCTTTCCCGGGCCTTTGTCCGA---GCCTACGATACTGACCGCATGCAGGACAGATCACCACCAAGGAGCTGGGCACGGTGATGCGCTCGCTCGGGCAGAATCCGTCGGAGTCGGAGCTGCAGGACATGATCAACGAGGTCGACGCCGACAACAACGGCACCATTGACTTTCCTGGTGGGT-----------------GG-----------------------------------------------------------CATTGTCTTTT--------TTTCATCCACTT---------------------------------------------------------------------------------------------GCTTACTGA---CGCATCC-CAGAGTTCCTCACGATGATGGCCCGCAAAATGAAGGACACGGACTCAGAAGAAGAGATCCGGGAGGCGTTCAAGGTAGGCGGCGGCGGCGACAACAAAGGC-------------------------------TGGGACTCAGGCTGGGACAAA-------------------------------------------------------------------------AGGCTGGGATTCAAGCTGGGACTGA---------CCAAAACAGGTCTTTGACCGCGACAACAACGGCTTCATCTCGGCCGCAGAGCTGCGCCACGTCATGACGTCGATTGGCGAGAAGCTGACGGACGAGGAGGTGGACGAGATGATCCGCGAGGCTGA--------------------------------------------------------------------------------------------------------------------------------------------------------------------------------
Graphilbum_sp_NFF1627                  AA---TTCTTTTTTT-----TTGGGGGGTTTTAAAAGGGAGAAAAGTCGTAACAAGGTCTCCGTTGGTGAACCAGCGGAGGGATCATTAT-AGAGTTT-TAAACTCCCAACCCGTGTGAACCATACCTATGTTTTTGCTATTCTGTTGCTTTTGGCCGGTGGCTTCC-TGGAAA-CGGGCGGCCCGCAAGGTTGTCAGGCGCTC--CTTTGGGGTGTC-GGGCGCCGGCCAAAGGTAGCCGTTT-GGCTGTTTATTTAAACGCTTGCTTGC---AATGGCTCGTCTGAGCACTAA-AGAAAAGACAAAATTGTCAAAACTTTCAACAACGGATCTCTTGGTTCTGGCATCGATGAAGAACGCAGCAAAACGCGATAAGTAATGTGAATTGCAGAATTTAGTGAATCATCAAATCTTTGAACCACCATTGCGCCTGCCAGTATTCTGGCAGGCATGCCTGTCCGAGCGTCATTTCCACCCTCAGGCGCCTTTTTGCGTCTGCTGTTGGGGC---TCTGCGGCCTAGCTGCAGGCCCCGAAAGCAAGTGGCGGGCTGGCTGGTCGGCTCCGAGCGCAGT---------AAATT-TTCTTCGCTTTGGACGCCCCGGCTTGCGCCCTGCCGTAAAAGCCTT--ATTTTTTTAGGTTGACCTCGGATCAGGTAGGACTACCCGCTGAACTTAACTAAAAAAAGGGGGGGGGGGAAAAAAACC--CATCGAGAAGTTC-GAGAAG-------------------GTCAGT------------------------------------CCTTTTTCGCTTCCCTCTT---------------------------GAATTGCTTTTTAGCA-CTTCACTTCCGTCGCACTTTCTCCCCC-AAAACTTGGCTGC-----CGTCGCCATGGCAAAG----TTTTTTCTCTAGCCTGGTTTTTCTGCCACTTCGC----------GCCTTG-CCCCTCTTCCCCT-CCA--TAA-----TTTT-TAAGTGGGG-TGGAGGGGCAGCC---GCCCTCCCATCTGCACT------------ATTACACTC-TATCTGCC------------------------------------------------TTGGCGCACAGACCATA----------TATGATCTTCACCCAAGGGCCCCAAGCCCCGGTCACATGTCCAAACTCCGCTGCATCTCATCC---------------TCAGCACATTCTCAT------------------------------TGCCATCTTCATTT-----------ATTGATCTCCCATGCTAACCCCC--AACAGGAAGCCGCCGAACTCGGCAAGGGTTCCTTCAAGTACGCATGGGTTCTTGATAAGCTCAAGGCCGAGCGTGAGCGCGGTATCACCATTGATATCGCTCTCTGGAAGTTCGAGACCCCGAGATACTACGTCACCGTCATTGGTATGTTTACCTTGCTTTC--TCTGCATTTGTCTCTTCTCTTTGTCTCTTTTT------------------------------GATGAACTGTCGTCTAACAACTCCAGATGCCCCCGGCCATCGTGACTTTATCAAGAACATGATTACTGGTACCTCGCAGGCCGACTGCGCCATTCTCATCATTGCCGCTGGTACTGGTGAGTTCGAGGCTGGTATCTCCAAGGATGGCCAGACTCGTGAGCACGCTCTGCTGGCCTACACCCTGGGTGTCCGGCAGCTCATTGTCGCCATCAACAAGATGGACACCACCAAGTGGTCCGAGGACCGCTACAAGGAGATCATCAAGGAGACCTCCAACTTCATCAA----------------------------------------------------------------------------------------------------------TGACAAAAGAAACGCGATGGTTCGTTG-----------GCGCCCTGCTTTTGCTTTTGGCGTCCCTGCTTTTGCTTTTGGCGCCCGGCTTTTGCTTTTGGCGTCCCTGC-------TTTCCGGCTTTCCCGGGCCTTTGTCCGA---GCCTACGATACTGACCGCATGCAGGACAGATCACCACCAAGGAGCTGGGCACGGTGATGCGCTCGCTCGGGCAGAATCCGTCGGAGTCGGAGCTGCAGGACATGATCAACGAGGTCGACGCCGACAACAACGGCACCATTGACTTTCCTGGTGGGT-----------------GG-----------------------------------------------------------CATTGTCTTTT--------TTTCATCCACTT---------------------------------------------------------------------------------------------GCTTACTGA---CGCATCC-CAGAGTTCCTCACGATGATGGCCCGCAAAATGAAGGACACGGACTCAGAAGAAGAGATCCGGGAGGCGTTCAAGGTAGGCGGCGGCGGCGACAACAAAGGC-------------------------------TGGGACTCAGGCTGGGACAAA-------------------------------------------------------------------------AGGCTGGGATTCAAGCTGGGACTGA---------CCAAAACAGGTCTTTGACCGCGACAACAACGGCTTCATCTCGGCCGCAGAGCTGCGCCACGTCATGACGTCGATTGGCGAGAAGCTGACGGACGAGGAGGTGGACGAGATGATCCGCGAGGCTGA--------------------------------------------------------------------------------------------------------------------------------------------------------------------------------
Graphilbum_sparsum_CBS_405_77          -------------------------------------AAGTAAAAGTCGTAACAAGGTCTCCGTTGGTGAACCAGCGGAGGGATCATTAC-AGAGTTACTAAACTCCCAACCCATGTGAACCATACCGACG-TATTGCTGTCCTGTTGCTTCCGGCCGGCGGCTCCC-CGTAAG-ACGGGAGCCCGCAAGGC-GTCTGGCGCTC--GCGCCA-------GGCCGCCGGCCGGAGGCGGCAGCCACGGCCA--ATTTTAAACGCTTGCCTGA---TGTGGCTCGTCTGAGCAAAAA-GCAAAAGACAAAATAGTCAAAACTTTCAACAACGGATCTCTTGGTTCTGGCATCGATGAAGAACGCAGCGAAACGCGATAAGTAATGTGAATTGCAGAATTTAGTGAATCATCAAATCTTTGAACGCACATTGCGCCTGCCAGTATTCTGGCAGGCATGCCTGTCCGAGCGTCATTTCCACCCTCAGGCGCC-TCGTGCGCCTGCTGTTGGGGCTTTTCTGCGGCCTGGCCGCAGGCCCCGAAAGCAAGTGGCGGGCTGGCTGGTCGGCTCCGAGCGCAGT---------AAACA-CTCTTCGCTTTGGATGCCCCGGTCTATGCCCTGCCGTAAAAGCCTTT-TATTTTTTAGGTTGACCTCGGATCAGGTAGGACTACCCGCTGAACTTAAGCATATCAATAAGCGGAGGA--------------------GTTC-GAGAAG-------------------GTCAGTTTGCGTCTTCTTTCGCTACACTTTTACTACACAAACCGCTTCTCTACACCTGCCACTTT----------------TGACACGGAAAACTTTTTTTTTC-CCCATTTCTTCCTTGCCCT---------------------------GGCAACTTGGGCAGCAAAGTTTTTTTCTTTAGCCCAGCTGCTTCCATTCTACGC------TACGCTTTTG-CCCCTCTTCCCCTCCAG--CAA-----ATTT-AAAGTGGGG-TGGAGGGGCATAG---GCATCCCTGCCTTTGCTGCCCACCTGCATTTTCCATTT-TCTACCCC------------------------------------------------ATCGTGCACAGACCACTTCTCCCTGG-TCGCATCGTCA--------CACGTGCCCTCAGTCACAT-CTCAGTCACATGCATATCATTCTGCTCCCGCTCTCCATCTCCACTCTCCGC----------------------------------TCTCCGCTCCGCT--------GTTACCCTGGTCTGTTGCTAACTCCC-CCACAGGAAGCCGCCGAGCTGGGCAAGGGCTCCTTCAAGTACGCATGGGTGCTGGACAAACTCAAGGCTGAGCGTGAGCGCGGTATCACCATTGATATCGCTCTGTGGAAGTTTGAGACTCCCCGCTACTATGTCACCGTCATTGGTATGTTTAGCTCTTTTGC--CCTGTTCTGCCCTGTTCTGCCCTGTTCCGCCTTGATGTGGTTCTTGTCCGTTA----TTACGGCCTTTTTTTTCTCTAACAACCCCAGACGCCCCGGGCCATCGTGATTTCATCAAGAACATGAT---------------------------------------------------------------------------------------------------------------------------------------------------------------------------------------------------------------------------------------------------GAGTTCAAGGAGGCCTTCTCCCTGTTTGTGCGTGCTCGTCGCTATGTGACGCTTGGTGGCCGCTGCTAA-------CTGCCCCGATAGGACAAGGACGGCGATGGTTAGTCGA----------TGTGTCGATGTGT-------------CGA---------CGTGATCTCGAC--------------------------GACGCGCACTCTTTCCAGGCT----------TTGCTGACG-GTCGGCGGCGCAACAGGACAGATCACCACCAAGGAGCTGGGCACGGTGATGCGCTCGCTCGGGCAGAACCCGTCCGAGTCGGAGCTGCAGGACATGATTAACGAGGTCGACGCCGACAACAACGGCACCATTGACTTCCCGGGTGCGTTGC---------------------------------------------------------AGCTGTG-----CGGAGCGGCGGCGAGATGGA-GA---------------------------------------------------------------------------------------A---------------CCGAGGCTAAC-----CGTGTGTGTAGAGTTCCTCACCATG----------------------------------------------------------------------------------------------------------------------------------------------------------------------------------------------------------------------------------------------------------------------------------------------------------------------------------------------------------------------------------------------------------------------------------------------------------------------------------------------------------------------------------------------------------------
Graphilbum_translucens_NFF1614         ---------CCTTTTTTTTTTTCCCTTTTTTAAAAAAAGGTAAAAGTCGTAACAAGGTCTCCGTTGGTGAACCAGCGGAGGGATCATTAC-CGAGTTT-TTAACTCCCAACCCGTGTGAACCATACCGACG-TATTGCTGTCTTGTTGCTTCCGGCCGGCGGCGCCCTTGTCAGAAGGGGCGCCCGCAAGGC-GCCTGGCGTGC--GCGCCAG------GGGCACCGGCCGGAGGTGGCAGGCACGGCCATTGTTTAAAACGCTTGCCTGAT-TTGTGGCTCGTCTGAGCAAAAACAGAAAAGACAAAATAGTCAAAACTTTCAACAACGGATCTCTTGGTTCTGGCATCGATGAAGAACGCAGCAAAACGCGATAAGTAATGTGAATTGCAGAATTTAGTGAATCATCAAATCTTTGAACGCACATTGCGCCTGCCAGTATTCTGGCAGGCATGCCTGTCCGAGCGTCATTTCCACCCTCAGGCGCC-TTGTGCGCCTGCCGTTGGGGCTTTTCTGCGGCCTAGCCGCAGGCCCCGAAAGCGAGTGGCGGGCTGGCTGGTCGGCTCCGAGCGCAGT---------AAACATTTCTTCGCTTTGGACGCCCCGGCTTGCGCCCTGCCGTAAAAAGCCTTTATTTTTTTAGGTTGACCTCGGATCAGGTAGGACTACCCGCTGAACTTAACTAAAAAAGCAGGGGGGGAAAAAAAAAGGG--------------------G-------------------GTCAGTTTGCGACTGCT-----------------------GGGACTACCCTTTGTTCTCG---ACC----------------------CCTCCTTTTTTTCATA-TTTCACTCGTTTTCCCCTTATTTCTAC--CCAACTACCCAA-----CTTTGCACTGGAAAAAAA--AACTTTTTCTAGCCCA---TCACTGCCTCTGGCG----------CTACTGCCCCCTCTTCCCCTCCAAGTTGAT----TTTT-AAAGTGGGG-TGGAGGGGCAACT--CGCATCCCTGCTTTCACT------------GCCTTATCA-CTGGACCC------------------------------------------------GTCGTGCACGGACCAGA----------ACACAGCACCATCCCCCTTCCGCCAGCCTCGTTG-----CTTGAATTACTCCCCCTTTCGCCAGCCTCGTTCTTCGGAACCACTCTCCCTTCCGCCAGCCTCGTTTTATTTGAAACCACTTCCCTTCAGAACCACTC--------CCCAGTCAGAACCGCTGCTAACTCCC--AACAGGAAGCTGCTGAGCTGGGCAAGGGCTCCTTCAAGTACGCATGGGTGCTTGACAAGCTCAAGGCCGAGCGTGAGCGCGGTATCACCATTGACATCGCCCTCTGGAAGTTCGAGACCCCCAAGTACTACGTCACCGTCATTGGTACGCTCCTGCTGTTCTC--TTCTCGCTTTCGT---------------------------------------------------TGGACTGTTTTCTGACTTTCCCAGACGCCCCTGGCCATCGTGACTTCATCAAGAACATGATCACTGGTACCTCCCAGGCCGACTGCGCCATTCTCATCATTGCCGCCGGTACTGGTGAGTTCGAGGCTGGTATCTCCAAGGATGGCCAGACTCGTGAGCACGCCCTGCTGGCCTACACCCTGGGTGTCCGGCAGCTCATTGTCGCCATCAACAAGATGGACACCACCAAGTGGTCCGAGGACCGCTACAACGAGATCATCAAGGAGACCTCCAACTTCATCAAGAAGGTCGGCTACAACCCCAA-------------------------------------------------------------------------------------------------------------------------------CCCCTTCTTGCTTGGCGCGTTACGG---------CTTGC--------TGTGCGGGCATCTGTCTGGG--------CATGTGCCCGTTGGAATCCTCGTCCGATTTACTGACGCGTTGGGCGCTGCACAGGACAAATCACTACCAAGGAGCTGGGCACTGTCATGCGCTCGCTCGGCCAGAACCCGTCCGAGGCTGAGCTGCAGGACATGATCAACGAGGTCGATGCGGACAACAACGGCACCATTGATTTCCCTGGTACGTTTT--------------GGGCGCCGGCCTGGTGG-----------------CAGGCGGCAGGCGGCAGGCGGCAGAGAGGCGGTGACGGGAG-GGATTATGGCGCACAA---------------------------------------------------------------------------------------------AGCTAACAC---GATGCGCATAGAGTTTCTCACAATGATGGCCCGCAAAATGAAGGACACCGACTCAGAAGAGGAGATCCGGGAGGCATTCAAGGT--------GAGCCGCGGGCAGTGGC---------------------------------------ATCCTGACGCCCAGGGTGGCCGCTTTGGGGTTTGGGGTCGGATTTGGGTTTATTTATACTGTCTTGGTGTCTTGCCTTTTTTTCCCAATCCTACCTTTGTGCATGCACTGA------CGCGCTCCGCAGGTCTTTGATCGTGACAACAACGGCTTCATCTCCGCTGCAGAGCTGCGCCACGTCATGACCTCGATTGGCGAGAAGCTGACGGATGAGGAGGTCGACGAGATGATCCGCGAGGCCGACCAGGACGGCGACGGCCGCATCGACTGTACGCTTGC-----TTTTCCGCGTGTCCCCGA-TCACAAGTGT-------------CCC-----------------------------------TGCTAACGCGACCCCGC-----A--------------------------------
Graphilbum_translucens_NFF1615         CGGTTTCCGCCTTCCCGGGGCCCCCCCCTTT-----AGAGTAAAAGTCGTAACAAGGTCTCCGTTGGTGAACCAGCGGAGGGATCATTAC-CGAGTTT-TTAACTCCCAACCCGTGTGAACCATACCGACG-TATTGCTGTCTTGTTGCTTCCGGCCGGCGGCGCCCTTGTCAGAAGGGGCGCCCGCAAGGC-CCCTGGCGTGC--GCGCCAG------GGGCACCGGCCGGAGGTGGCAGGCACGGCCATTGTTTAAAACGCTTGCCTGAT-TTGTGGCTCGTCTGAGCAAAAACAGAAAAGACAAAATAGTCAAAACTTTCAACAACGGATCTCTTGGTTCTGGCATCGATGAAGAACGCAGCAAAACGCGATAAGTAATGTGAATTGCAGAATTTAGTGAATCATCAAATCTTTGAACGCACATTGCGCCTGCCAGTATTCTGGCAGGCATGCCTGTCCGAGCGTCATTTCCACCCTCAGGCGCC-TTGTGCGCCTGCCGTTGGGGCTTTTCTGCGGCCTAGCCGCAGGCCCCGAAAGCGAGTGGCGGGCTGGCTGGTCGGCTCCGAGCGCAGT---------AAACATTTCTTCGCTTTGGACGCCCCGGCTTGCGCCCTGCCGTAAAAAGCCTTTATTTTTTTAGGTTGACCTCGGATCAGGTAGGACTACCCGCTGAACTAAGTAAAAATTAAAGGGGGGGAAAAAAAAAAAGC-------------------G-------------------GTCAGTTTGCGACTGCT-----------------------GGGACTACCCTTTGTTCTCG---ACC----------------------CCTCCTTTTTTTCATA-TTTCACTCGTTTTCCCCTTATTTCTAC--CCAACTACCCAA-----CTTTGCACTGGAAAAAAA--AACTTTTTCTAGCCCA---TCACTGCCTCTGGCG----------CTACTGCCCCCTCTTCCCCTCCAAGTTGAT----TTTT-AAAGTGGGG-TGGAGGGGCAACT--CGCATCCCTGCTTTCACT------------GCCTTATCA-CTGGACCC------------------------------------------------GTCGTGCACGGACCAGA----------ACACAGCACCATCCCCCTTCCGCCAGCCTCGTTG-----CTTGAATTACTCCCCCTTTCGCCAGCCTCGTTCTTCGGAACCACTCTCCCTTCCGCCAGCCTCGTTTTATTTGAAACCACTTCCCTTCAGAACCACTC--------CCCAGTCAGAACCGCTGCTAACTCCC--AACAGGAAGCTGCTGAGCTGGGCAAGGGCTCCTTCAAGTACGCATGGGTGCTTGACAAGCTCAAGGCCGAGCGTGAGCGCGGTATCACCATTGACATCGCCCTCTGGAAGTTCGAGACCCCCAAGTACTACGTCACCGTCATTGGTACGCTCCTGCTGTTCTC--TTCTCGCTTTCGT---------------------------------------------------TGGACTGTTTTCTGACTTTCCCAGACGCCCCTGGCCATCGTGACTTCATCAAGAACATGATCACTGGTACCTCCCAGGCCGACTGCGCCATTCTCATCATTGCCGCCGGTACTGGTGAGTTCGAGGCTGGTATCTCCAAGGATGGCCAGACTCGTGAGCACGCCCTGCTGGCCTACACCCTGGGTGTCCGGCAGCTCATTGTCGCCATCAACAAGATGGACACCACCAAGTGGTCCGAGGACCGCTACAACGAGATCATCAAGGAGACCTCCAACTTCATCAAGAAGGTCGGCTACAACCCCAA------------------------------------------------------------------------------------------------------------------------------CCCCCTTCTTGCTTGGCGCGTTACGG---------CTTGC--------TGTGCGGGCATCTGTCTGGG--------CATGTGCCCGTTGGAATCCTCGTCCGATTTACTGACGCGTTGGGCGCTGCACAGGACAAATCACTACCAAGGAGCTGGGCACTGTCATGCGCTCGCTCGGCCAGAACCCGTCCGAGGCTGAGCTGCAGGACATGATCAACGAGGTCGATGCGGACAACAACGGCACCATTGATTTCCCTGGTACGTTTT--------------GGGCGCCGGCCTGGTGG-----------------CAGGCGGCAGGCGGCAGGCGGCAGAGAGGCGGTGACGGGAG-GGATTATGGCGCACAA---------------------------------------------------------------------------------------------AGCTAACAC---GATGCGCATAGAGTTTCTCACAATGATGGCCCGCAAAATGAAGGACACCGACTCAGAAGAGGAGATCCGGGAGGCATTCAAGGT--------GAGCCGCGGGCAGTGGC---------------------------------------ATCCTGACGCCCAGGGTGGCCGCTTTGGGGTTTGGGGTCGGATTTGGGTTTATTTATACTGTCTTGGTGTCTTGCCTTTTTTTCCCAATCCTACCTTTGTGCATGCACTGA------CGCGCTCCGCAGGTCTTTGATCGTGACAACAACGGCTTCATCTCCGCTGCAGAGCTGCGCCACGTCATGACCTCGATTGGCGAGAAGCTGACGGATGAGGAGGTCGACGAGATGATCCGCGAGGCCGACCAGGACGGCGACGGCCGCATCGACTGTACGCTTGC-----TTTTCCGCGTGTCCCCGATTCACAAGTGTC------------CCC-----------------------------------TGCTAACGCG---------------------------------------------
Graphilbum_translucens_SNM101          -----------------------------------------------------------------------------------TCATTAC-CGAGTTT-TTAACTCCCAACCCGTGTGAACCATACCGACG-TATTGCTGTCTTGTTGCTTCCGGCCGGCGGCGCCCTTGTCAGAAGGGGCGCCCGCAAGGC-GCCTGGCGTGC--GCGCCAG------GGGCACCGGCCGGAGGTGGCAGGCACGGCCATTGTTTAAAACGCTTGCCTGAT-TTGTGGCTCGTCTGAGCAAAAACAGAAAAGACAAAATAGTCAAAACTTTCAACAACGGATCTCTTGGTTCTGGCATCGATGAAGAACGCAGCAAAACGCGATAAGTAATGTGAATTGCAGAATTTAGTGAATCATCAAATCTTTGAACGCACATTGCGCCTGCCAGTATTCTGGCAGGCATGCCTGTCCGAGCGTCATTTCCACCCTCAGGCGCC-TTGTGCGCCTGCCGTTGGGGCTTTTCTGCGGCCTAGCCGCAGGCCCCGAAAGCGAGTGGCGGGCTGGCTGGTCGGCTCCGAGCGCAGT---------AAACATTTCTTCGCTTTGGACGCCCCGGCTTGCGCCCTGCCGTAAAAAGCCTTTATTTTTTTAGGTT--------------------------------------------------------------------------------------G-------------------GTCAGTTTGCGACTGCT-----------------------GGGACTACCCTTTGTTCTCG---ACC----------------------CCTCCTTTTTTTCATA-TTTCACTCGTTTT-CCCTCATTTCTAC--CCAACTACCCAA-----CTTTGCACTGGAAAAAAA--AACTTTTTCTAGCCCA---TCACTGCCTCTGGCG----------CTACTGCCCCCTCTTCCCCTCCAAGTTGAT----TTTT-AAAGTGGGG-TGGAGGGGCAACT--CGCATCCCTGCTTTCACT------------GCCTTATCA-CTGGACCC------------------------------------------------GTCGTGCACGGACCAGA----------ACACAGCACCATCCCCCTTCCGCCAGCCTCGTTG-----CTTGAATTACTCCCCCTTTCGCCAGCCTCGTTCTTCGGAACCACTCTCCCTTCCGCCAGCCTCGTTTTATTTGAAACCACTTCCCTTCAGAACCACTC--------CCCAGTCAGAACCGCTGCTAACTCCC--AACAGGAAGCTGCTGAGCTGGGCAAGGGCTCCTTCAAGTACGCATGGGTGCTTGACAAGCTCAAGGCCGAGCGTGAGCGCGGTATCACCATTGACATCGCCCTCTGGAAGTTCGAGACCCCCAAGTACTACGTCACCGTCATTGGTACGCTCCTGCTGTTCTC--TTCTCGCTTTCGT---------------------------------------------------TGGACTGTTTTCTGACTTTCCCAGACGCC----------------------------------------------------------------------------------------------------------------------------------------------------------------------------------------------------------------------------------------------------------------------------------------------------------------------------------------------------------------------------ACAAGGACGGCGATGGTTCGTGGCGCCTTGGCGCTTCCCCCCTTCTTGCTTGGCGCGTTACGG---------CTTGC--------TGTGCGGGCATCTGTCTGGG--------CATGTGCCCGTTGGAATCCTCGTCCGATTTACTGACGCGTTGGGCGCTGCACAGGACAAATCACTACCAAGGAGCTGGGCACTGTCATGCGCTCGCTCGGCCAGAACCCGTCCGAGGCTGAGCTGCAGGACATGATCAACGAGGTCGATGCGGACAACAACGGCACCATTGATTTCCCTGGTACGTTTT--------------GGGCGCCGGCCTGGTGG-----------------CAGGCGGCAGGCGGCAGGCGGCAGAGAGGCGGTGACGGGAG-GGATTATGGCGCACAA---------------------------------------------------------------------------------------------AGCTAACAC---GATGCGCATAGAGTTTCTCACAATGATGGCCCGCAAAATGAAGGACACCGACTCAGAAGAGGAGATCCGGGAGGCATTCAAGGT--------GAGCCGCGGGCAGTGGC---------------------------------------ATCCTGACGCCCAGGGTGGCCGCTTTGGGGTTTGGGGTCGGATTTGGGTTTATTTATACTGTCTTGGTGTCTTGCCTTTTTTTCCCAATCCTACCTTTGTGCATGCACTGA------CGCGCTCCGCAGGTCTTTGATCGTGACAACAACGGCTTCATCTCCGCTGCAGAGCTGCGCCACGTCATGACCTCGATTGGCGAGAAGCTGACGGATGAGGAGGTCGACGAGATGATCCGCGAGGCCGACCAGGACGGCGACGGCCGCATCGACTGTACGCTTGC-----TTTTCCGCGTGTCCCCGATTCACAAGTGTC------------CCC-----------------------------------TGCTAACGCGACTCCGC-----AGACAACGAGTTTGTGCA---------------
Graphilbum_translucens_SNM104          -----------------------------------------------------------------------------------TCATTAC-CGAGTTT-TTAACTCCCAACCCGTGTGAACCATACCGACG-TATTGCTGTCTTGTTGCTTCCGGCCGGCGGCGCCCTTGTCAGAAGGGGCGCCCGCAAGGC-GCCTGGCGTGC--GCGCCAG------GGGCACCGGCCGGAGGTGGCAGGCACGGCCATTGTTTAAAACGCTTGCCTGAT-TTGTGGCTCGTCTGAGCAAAAACAGAAAAGACAAAATAGTCAAAACTTTCAACAACGGATCTCTTGGTTCTGGCATCGATGAAGAACGCAGCAAAACGCGATAAGTAATGTGAATTGCAGAATTTAGTGAATCATCAAATCTTTGAACGCACATTGCGCCTGCCAGTATTCTGGCAGGCATGCCTGTCCGAGCGTCATTTCCACCCTCAGGCGCC-TTGTGCGCCTGCCGTTGGGGCTTTTCTGCGGCCTAGCCGCAGGCCCCGAAAGCGAGTGGCGGGCTGGCTGGTCGGCTCCGAGCGCAGT---------AAACATTTCTTCGCTTTGGACGCCCCGGCTTGCGCCCTGCCGTAAAAAGCCTTTATTTTTTTAGGTT--------------------------------------------------------------------------------------G-------------------GTCAGTTTGCGACTGCT-----------------------GGGACTACCCTTTGTTCTCG---ACC----------------------CCTCCTTTTTTTCATA-TTTCACTCGTTTT-CCCTCATTTCTAC--CCAACTACCCAA-----CTTTGCACTGGAAAAAAA--AACTTTTTCTAGCCCA---TCACTGCCTCTGGCG----------CTACTGCCCCCTCTTCCCCTCCAAGTTGAT----TTTT-AAAGTGGGG-TGGAGGGGCAACT--CGCATCCCTGCTTTCACT------------GCCTTATCA-CTGGACCC------------------------------------------------GTCGTGCACGGACCAGA----------ACACAGCACCATCCCCCTTCCGCCAGCCTCGTTG-----CTTGAATTACTCCCCCTTTCGCCAGCCTCGTTCTTCGGAACCACTCTCCCTTCCGCCAGCCTCGTTTTATTTGAAACCACTTCCCTTCAGAACCACTC--------CCCAGTCAGAACCGCTGCTAACTCCC--AACAGGAAGCTGCTGAGCTGGGCAAGGGCTCCTTCAAGTACGCATGGGTGCTTGACAAGCTCAAGGCCGAGCGTGAGCGCGGTATCACCATTGACATCGCCCTCTGGAAGTTCGAGACCCCCAAGTACTACGTCACCGTCATTGGTACGCTCCTGCTGTTCTC--TTCTCGCTTTCGT---------------------------------------------------TGGACTGTTTTCTGACTTTCCCAGACGCC----------------------------------------------------------------------------------------------------------------------------------------------------------------------------------------------------------------------------------------------------------------------------------------------------------------------------------------------------------------------------ACAAGGACGGCGATGGTTCGTGGCGCCTTGGCGCTTCCCCCCTTCTTGCTTGGCGCGTTACGG---------CTTGC--------TGTGCGGGCATCTGTCTGGG--------CATGTGCCCGTTGGAATCCTCGTCCGATTTACTGACGCGTTGGGCGCTGCACAGGACAAATCACTACCAAGGAGCTGGGCACTGTCATGCGCTCGCTCGGCCAGAACCCGTCCGAGGCTGAGCTGCAGGACATGATCAACGAGGTCGATGCGGACAACAACGGCACCATTGATTTCCCTGGTACGTTTT--------------GGGCGCCGGCCTGGTGG-----------------CAGGCGGCAGGCGGCAGGCGGCAGAGAGGCGGTGACGGGAG-GGATTATGGCGCACAA---------------------------------------------------------------------------------------------AGCTAACAC---GATGCGCATAGAGTTTCTCACAATGATGGCCCGCAAAATGAAGGACACCGACTCAGAAGAGGAGATCCGGGAGGCATTCAAGGT--------GAGCCGCGGGCAGTGGC---------------------------------------ATCCTGACGCCCAGGGTGGCCGCTTTGGGGTTTGGGGTCGGATTTGGGTTTATTTATACTGTCTTGGTGTCTTGCCTTTTTTTCCCAATCCTACCTTTGTGCATGCACTGA------CGCGCTCCGCAGGTCTTTGATCGTGACAACAACGGCTTCATCTCCGCTGCAGAGCTGCGCCACGTCATGACCTCGATTGGCGAGAAGCTGACGGATGAGGAGGTCGACGAGATGATCCGCGAGGCCGACCAGGACGGCGACGGCCGCATCGACTGTACGCTTGC-----TTTTCCGCGTGTCCCCGATTCACAAGTGTC------------CCC-----------------------------------TGCTAACGCGACTCCGC-----AGACAACGAGTTTGTCCA---------------
Graphilbum_translucens_SNM144          -----------------------------------------------------------------------------------TCATTAC-CGAGTTT-TTAACTCCCAACCCGTGTGAACCATACCGACG-TATTGCTGTCTTGTTGCTTCCGGCCGGCGGCGCCCTTGTCAGAAGGGGCGCCCGCAAGGC-GCCTGGCGTGC--GCGCCAG------GGGCACCGGCCGGAGGTGGCAGGCACGGCCATTGTTTAAAACGCTTGCCTGAT-TTGTGGCTCGTCTGAGCAAAAACAGAAAAGACAAAATAGTCAAAACTTTCAACAACGGATCTCTTGGTTCTGGCATCGATGAAGAACGCAGCAAAACGCGATAAGTAATGTGAATTGCAGAATTTAGTGAATCATCAAATCTTTGAACGCACATTGCGCCTGCCAGTATTCTGGCAGGCATGCCTGTCCGAGCGTCATTTCCACCCTCAGGCGCC-TTGTGCGCCTGCCGTTGGGGCTTTTCTGCGGCCTAGCCGCAGGCCCCGAAAGCGAGTGGCGGGCTGGCTGGTCGGCTCCGAGCGCAGT---------AAACATTTCTTCGCTTTGGACGCCCCGGCTTGCGCCCTGCCGTAAAAAGCCTTTATTTTTTTAGGTT--------------------------------------------------------------------------------------G-------------------GTCAGTTTGCGACTGCT-----------------------GGGACTACCCTTTGTTCTCG---ACC----------------------CCTCCTTTTTTTCATA-TTTCACTCGTTTT-CCCTCATTTCTAC--CCAACTACCCAA-----CTTTGCACTGGAAAAAAA--AACTTTTTCTAGCCCA---TCACTGCCTCTGGCG----------CTACTGCCCCCTCTTCCCCTCCAAGTTGAT----TTTT-AAAGTGGGG-TGGAGGGGCAACT--CGCATCCCTGCTTTCACT------------GCCTTATCA-CTGGACCC------------------------------------------------GTCGTGCACGGACCAGA----------ACACAGCACCATCCCCCTTCCGCCAGCCTCGTTG-----CTTGAATTACTCCCCCTTTCGCCAGCCTCGTTCTTCGGAACCACTCTCCCTTCCGCCAGCCTCGTTTTATTTGAAACCACTTCCCTTCAGAACCACTC--------CCCAGTCAGAACCGCTGCTAACTCCC--AACAGGAAGCTGCTGAGCTGGGCAAGGGCTCCTTCAAGTACGCATGGGTGCTTGACAAGCTCAAGGCCGAGCGTGAGCGCGGTATCACCATTGACATCGCCCTCTGGAAGTTCGAGACCCCCAAGTACTACGTCACCGTCATTGGTACGCTCCTGCTGTTCTC--TTCTCGCTTTCGT---------------------------------------------------TGGACTGTTTTCTGACTTTCCCAGACGCC----------------------------------------------------------------------------------------------------------------------------------------------------------------------------------------------------------------------------------------------------------------------------------------------------------------------------------------------------------------------------ACAAGGACGGCGATGGTTCGTGGCGCCTTGGCGCTTCCCCCCTTCTTGCTTGGCGCGTTACGG---------CTTGC--------TGTGCGGGCATCTGTCTGGG--------CATGTGCCCGTTGGAATCCTCGTCCGATTTACTGACGCGTTGGGCGCTGCACAGGACAAATCACTACCAAGGAGCTGGGCACTGTCATGCGCTCGCTCGGCCAGAACCCGTCCGAGGCTGAGCTGCAGGACATGATCAACGAGGTCGATGCGGACAACAACGGCACCATTGATTTCCCTGGTACGTTTT--------------GGGCGCCGGCCTGGTGG-----------------CAGGCGGCAGGCGGCAGGCGGCAGAGAGGCGGTGACGGGAG-GGATTATGGCGCACAA---------------------------------------------------------------------------------------------AGCTAACAC---GATGCGCATAGAGTTTCTCACAATGATGGCCCGCAAAATGAAGGACACCGACTCAGAAGAGGAGATCCGGGAGGCATTCAAGGT--------GAGCCGCGGGCAGTGGC---------------------------------------ATCCTGACGCCCAGGGTGGCCGCTTTGGGGTTTGGGGTCGGATTTGGGTTTATTTATACTGTCTTGGTGTCTTGCCTTTTTTTCCCAATCCTACCTTTGTGCATGCACTGA------CGCGCTCCGCAGGTCTTTGATCGTGACAACAACGGCTTCATCTCCGCTGCAGAGCTGCGCCACGTCATGACCTCGATTGGCGAGAAGCTGACGGATGAGGAGGTCGACGAGATGATCCGCGAGGCCGACCAGGACGGCGACGGCCGCATCGACTGTACGCTTGC-----TTTTCCGCGTGTCCCCGATTCACAAGTGTC------------CCC-----------------------------------TGCTAACGCGACTCCGC-----AGACAACGAGTTTGTCCA---------------
Sporothrix_villosa_SNM185              -----------------------------------------------------------------------------------CCCTTGC----------------------------GACCATACCCATACTGT-----TCTCGTTGCTTCCGGCGGGGGAC-----GGGTGG-GGGGCTGCCCTCGGGCT-GCCCCTCCCCT------------------CCCGCGCCGGGGGCGGCGGGCCCTATGA-ACCTTTACATCTCAACCACA---AGAAAACCGTCTGAGT-------TAAAAAAACAAATAATCAAAACTTTCAACAACGGATCTCTTGGCTCTGGCATCGATGAAGAACGCAGCGAAATGCGATACGTAATGTGAATTGCAGAATTCAGCGAACCATCGAATCTTTGAACGCACATTGCGCCCGCCAGTATTCTGGCGGGCATGCCTGTCCGAGCGTCATTTCCCCCCTCACGCGCC-CCGT-TGCGCGCTGGTGTTGGGGCTCCTCCGCCTGGCGGAGGGCCCCTAAAGCGAGTGGCGGGCCCGTCTGGCGGCTCCGAGCGCAGTACCGAACGCAAGTT-CTCCCCTCGCCCGGACGCCCCGTCGGCGCCTTGCCAGCCCAAATCG--------------------CGCATGACGTGCAA------------------------------------------------A-----CCCGTTTTGAAAAGTATTTGAGACTCGTTTCCTGCCATT-TGCATCTCCTTTCATTCTATCACGCTCCC-----CCCCTTTCCTTGGCCTATCTCTGCCCAATTGTCTGGCTGGCAAAAAGAAAAAGTTTTTTAGCG-CCTTTTCCTTTTCCACCAGGCTGCGCAAGTTGATTCTTGCT-----------TGGTCTTATCCA--CCATTTCCTTTTTTTTTTTACCTTGCCCCTCCTTAACTT-----TTCCATCACTCTGTTCCCCTCCAACACGAA---------AAAGTGGGGGTGGAGGGGCAAAG---TCCTTCTCGCTTTTTCTGCC---------ACTCTGCCACTCTGGCGCGTCAAAAAGTTTTATTGGGGCGGTCAATGTCCCCAAACGCAAGTCATCACTGCGCACGGGCCATCTCCACCCAG-ACAAGCTTTGG--------CGGTCAACATCACTCG-ATATCATTTCACCCCCCTGTCGTGCTTATGCAATATTCGAGTCTCACT---------------------------------------GCTTTTTCTGTCAA--------CATGAATGCAACAGCTACTAACAACCATTACAGGAGGCTGCTGAGCTCGGTAAGGGTTCCTTCAAGTACGCCTGGGTTCTTGACAAGCTCAAGGCCGAGCGTGAGCGCGGTATCACCATCGATATTGCTCTGTGGAAGTTCGAGACCCCCAAGTACTACGTCACCGTCATTG-------------------------------------------------------------------------------------------------------------ACGCCCCCGGTCATCGCGATTTCATCAAGAACATGATCA---------------------------------------------------------------------------------------------------------------------------------------------------------------------------------------------------------------------------------------------------------------------------------------------------------------------------------------AGGACAAGGACGGCGATGGTCAGTGAA----------CCCTTATACGTGTTTCGAATGCTTCTCGA---------CGTCTGCGCGGA-------GGCACCCGCTCGCA-------TATTACACTCAGAACAGTTCCAGCTGACACTGTTTTTCTTTTCCCCTCAACATAGGCCAGATCACCACCAAGGAGCTCGGCACCGTCATGCGCTCGCTCGGCCAGAACCCCTCCGAGTCCGAGCTGCAGGACATGATCAACGAGGTCGACGCCGACAACAACGGCACCATTGACTTTCCTGGTACGTTTGACCGTTACGCCGCCCGTCGTTGGACCGTTGGACCGTTAAGTGGCGAGATAAGGGGATAAGAGAAGGCGGATGAGAGAAACCAACAGTGACTACTTATCGCCTGTTGG--------------------------------------------------------------------------GCCGGCCACGACA-GCAATGCTGACCCTGACCCTTCTACAGAGTTCCTGACCATGATGGCGCGCAAGATGAAGGACACCGACTCCGAAGAGGAGATCCGCGAGGCCTTCA---------------------------------------------------------------------------------------------------------------------------------------------------------------------------------------------------AGGTCTTTGACCGCGACAACAACGGCTTCATTTCGGCTGCCGAGCTGCGTCACGTCATGACGTCGATTGGCGAGAAG-------------------------------------------------------------------------------------------------------------------------------------------------------------------------------------------------------------------------
Sporothrix_villosa_SNM188              -----------------------------------------------------------------------------------CCCTTGC----------------------------GACCATACCCATACTGT-----TCTCGTTGCTTCCGGCGGGGGAC-----GGGTGG-GGGGCTGCCCTCGGGCT-GCCCCTCCCCT------------------CCCGCGCCGGGGGCGGCGGGCCCTATGA-ACCTTTACATCTCAACCACA---AGAAAACCGTCTGAGT-------TAAAAAAACAAATAATCAAAACTTTCAACAACGGATCTCTTGGCTCTGGCATCGATGAAGAACGCAGCGAAATGCGATACGTAATGTGAATTGCAGAATTCAGCGAACCATCGAATCTTTGAACGCACATTGCGCCCGCCAGTATTCTGGCGGGCATGCCTGTCCGAGCGTCATTTCCCCCCTCACGCGCC-CCGT-TGCGCGCTGGTGTTGGGGCTCCTCCGCCTGGCGGAGGGCCCCTAAAGCGAGTGGCGGGCCCGTCTGGCGGCTCCGAGCGCAGTACCGAACGCAAGTT-CTCCCCTCGCCCGGACGCCCCGTCGGCGCCTTGCCAGCCCAAATCG--------------------CGCATGACGTGCAA------------------------------------------------A-----CCCGTTTTGAAAAGTATTTGAGACTCGTTTCCTGCCATT-TGCATCTCCTTTCATTCTATCACGCTCCC-----CCCCTTTCCTTGGCCTATCTCTGCCCAATTGTCTGGCTGGCAAAAAGAAAAAGTTTTTTAGCG-CCTTTTCCTTTTCCACCAGGCTGCGCAAGTTGATTCTTGCT-----------TGGTCTTATCCA--CCATTTCCTTTTTTTTTTTACCTTGCCCCTCCTTAACTT-----TTCCATCACTCTGTTCCCCTCCAACACGAA---------AAAGTGGGGGTGGAGGGGCAAAG---TCCTTCTCGCTTTTTCTGCC---------ACTCTGCCACTCTGGCGCGTCAAAAAGTTTTATTGGGGCGGTCAATGTCCCCAAACGCAAGTCATCACTGCGCACGGGCCATCTCCACCCAG-ACAAGCTTTGG--------CGGTCAACATCACTCG-ATATCATTTCACCCCCCTGTCGTGCTTATGCAATATTCGAGTCTCACT---------------------------------------GCTTTTTCTGTCAA--------CATGAATGCAACAGCTACTAACAACCATTACAGGAGGCTGCTGAGCTCGGTAAGGGTTCCTTCAAGTACGCCTGGGTTCTTGACAAGCTCAAGGCCGAGCGTGAGCGCGGTATCACCATCGATATTGCTCTGTGGAAGTTCGAGACCCCCAAGTACTACGTCACCGTCATTG-------------------------------------------------------------------------------------------------------------ACGCCCCCGGTCATCGCGATTTCATCAAGAACATGATCA---------------------------------------------------------------------------------------------------------------------------------------------------------------------------------------------------------------------------------------------------------------------------------------------------------------------------------------AGGACAAGGACGGCGATGGTCAGTGAA----------CCCTTATACGTGTTTCGAATGCTTCTCGA---------CGTCTGCGCGGA-------GGCACCCGCTCGCA-------TATTACACTCAGAACAGTTCCAGCTGACACTGTTTTTCTTTTCCCCTCAACATAGGCCAGATCACCACCAAGGAGCTCGGCACCGTCATGCGCTCGCTCGGCCAGAACCCCTCCGAGTCCGAGCTGCAGGACATGATCAACGAGGTCGACGCCGACAACAACGGCACCATTGACTTTCCTGGTACGTTTGACCGTTACGCCGCCCGTCGTTGGACCGTTGGACCGTTAAGTGGCGAGATAAGGGGATAAGAGAAGGCGGATGAGAGAAACCAACAGTGACTACTTATCGCCTGTTGG--------------------------------------------------------------------------GCCGGCCACGACA-GCAATG------CTGACCCTTCTACAGAGTTCCTGACCATGATGGCGCGCAAGATGAAGGACACCGACTCCGAAGAGGAGATCCGCGAGGCCTTCA---------------------------------------------------------------------------------------------------------------------------------------------------------------------------------------------------AGGTCTTTGACCGCGACAACAACGGCTTCATTTCGGCTGCCGAGCTGCGTCACGTCATGACGTCGATTGGCGAGAAG-------------------------------------------------------------------------------------------------------------------------------------------------------------------------------------------------------------------------
;
END;

begin trees;
	tree tree_1 = [&R] (((((((Graphilbum_acuminatum_CBS_145811:0.003475,Graphilbum_acuminatum_CBS_145828:0.003749)[&label="90.9/92"]:0.010178,(Graphilbum_translucens_NFF1614[&!rotate=true]:0.005383,(((Graphilbum_translucens_NFF1615[&!rotate=true]:0.006043,Graphilbum_translucens_SNM144[&!rotate=false]:1.0E-6)[&label="0/17",!rotate=false]:1.0E-6,Graphilbum_translucens_SNM104[&!rotate=true]:1.0E-6)[&label="77/33",!rotate=false]:0.002488,Graphilbum_translucens_SNM101[&!rotate=true]:1.0E-6)[&label="0/25",!rotate=false]:2.0E-6)[&label="99.9/100",!rotate=true]:0.031747)[&label="100/100"]:0.120305,((Graphilbum_carpaticum_CBS_145835:1.0E-6,Graphilbum_carpaticum_CBS_145837:1.0E-6)[&label="100/100"]:0.07538,(Graphilbum_curvidentis_49aKFJD:0.006078,Graphilbum_curvidentis_CBS_145832:0.008493)[&label="100/100"]:0.131032)[&label="97.3/78"]:0.048519)[&label="96/64"]:0.047466,((((Graphilbum_crescericum_CBS_130864:0.005057,(((Graphilbum_crescericum_CBS_145820:0.00209,Graphilbum_crescericum_CBS_145824:0.001661)[&label="88.3/80"]:0.002348,((Graphilbum_niveum_SNM100:5.43E-4,Graphilbum_niveum_SNM145:1.0E-6)[&label="90.2/98"]:0.00267,(Graphilbum_sp__NFF1626:1.0E-6,Graphilbum_sp__NFF1627:1.0E-6)[&label="98.5/100"]:0.009796)[&label="100/100"]:0.022719)[&label="65.9/54"]:0.001552,(Graphilbum_crescericum_CBS_145821:4.88E-4,Graphilbum_crescericum_CBS_145823:6.31E-4)[&label="94.7/96"]:0.003773)[&label="89.6/79"]:0.002923)[&label="99.9/100"]:0.027643,Graphilbum_sexdentatum_CBS_145814:0.072429)[&label="99.3/100"]:0.029199,(Graphilbum_furuicola_CBS_145813:2.93E-4,Graphilbum_furuicola_CBS_145836:0.001978)[&label="100/100"]:0.046759)[&label="98.5/100"]:0.047817,(Graphilbum_interstitiale_CBS_145816:1.0E-6,Graphilbum_interstitiale_CBS_145817:1.0E-6)[&label="100/100"]:0.079107)[&label="100/100"]:0.24842)[&label="77.9/44"]:0.03957,(Graphilbum_fragrans_CMW43200:0.002097,Graphilbum_fragrans_CMW44159:1.0E-6)[&label="100/100"]:0.309266)[&label="47.2/39"]:0.02182,Graphilbum_sparsum_CBS_405_77:0.22478)[&label="100/100"]:1.086499,Sporothrix_villosa_SNM185:2.0E-6,Sporothrix_villosa_SNM188:1.0E-6);
end;
