# Supplementary material for: ﻿Ophiostomatoid fungi associated with Hylurgus ligniperda, including six new species from eastern China
Source: IMA Fungus. 2025 Oct 28;16:e169382. doi: 10.3897/imafungus.16.169382 (PMC12587175; doi:10.3897/imafungus.16.169382)
Supplement: Supplementary material 17 — ML tree of Hawksworthiomyces generated from the combined (ITS + TEF1-α + RPB2) sequence data [file imafungus-16-e169382-s017.nexus]

#NEXUS
[ TITLE ]
BEGIN TAXA;
       DIMENSIONS NTAX=7;
       TAXLABELS
             Harringtonia_lauricola_CMW36261
             Hawksworthiomyces_crousii_CMW37531
             Hawksworthiomyces_hibbettii_CMW37663
             Hawksworthiomyces_lignivorus_CMW18600
             Hawksworthiomyces_taylorii_CMW20741
             Hawksworthiomyces_taylorii_NFF1628
             Hawksworthiomyces_taylorii_NFF1629
;
END;
BEGIN CHARACTERS;
       DIMENSIONS NCHAR=2572;
       FORMAT MISSING=? GAP=- MATCHCHAR=. datatype=nucleotide;
MATRIX

Harringtonia_lauricola_CMW36261          ----------------------------------------------------------------------------------------------------------------------------------------------------------------------------CCACTGGCGTCT----------------------------GCTGCCGTCTGAGCGAACA----CACAAACCAGTCAAAACTTTCAACAACGGATCTCTTGGCTCTGGCATCGATGAAGAACGCAGCGAAATGCGATACGTAATGTGAATTGCAGAATTCAGCGAACCATCGAATCTTTGAACGCACATTGCGCCCGCCAGCATTCTGGCGGGCATGCCTGTCCGAGCGTCATATCCCCCCTCA-GCGCGCCCCCGGCGCCTGGCGTTGGGGCCCTGCGCGCCC-TCCGGCGCGCG---CAGGCCCCGAAAGCGAGTGGCGGGCCGGCCG--CGGGCCCCGAGCGCAGTAG-------------CCTCT-CCGCTCCGGGCGCCCCCGGCCGCGCCTGGCCGCGAAACCCCCCAC-----------------------------------------------------------------------------------------CGCC---------------------------------------------------------------------------------------------------------------------------------------------------------------------------------------------------------------------------------------------------------------------------------------------------------------------------------------------------AGGAAGCTGCTGAGCTCGGCAAGGGTTCCTTCAAGTATGCCTGGGTTCTTGACAAGCTCAAGGCCGAGCGTGAGCGTGGTATCACCATTGATATCGCCCTCTGGAAGTTCGAGACCCCCAAGTACTACGTCACTGTCATT-----------------------------------------------------------------GACGCCCCGGGCCATCGTGACTTCATCAAGAACATGATCACGGGTACGTCGCAGGCCGACTGCGCCATTCTCATCATTGCCGCTGGTACGGGTGAGTTCGAGGCTGGTATCTCCAAGGATGGCCAGACCCGCGAGCACGCCCTGCTGTCCTACACCCTGGGTGTCCGGCAGCTCATTGTCGCCATCAACAAGATGGACACTGCCAAGTGGGCCGAGAGCCGCTACCAGGAGATCATCAAGGAGACCTCCAACTTCATCAAGAAGGTCGGCTACAACCCCAAG--------GGCATCATCCGCAAGATGTACCAGGAGCTGATGAACCACCTGAAGCGCTGCGTCGACACGGGCAAGCACTTTGACCTGCGGGTGGGCATCCGCCACCAGACGCTGACCAACGGGCTCAAGTACTCGCTGGCCACGGGCAACTGGGGCGACCAGAAAAAGGCGATGAGCTCGACAGCCGGCGTGTCGCAGGTGCTGAACCGCTACACCTTCTCGTCGACGCTGTCCCACCTGCGGCGCACCAACACGCCCATCGGCCGCGACGGCAAGCTGGCCAAGCCGCGGCAGCTGCACAACACGCACTGGGGCCTGGTGTGTCCGGCCGAGACGCCCGAGGGGCAGGCCTGCGGCCTGGTCAAGAACCTGTCGCTGATGTGCTACGTCAGCGTGGGCACGCCGGCCGATCCCATCGTCGAGTTCATGATCGCGCGCAACATGGAGGTGCTGGAGGAGTACGAGCCGCTGCGCTACCCCAACGCGACCAAGATCTTTGTCAACGGCAGCTGGGTGGGCGTGCACCAGGACCCCAAGCACCTGGTCAGCCTGGTGCAGGGCCTGCGGCGCAAGGGCGTGATCCAGTCCGAGGTGTCGCTGGTGCGCGACATCCGCGACCGCGAGTTCAAGATCTTCTCCGACGCCGGCCGCGTCATGCGGCCGCTCTTTGCCATTGAGCAGGAGGACAATGCGGAGACGGGGGCGGAGAAGGGCACGCTGGTGCTGACCAAGGAGCACATTGCCCGGCTGGACGCGGACGAGAACCTGAGCAAGGACGACCCGCGCTACTTTGGCTGGGACGGCATCTGCGAGGCCGGTGCGATCGAGTACCTGGACGCGGAGGAGGAGGAGACGGCCATGATCTGCATGACGCCCGAGGACCTGGAGAACTACCGGCTGCAGAAGGCGGGCTACACGCTGCCGGACGAGACCAACGACGAGGACATCAACAAGCGGGTCAAGACCAAGATGAACCCGACGACGCACATGTACACGCACTGCGAGATCCATCCGAGCATGCTGCTGGGCATCTGCGCCAGCATCATT---------------------
Hawksworthiomyces_crousii_CMW37531       ---------------------------------TGAACCAGCGGAGGGATCATTACAGAGTTCTTTGCAACTCCCAACCCTGTGAACCATACCAAA---TTTTG---TTGTTGC-TTCTGGCAGGCGG-----------------------GCCTCAGGGC----CTCCTG-CCAGCGGCGGCCTGCTCCAACCTTCT--TTTTTTTTTTTAGCAGTCGTCTGAGTAATTAA---AAAAAATAAATCAAAACTTTCAACAACGGATCTCTTGGCTCTGGCATCGATGAAGAACGCAGCGAAATGCGATAAGTAATGTGAATTGCAGAATTCAGTGAATCATCGAATCTTTGAACGCACATTGCGCCTGCTAGCATTCTGGCAGGCATGCCTGTCCGAGCGTCATTTCCACCCTCACGCGC--------CGCGTGGTGTTGGGGCTCTCTCCGC------------AGCGAGAGGCCCCGAAAGCGAGTGGCGGACCGCCTGGTTTGGCTCCGAGCGCAGTAA-----------CTCACTC-TCGCTCTGGACG--GCCAGCG--GCCCTGCCGTGAAACCGTGTTCGCAAGA-GCACACC--CCACCAAAGGTTGACCTCGGATCAGGTAGG--------------------------------------------------------------------------------------------------------------------------------------------------------------------------------------------------------------------------------------------------------------------------------------------------------------------------------------------------------------------------------------------------AGGAAGCCGCTGAGCTGGGCAAGGGCTCCTTCAAGTATGCCTGGGTTCTTGACAAGCTCAAGGCCGAGCGTGAGCGTGGTATCACCATTGATATCGCCCTCTGGAAGTTCGAGACCCCCAAGTACTACGTCACCGTCATT-----------------------------------------------------------------GACGCCCCGGGCCATCGTGACTTCATCAAGAACATGATCACTGGTACCTCGCAGGCCGACTGCGCCATTCTCATCATTGCCGCTGGTACTGGTGAGTTCGAGGCTGGTATCTCCAAGGATGGCCAGACTCGCGAGCACGCTCTGCTCGCCTACACTCTGGGTGTGCGGCAGCTCATTGTCGCCATCAACAAGATGGACACCGCCAAGTGGTCCGAGAGCCGCTACCAGGAGATCATCAAGGAGACCTCCAAC--------------------------------------GGTATCATTCGCAAGATGTACCAAGAACTGATGAATCACCTCAAGCGGTGCGTCGACACGGGCAAGCACTTCGATTTGCGTGTCGGCATCCGGCACCAGACCCTGACCAATGGTCTGAAGTACTCGCTGGCGACGGGTAACTGGGGCGACCAGAAGAAGGCAATGAGCTCGACGGCCGGTGTATCTCAGGTGCTGAATCGCTACACTTTCGCGTCGACCCTCTCCCATTTGCGGCGGACCAACACACCCATTGGCAGAGACGGCAAGCTCGCCAAGCCCCGGCAGCTGCACAACACACATTGGGGCTTGGTGTGTCCGGCGGAGACGCCAGAAGGACAGGCTTGCGGCCTGGTGAAGAATCTGTCGCTGATGTGCTATGTCAGCGTGGGTACGCCTGCCGATCCAATCGTGGAGTTCATGATAGCAAGAAACATGGAAGTGTTGGAAGAGTACGAGCCTCTGCGGTACCCTAACGCTACCAAGATCTTTGTCAACGGCAGCTGGGTTGGTGTGCACCAAGACCCAAAGCACCTCGTCAGCCTAGTGCAGGGATTGCGGCGAAAAGGTGTGATCCAGTCGGAAGTGTCGCTGGTCCGCGACATTCGCGACCGAGAATTCAAGATCTTCTCTGACGCTGGCCGCGTGATGAGACCGCTCTTTGCTATTGAGCAGGAAGACAATGCCGAATCGGGTCTGGAGAAGGGCGCGCTTGTGCTGACGAAAAAGCACATCCAAAGACTGGACGCCGATGAATCCCTAAGTCGAGACGATCCCAAGTACTTTGGCTGGGACGGCATCTGCGAGGCTGGTGCGATTGAGTACTT?GACCCTGAGGAGGAGGAGACCGCCATGATCTGTATGACTCCCGAGGACTTGGAGAACTACAGGCTGCAGAAGGCCGGCTACCAGATTCCTGATGAGATGGGTGACGAGGACCTTAACAAGCGTGTTAAGACCAAGATGAACCCAACAACGCACACGTACACACACTGTGAGATTCATCCCAGCATGCTGTTGGGTATCTGCGCCAGCATCATTCCCTTCCCAGACCACAACCAG
Hawksworthiomyces_hibbettii_CMW37663     -----GTAAAAGTCGTAACAAGGTCTCCGTTGGTGAACCAGCGGAGGGATCATTACCGAGTTCTTTGCAACTCCCAACCCTGTGAACCATACCAAAGTTTTTTGTTCTCGTTGC-TTCTGGCAGGCGGCCCTCCGGGGCACGCAGGCTCCGGTGCCACGTCCGGGTGCCTG-CCAGAGGCGGCTTGCTCCAACTTCTA--TTCTTTCTTAC-CTGACCGTCTGAGAACGATTTTCACAAATCAAATCAAAACTTTCAACAACGGATCTCTTGGCTCTGGCATCGATGAAGAACGCAGCGAAATGCGATACGTAATGTGAATTGCAGAATTCAGTGAATCATCGAATCTTTGAACGCACATTGCGCCTGCCAGCATTCTGGCAGGCATGCCTGTCCGAGCGTCATTTCCACCCTCATGCGCCCCGTTTGCGCGTGGTGTTGGGGCTCTGCTCTCCC-GCCCTGGCGCGGGAGAGGCCCTGAAAGCGAGTGGCGGGCCGCCTGGTTTGGCTCCGAGCGCAGTAGAAACGCATCGTTTTTTTC-CCGCTCTGGACGCTGCCGGCGGCGCCCTGCCGTCAAAACGCACAG--ATGACGTGCAAC--TTTTTTAAGGTTGACCTCGGATCAGGTAGGACTACCCGCTGAACTTAAGC------------------------------------------------------------------------------------------------------------------------------------------------------------------------------------------------------------------------------------------------------------------------------------------------------------------------------------------------------------------------------AGGAAGCCGCCGAGCTGGGCAAGGGCTCCTTCAAGTATGCCTGGGTTCTTGACAAGCTCAAGGCCGAGCGTGAGCGAGGTATCACCATTGATATTGCCCTCTGGAAGTTCGAGACCCCCAAGTACTACGTCACCGTCATT-----------------------------------------------------------------GACGCCCCCGGCCATCGTGACTTCATCAAGAACATGATCACTGGTACCTCGCAGGCCGACTGCGCCATTCTCATCATTGCCGCTGGTACTGGTGAGTTCGAGGCTGGTATCTCCAAGGATGGCCAGACTCGCGAGCACGCTCTGCTCGCCTACACTCTGGGTGTGCGGCAGCTCATTGTCGCCATCAACAAGATGGACACCACCAAGTGGTCTGAGGACCGTTACCAGGAGATCATCAAGGAGACCTCCAACTTCATCAAG---------------------TGTTCCGTGGTATCATTCGCAAGATGTACCAGGAACTGATGAACCACCTCAAGCGGTGTGTTGACACGGGCAAGCACTTCGATCTGCGTGTCGGCATCCGGCATCAGACCTTGACTAATGGTCTGAAGTACTCGCTAGCCACGGGTAACTGGGGCGACCAGAAGAAGGCCATGAGCTCGACGGCTGGTGTGTCGCAAGTGCTGAATCGCTACACATTCGCGTCGACGCTGTCCCATTTGCGGCGGACCAACACACCTATTGGCAGAGATGGCAAGCTTGCCAAGCCCCGCCAGCTGCACAACACTCACTGGGGTTTGGTGTGTCCCGCAGAGACGCCAGAAGGACAGGCTTGTGGTCTGGTGAAGAATCTCTCCCTGATGTGCTATGTCAGCGTGGGTACGCCAGCCGATCCAATCGTAGAGTTCATGATCGCAAGAAACATGGAAGTGCTGGAAGAGTACGAGCCGCTGCGGTACCCCAATGCCACCAAGATTTTCGTCAACGGCAGTTGGGTTGGTGTACACCAGGACCCGAAGCATCTTGTCAGCCTGGTGCAAGGTTTACGACGGAAAGGCGTTATCCAGTCAGAAGTATCCCTGGTCCGCGACATTCGTGACCGGGAATTCAAGATCTTCTCTGACGCGGGTCGCGTGATGAGGCCGCTCTTTGCTATTGAGCAGGAGGATAACGCTGAGTCTGGTCTGGAGAAGGGCACGCTTGTGCTGACCAAGGAGCACATTGCAAGACTGGATGCGGATGAGTCGCTTAGCCGAGACGACCCCAAGTTCTTTGGCTGGGATGGTATCTGCGAGGCTGGTGCGATCGAGTACTTGGATGCTGAGGAAGAGGAGACTGCCATGATCTGTATGACTCCCGAAGATCTGGAGAATTCCAGGTTGCAAAAAGCTGGCTACCAGATTCCGGATGAGATGGGCGATGAGGATCTTAACAAGCGCGTTAAGACCAAGATGAACCCAACCACGCACATGTACACACATTGCGAGATTCATCCCAGTATGCTCTTGGGCATCTGCGCCAGCATCATCCCCTTCCCTGACCACAATCAG
Hawksworthiomyces_lignivorus_CMW18600    ---------------------------------------------------ATTACTGAGTTCT-AGCAACTCCCAACCCTGTGAACTATACCA-----TTTTGTTCTCGTTGC-TTCTGGCAGGCGGCGGCCCTCTCT---------GGAGGGCGCGGCC----TGCCTG-CCAGAGGCGGCTTGCACGAACCTTCT--ATTTTTCTTAC-CTGACCGTCTGAGTACGATT---TTAAATCAAATCAAAACTTTCAACAACGGATCTCTTGGCTCTGGCATCGATGAAGAACGCAGCGAAATGCGATAAGTAATGTGAATTGCAGAATTCAGCGAATCATCGAATCTTTGAACGCACATTGCGCCTGCCAGCATTCTGGCAGGCATGCCTGTCCGAGCGTCATTTCCACCCTCATGCGCCCTGTCTGCGCGTGGTGTTGGGGCTCTGCTCTCCCTGCCCTGGTGCGGGAGAGGCCCTGAAAGCGAGTGGCGGGCCGCCTGG-TTGGCTCCGAGCGCAGTAGAAACGCACTGTTTTTTTCATCGCTCTGGACGTCGCCGGCGGCG-CCTGCCGTCAAAACGCACA---ATGACGTGCAACTTTTTTACAAGGTTGACCTCGGATCAGGTAGGACTACCCGCTGAACTTAAGCATA---------------------------------------------------------------------------------------------------------------------------------------------------------------------------------------------------------------------------------------------------------------------------------------------------------------------------------------------------------------------------AGGAAGCCGCTGAGCTGGGCAAGGGTTCGTTCAAGTATGCTTGGGTTCTTGACAAGCTCAAGGCCGAGCGTGAGCGTGGTATCACCATTGATATCGCCCTGTGGAAGTTCGAGACCCCCAAGTACTACGTCACCGTCATT-----------------------------------------------------------------GACGCTCCCGGCCATCGTGACTTCATCAAGAACATGATCACTGGTACCTCGCAGGCTGACTGCGCTATTCTCATCATTGCCGCTGGTACTGGTGAGTTCGAGGCTGGTATCTCCAAGGATGGCCAGACTCGTGAGCACGCTCTGCTCGCCTACACCCTGGGTGTGCGGCAGCTTATCGTTGCCATCAACAAGATGGACACCACCAAGTGGTCCGAGGACCGCTACCAGGAGATCATCAAGGAGACCTCCAACTTCATCAAGAAGGTCGGCTACAACCC----TCTTCCGTGGTATCATTCGCAAGATGTACCAAGAGCTGATGAACCACCTCAAGCGGTGCGTTGACACGGGCAAGCACTTTGATCTGCGCGTCGGTATCCGGCACCAGACCCTGACCAACGGTCTGAAGTACTCGCTGGCCACGGGCAACTGGGGCGACCAGAAGAAGGCCATGAGCTCGACGGCCGGTGTGTCGCAGGTGCTGAATCGGTACACATTCGCATCGACGCTCTCCCATTTGCGGCGGACCAACACGCCCATCGGCAGAGACGGCAAGCTCGCCAAGCCGCGCCAGCTGCACAACACGCATTGGGGTTTGGTGTGTCCGGCAGAAACGCCCGAAGGACAGGCTTGCGGTCTTGTGAAGAATCTGTCCCTGATGTGCTATGTCAGCGTGGGTACGCCGGCAGAGCCGATCGTGGAGTTTATGATTGCGCGAAACATGGAGGTGTTGGAAGAGTACGAGCCGCTGCGGTATCCCAACGCCACCAAGATCTTTGTCAATGGCAGCTGGGTCGGTGTTCACCAAGATCCAAAGCATCTTGTAAGCCTGGTGCAGGGACTGCGGCGTAAGGGTGTTATTCAGTCGGAAGTGTCCTTGGTCCGCGATATCCGTGACCGAGAGTTCAAGATCTTCTCCGACGCAGGCCGTGTGATGAGACCGCTCTTTGCTATTGAGCAGGAGGACAACGCCGAATCCGGCTTGGAGAAGGGCACGCTTGTGCTGACCAAGGAGCACATCCAAAGGCTAGACGCCGACGAGTCTCTGAGCAGAGACGACCCCAAGTTCTTTGGCTGGGACGGCATCTGCGAGGCCGGCGCCATCGAATACTTGGATGCCGAAGAGGAGGAGACAGCTATGATCTGCATGACTCCTGAAGACCTGGAGAACTACCGGTTGCAAAAGGCTGGCTACCAGCTGCCGGACGAGACGGGCGATGATGATCTCAACAAGCGTCTCAAGACCAAGATGAACCCGACGACGCACATGTACACCCATTGCGAGATCCATCCCAGCATGCTCTTGGGTATCTGCGCCAGCATCATTCCCTTCCCCGATCACAACCA-
Hawksworthiomyces_taylorii_CMW20741      -----GTAAAAGTCGTAACAAGGTCTCCGTTGGTGAACCAGCGGAGGGATCATTAACGAGTTCTCTGCAACTCCCAACCCTGTGAACCATACCCAA---GTCTGTTCTCGTTGCTTTCTGGCGGGCGGCCGCTCCCCCTCTCGCGGGGGGGGTGCCGGACC----TGCCCG-CCAGGGGCGGCCTGCACGAACCTTCTAAACCTTTCTTAC-CTAACCGTCTGAGCATACGATTTTTAAATCAAATCACAACTTTCAACAACGGATCTCTTGGCTCTGGCATCGATGAAGAACGCAGCGAAATGCGATAAGTAATGCGAATTGCAGAATTCAGCGAGTCATCGAATCTTTGAACGCACATTGCGCCTGCCAGCATTCTGGCAGGCATGCCTGTCCGAGCGTCATTTCCACCCTCACGCGCCCTG--TGCGCGTGGTGTTGGGGCTCGCTCTCCCT-GCCCTGGCGCGGGAGAGGCCCTGAAAGCGAGTGGCGGGCCGCCTGGTCTGGCTCCGAGCGCAGTAGAAACGCACCGTTTTTCCC-TCGCTCTGGACGCCGCCGGCG-CGCCCTGCCGTCAAAACCCGCACGCGCGACGTGCACA--CCTCACAAGGTTGACCTCGGATCAGGTAGGACTACCCGCTGAACTTAAGC------------------------------------------------------------------------------------------------------------------------------------------------------------------------------------------------------------------------------------------------------------------------------------------------------------------------------------------------------------------------------AGGAAGCCGCCGAGCTGGGCAAGGGTTCTTTCAAGTATGCTTGGGTTCTTGACAAGCTCAAGGCCGAGCGTGAGCGTGGTATTACCATTGATATCGCCCTCTGGAAGTTCGAGACCCCCAAGTACTACGTCACCGTCATT-----------------------------------------------------------------GACGCTCCCGGCCATCGTGACTTCATCAAGAACATGATCACTGGTACCTCGCAGGCCGACTGCGCCATTCTCATCATTGCCGCTGGTACTGGTGAGTTCGAGGCTGGTATCTCCAAGGATGGCCAGACTCGTGAGCACGCTCTGCTCGCCTACACCCTGGGTGTGCGGCAGCTCATCGTCGCCATCAACAAGATGGACACCACCAAGTGGTCCGAGGACCGCTACCAGGAGATCATCAAGGAGACCTCCAACTTCATCAAGAAGG-----------------------------TCATTCGCAAGATGTACCAAGAGCTGATGAACCACCTCAAGCGGTGCGTCGACACGGGCAAGCACTTCGATCTGCGCGTCGGCATCCGGCATCAGACCCTGACCAACGGCCTGAAGTATTCGCTGGCCACGGGCAACTGGGGCGATCAGAAGAAGGCCATGAGCTCGACAGCCGGTGTGTCGCAGGTGCTGAATCGGTACACATTCGCGTCAACGCTTTCCCATTTGCGGCGGACTAACACGCCCATTGGCAGAGACGGCAAGCTTGCCAAGCCGCGCCAGCTGCACAACACGCACTGGGGTTTGGTGTGTCCGGCAGAAACGCCAGAAGGACAGGCTTGCGGTCTGGTGAAGAATCTCTCCCTGATGTGCTATGTCAGCGTGGGCACGCCGGCGGAGCCGATCGTGGAGTTTATGATTGCGCGAAACATGGAGGTGCTGGAAGAGTACGAGCCGCTGCGGTATCCCAACGCCACCAAGATCTTTGTCAACGGCAGCTGGGTCGGTGTGCACCAGGATCCAAAGCATCTAGTCAGCCTGGTGCAGGGGCTGCGGCGCAAGGGCGTCATTCAGTCAGAAGTGTCCCTGGTCCGCGACATCCGCGACCGAGAGTTCAAGATCTTCTCCGACGCCGGCCGTGTGATGAGGCCGCTCTTTGCTATTGAGCAGGAGGATAACGCCGAGTCTGGCCTCGAGAAGGGTACGCTCGTGCTGACCAAGGAGCACGTCCAGAGATTGGACGCCGACGAGTCTCTGAGTCGGGACGACCCCAGGTTCTTTGGCTGGGACGGCATCTGCGAGGCTGGCGCTATCGAATACTTGGACGCCGAGGAGGAGGAAACAGCTATGATCTGCATGACTCCCGAGGACTTGGAGAACTACCGGTTGCAAAAGGCTGGCTACCAGCTTCCGGACGACACGGGCGATGAGGATCTCAACAAGCGTGTCAAGACCAAGATGAACCCGACCACGCACATGTACACCCATTGTGAGATCCATCCCAGCATGCTCTTGGGTATCTGCGCCAGCATCATTCCCTTCCCCGATCACAACCAG
Hawksworthiomyces_taylorii_NFF1628       TGGAAGTAAAAGTCGTAACAAGGTCTCCGTTGGTGAACCAGCGGAGGGATCATTAACGAGTTCTCTGCAACTCCCAACCCTGTGAACCATACCCAA---GTCTGTTCTCGTTGCTTTCTGGCGGGCGGCCGCTCCCCCTCTCGCGGGGGGGGTGCCGGACC----TGCCCGCCCAGGGGCGGCCTGCACGAACCTTCTAAACCTTTCTTAC-CTAACCGTCTGAGCATACGATTTTTAAATCAAATCACAACTTTCAACAACGGATCTCTTGGCTCTGGCATCGATGAAGAACGCAGCGAAATGCGATAAGTAATGCGAATTGCAGAATTCAGCGAGTCATCGAATCTTTGAACGCACATTGCGCCTGCCAGCATTCTGGCAGGCATGCCTGTCCGAGCGTCATTTCCACCCTCACGCGCCCTG--TGCGCGTGGTGTTGGGGCTCGCTCTCCCT-GCCCTGGCGCGGGAGAGGCCCTGAAAGCGAGTGGCGGGCCGCCTGGTCTGGCTCCGAGCGCAGTAGAAACGCACCGTTTTTCCC-TCGCTCTGGACGCCGCCGGCG-CGCCCTGCCGTCAAAACCCGCACGCGCGACGTGCACA--CCTCACAAGGTTGACCTCGGATCAGGTAGGACTACCCGCTGAACTTAAGCATATCATAAAGCGGGAGGAAAATTTTTTATTCTATCCATATCTCTGCCCAATTGTTGCTATGGCAAAGCAAGAAAAAAGTTTTTTTTTAGCGCTTTTTCTGCTCTGCCTCGCAGTCTGCCTTCTTTTTTCTGCCCCTCCTCCCCTCCATTACCATAAAAGTGGGGATGGAGGGGTAACCCACTGTTGCTTAGCTTTTTCTGCCCATGCAACGCAAGCAACTTTTTGGCGGTCAAAGCTTCGGCAGAAAACCCGTCATCGTGCACAGACCCACTCTTCAGATCCCCTACCACCTTGTTACCTTGACCCCATGCGAGTCAAAGCATCTATCCACTCCTGGCTTGTGATATGTCGCTAACACCCCAAACAGGAAGCCGCCGAGCTGGGCAAGGGTTCTTTCAAGTATGCTTGGGTTCTTGACAAGCTCAAGGCCGAGCGTGAGCGTGGTATCACCATTGATATCGCCCTCTGGAAGTTCGAGACCCCCAAGTACTACGTCACCGTCATTGGTATGCTCTGTCCCAGTTTGTGTCTAGTTGCCCTTGTTATCTGTGCTGTGTTTAACACTTTCCAGACGCTCCCGGCCATCGTGACTTCATCAAGAACATGATCACTGGTACCTCGCAGGCCGACTGCGCCATTCTCATCATTGCCGCTGGTACTGGTGAGTTCGAGGCTGGTATCTCCAAGGATGGCCAGACTCGTGAGCACGCTCTGCTCGCCTACACCCTGGGTGTGCGGCAGCTCATCGTCGCCATCAACAAGATGGACACCACCAAGTGGTCCGAGGACCGCTACCAGGAGATCATCAAGGAGACCTCCAACTTCATCAAGAAGGTCGGCTACAAC------TCTTCCGTGGCATCATTCGCAAGATGTACCAAGAGCTGATGAACCACCTCAAGCGGTGCGTCGACACGGGCAAGCACTTCGATCTGCGCGTCGGCATCCGGCATCAGACCCTGACCAACGGCCTGAAGTATTCGCTGGCCACGGGCAACTGGGGCGATCAGAAGAAGGCCATGAGCTCGACAGCCGGTGTGTCGCAGGTGCTGAATCGGTACACATTCGCGTCAACGCTTTCCCATTTGCGGCGGACTAACACGCCCATTGGCAGAGACGGCAAGCTTGCCAAGCCGCGCCAGCTGCACAACACGCACTGGGGTTTGGTGTGTCCGGCAGAAACGCCAGAAGGACAGGCTTGCGGTCTGGTGAAGAATCTCTCCCTGATGTGCTATGTCAGCGTGGGCACGCCGGCGGAGCCGATCGTGGAGTTTATGATTGCGCGAAACATGGAGGTGCTGGAAGAGTACGAGCCGCTGCGGTATCCCAACGCCACCAAGATCTTTGTCAACGGCAGCTGGGTCGGTGTGCACCAGGATCCAAAGCATCTAGTCAGCCTGGTGCAGGGGCTGCGGCGCAAGGGCGTCATTCAGTCAGAAGTGTCCCTGGTCCGCGACATCCGCGACCGAGAGTTCAAGATCTTCTCCGACGCCGGCCGTGTGATGAGGCCGCTCTTTGCTATTGAGCAGGAGGATAACGCCGAGTCTGGCCTCGAGAAGGGTACGCTCGTGCTGACCAAGGAGCACGTCCAGAGATTGGACGCCGACGAGTCTCTGAGTCGGGACGACCCCAGGTTCTTTGGCTGGGACGGCATCTGCGAGGCTGGCGCTATCGAATACTTGGACGCCGAGGAGGAGGAAACAGCTATGATCTGCATGACTCCCGAGGACTTGGAGAACTACCGGTTGCAAAAGGCTGGCTACCAGCTTCCGGACGACACGGGCGATGAGGATCTCAACAAGCGTGTCAAGACCAAGATGAACCCGACCACGCACATGTACACCCATTGTGAGATCCATCCCAGCATGCTCTTGGGTATCTGCGCCAGCATCATTCCCTTCCCCGATCACAACCAG
Hawksworthiomyces_taylorii_NFF1629       TGGAAGTAAAAGTCGTAACAAGGTCTCCGTTGGTGAACCAGCGGAGGGATCATTAACGAGTTCTCTGCAACTCCCAACCCTGTGAACCATACCCAA---GTCTGTTCTCGTTGCTTTCTGGCGGGCGGCCGCTCCCCCTCTCGCGGGGGGGGTGCCGGACC----TGCCCGCCCAGGGGCGGCCTGCACGAACCTTCTAAACCTTTCTTAC-CTAACCGTCTGAGCATACGATTTTTAAATCAAATCACAACTTTCAACAACGGATCTCTTGGCTCTGGCATCGATGAAGAACGCAGCGAAATGCGATAAGTAATGCGAATTGCAGAATTCAGCGAGTCATCGAATCTTTGAACGCACATTGCGCCTGCCAGCATTCTGGCAGGCATGCCTGTCCGAGCGTCATTTCCACCCTCACGCGCCCTG--TGCGCGTGGTGTTGGGGCTCGCTCTCCCT-GCCCTGGCGCGGGAGAGGCCCTGAAAGCGAGTGGCGGGCCGCCTGGTCTGGCTCCGAGCGCAGTAGAAACGCACCGTTTTTCCC-TCGCTCTGGACGCCGCCGGCG-CGCCCTGCCGTCAAAACCCGCACGCGCGACGTGCACA--CCTCACAAGGTTGACCTCGGATCAGGTAGGACTACCCGCTGAACTTAAGCATATCATAAAGCGGGAGGAAAATTTTTTATTCTATCCATATCTCTGCCCAATTGTTGCTATGGCAAAGCAAGAAAAAAGTTTTTTTTTAGCGCTTTTTCTGCTCTGCCTCGCAGTCTGCCTTCTTTTTTCTGCCCCTCCTCCCCTCCATTACCATAAAAGTGGGGATGGAGGGGTAACCCACTGTTGCTTAGCTTTTTCTGCCCATGCAACGCAAGCAACTTTTTGGCGGTCAAAGCTTCGGCAGAAAACCCGTCATCGTGCACAGACCCACTCTTCAGATCCCCTACCACCTTGTTACCTTGACCCCATGCGAGTCAAAGCATCTATCCACTCCTGGCTTGTGATATGTCGCTAACACCCCAAACAGGAAGCCGCCGAGCTGGGCAAGGGTTCTTTCAAGTATGCTTGGGTTCTTGACAAGCTCAAGGCCGAGCGTGAGCGTGGTATCACCATTGATATCGCCCTCTGGAAGTTCGAGACCCCCAAGTACTACGTCACCGTCATTGGTATGCTCTGTCCCAGTTTGTGTCTAGTTGCCCTTGTTATCTGTGCTGTGTTTAACACTTTCCAGACGCTCCCGGCCATCGTGACTTCATCAAGAACATGATCACTGGTACCTCGCAGGCCGACTGCGCCATTCTCATCATTGCCGCTGGTACTGGTGAGTTCGAGGCTGGTATCTCCAAGGATGGCCAGACTCGTGAGCACGCTCTGCTCGCCTACACCCTGGGTGTGCGGCAGCTCATCGTCGCCATCAACAAGATGGACACCACCAAGTGGTCCGAGGACCGCTACCAGGAGATCATCAAGGAGACCTCCAACTTCATCAAGAAGGTCGGCTACAAC------TCTTCCGTGGCATCATTCGCAAGATGTACCAAGAGCTGATGAACCACCTCAAGCGGTGCGTCGACACGGGCAAGCACTTCGATCTGCGCGTCGGCATCCGGCATCAGACCCTGACCAACGGCCTGAAGTATTCGCTGGCCACGGGCAACTGGGGCGATCAGAAGAAGGCCATGAGCTCGACAGCCGGTGTGTCGCAGGTGCTGAATCGGTACACATTCGCGTCAACGCTTTCCCATTTGCGGCGGACTAACACGCCCATTGGCAGAGACGGCAAGCTTGCCAAGCCGCGCCAGCTGCACAACACGCACTGGGGTTTGGTGTGTCCGGCAGAAACGCCAGAAGGACAGGCTTGCGGTCTGGTGAAGAATCTCTCCCTGATGTGCTATGTCAGCGTGGGCACGCCGGCGGAGCCGATCGTGGAGTTTATGATTGCGCGAAACATGGAGGTGCTGGAAGAGTACGAGCCGCTGCGGTATCCCAACGCCACCAAGATCTTTGTCAACGGCAGCTGGGTCGGTGTGCACCAGGATCCAAAGCATCTAGTCAGCCTGGTGCAGGGGCTGCGGCGCAAGGGCGTCATTCAGTCAGAAGTGTCCCTGGTCCGCGACATCCGCGACCGAGAGTTCAAGATCTTCTCCGACGCCGGCCGTGTGATGAGGCCGCTCTTTGCTATTGAGCAGGAGGATAACGCCGAGTCTGGCCTCGAGAAGGGTACGCTCGTGCTGACCAAGGAGCACGTCCAGAGATTGGACGCCGACGAGTCTCTGAGTCGGGACGACCCCAGGTTCTTTGGCTGGGACGGCATCTGCGAGGCTGGCGCTATCGAATACTTGGACGCCGAGGAGGAGGAAACAGCTATGATCTGCATGACTCCCGAGGACTTGGAGAACTACCGGTTGCAAAAGGCTGGCTACCAGCTTCCGGACGACACGGGCGATGAGGATCTCAACAAGCGTGTCAAGACCAAGATGAACCCGACCACGCACATGTACACCCATTGTGAGATCCATCCCAGCATGCTCTTGGGTATCTGCGCCAGCATCATTCCCTTCCCCGATCACAACCAG
;
END;

begin trees;
	tree tree_1 = [&R] (Harringtonia_lauricola_CMW36261[&!rotate=true]:0.232716,Hawksworthiomyces_crousii_CMW37531[&!rotate=true]:0.043667,(Hawksworthiomyces_hibbettii_CMW37663:0.053941,(Hawksworthiomyces_lignivorus_CMW18600:0.030427,(Hawksworthiomyces_taylorii_CMW20741:4.17E-4,(Hawksworthiomyces_taylorii_NFF1628:1.0E-6,Hawksworthiomyces_taylorii_NFF1629:1.0E-6)[&label="0/100"]:1.0E-6)[&label="99.9/100"]:0.043592)[&label="99.6/90"]:0.040614)[&label="97/86",!rotate=true]:0.050691)[&!rotate=true];
end;
