# Supplementary material for: ﻿Ophiostomatoid fungi associated with Hylurgus ligniperda, including six new species from eastern China
Source: IMA Fungus. 2025 Oct 28;16:e169382. doi: 10.3897/imafungus.16.169382 (PMC12587175; doi:10.3897/imafungus.16.169382)
Supplement: Supplementary material 18 — ML tree of Leptographium generated from the combined (βT + TEF1-α) sequence data [file imafungus-16-e169382-s018.nexus]

#NEXUS
[ TITLE ]
BEGIN TAXA;
       DIMENSIONS NTAX=89;
       TAXLABELS
             Grosmannia_huntii_CMW30682
             Grosmannia_huntii_CMW39396
             Grosmannia_huntii_UAMH4997
             Grosmannia_huntii_VPRI22395
             Grosmannia_huntii_VPRI43530
             Grosmannia_koreana_CMW39395
             Grosmannia_penicillata_CMW2642
             Grosmannia_penicillata_CMW2644
             Grosmannia_yunnanensis_CMW5152
             Grosmannia_yunnanensis_CMW5304
             Leptographium_breviuscapum_CMW38888
             Leptographium_breviuscapum_CMW38889
             Leptographium_breviuscapum_CMW38890
             Leptographium_changduense_CFCC57652
             Leptographium_changduense_CFCC57653
             Leptographium_changduense_CFCC57654
             Leptographium_conjunctum_CMW12452
             Leptographium_conjunctum_CMW12473
             Leptographium_conplurium_CMW23289
             Leptographium_conplurium_CMW23315
             Leptographium_conplurium_CMW23316
             Leptographium_cucullatum_CMW1141
             Leptographium_cucullatum_CMW1871
             Leptographium_cucullatum_CMW5022
             Leptographium_davidsonii_CMW3094
             Leptographium_davidsonii_CMW3095
             Leptographium_davidsonii_CMW790
             Leptographium_doddsii_CMW34393
             Leptographium_doddsii_CMW34581
             Leptographium_doddsii_CMW_34479
             Leptographium_duchongi_CMW44455
             Leptographium_erubescens_CBS278_54
             Leptographium_francke_grosmanniae_CMW445
             Leptographium_gordonii_CMW_34619
             Leptographium_huntii_CMW2824
             Leptographium_huntii_CMW2868
             Leptographium_huntii_NFF1601
             Leptographium_huntii_NFF1602
             Leptographium_koraiensis_CMW44461
             Leptographium_koreanum_KUC2078
             Leptographium_koreanum_KUC2102
             Leptographium_koreanum_MUCL46335
             Leptographium_koreanum_NFF1634
             Leptographium_koreanum_NFF1635
             Leptographium_leiwuqiense_CFCC57655
             Leptographium_leiwuqiense_CFCC57656
             Leptographium_leiwuqiense_CFCC57657
             Leptographium_lundbergii_CMW17264
             Leptographium_lundbergii_CMW2190
             Leptographium_mangkangense_CFCC57658
             Leptographium_mangkangense_CFCC57659
             Leptographium_mangkangense_CFCC57660
             Leptographium_olivaceapini_CBS503_86
             Leptographium_olivaceapini_CBS504_86
             Leptographium_olivaceum_CBS138_51
             Leptographium_olivaceum_CBS152_54
             Leptographium_owenii_CMW34448
             Leptographium_pinicola_CMW2398
             Leptographium_pinicola_CMW2399
             Leptographium_pseudoalbum_CBS276_54
             Leptographium_radiaticola_CMW12323
             Leptographium_radiaticola_CMW_9988
             Leptographium_radiaticola_KFL15So
             Leptographium_radiaticola_KFL16So
             Leptographium_radiaticola_KFL65So
             Leptographium_radiaticola_KFL6So
             Leptographium_radiaticola_NFF1620
             Leptographium_radiaticola_NFF1621
             Leptographium_radiaticola_NFF1622
             Leptographium_radiaticola_VPRI43523
             Leptographium_radiaticola_VPRI43839
             Leptographium_raffai_CMW_34451
             Leptographium_rhizoidum_CMW22809
             Leptographium_rhizoidum_CMW22810
             Leptographium_rhizoidum_CMW22811
             Leptographium_rhizoidum_CMW22812
             Leptographium_sagmatosporum_CMW34135
             Leptographium_seifertii_CMW34620
             Leptographium_seifertii_CMW39393
             Leptographium_sp_NFF1605
             Leptographium_sp_NFF1606
             Leptographium_sylvestris_CMW34140
             Leptographium_truncatum_CMW28
             Leptographium_truncatum_CMW2850
             Leptographium_truncatum_CMW30
             Leptographium_vescum_CMW34186
             Leptographium_xiningense_CMW38891
             Leptographium_xiningense_CMW39237
             Leptographium_xiningense_CMW39238
;
END;
BEGIN CHARACTERS;
       DIMENSIONS NCHAR=2254;
       FORMAT MISSING=? GAP=- MATCHCHAR=. datatype=nucleotide;
MATRIX

Grosmannia_huntii_CMW30682                  ---------------------------------------------------------------------------------------------------------------------------CCAAATCGGTGCTGCTTTCTGGTAAGTTC---------------------ACAACGCGTATGCGTGACGCGCTTGCAGTGATAAACACTAACATGATTCACAGGCAGCAGATCTCCAGCGAGCACGGTCTCGACAGCA-ATGGCGTGTAGGTCTTCCGGGTCTGGAAG-AATGT-CTATGGTG------GTGTAAGTGTATCTAAT-TTGTT-CTATCAGGTACAACGGCACGTCTGAGCTCCAGCTCGAGCGCATGAGC----GTGTACTTCAACGAGGCTTCGGGC------AACAAGTACGTGCCTCGCGCCGTCCTAGTCGATCTCGAGCCCGGTACGATGGATGCCGTGCGCGCCGGCCCCTTTGGCCAGCTCTTCCGCCCTGACAACTTCGTTTTCGGC--------------------------------------------------------------------------------------------------------------------------------------------------------------------------------------------------------------------------------------------------------------------------------------------------------------------------------------------------------------------------------------------------------------------------------------------------TCGAGAAGGTTGGTTTTCCC---------------------------------TCTTCAC-TAGCATCTGCCCCATCTCCA-------CCT---GTTAG-AGAAATCTT----------------------CTCTGGCTTTTCC----CCTAC-TGCA-----CACGACACGT--------CTACTTCCTTT-C-TTCCATTA-TCAAAAAGTGGGG-TTGGAGGGGCAATCCTTCTTCCCTGTC-------TTTTCTGCCTTGT--GGACCCTGAAAATTTTTTTGGGCGGTCAGGTTCCAAGCACAACCA---CCTCCTGTTGTGCACGGA-CCAT---CAGATCTAAATCCAA--CCGCATACCCCC-ATACAC---CACTCTACTACTCACACCATCTCGTC-TCCACCTGCTTGCGT---------------TCGAATTCGCC-GCTAACACCCACACCAGGAAGCCGCTGAGCTGGGCAAGGGCTCCTTCAAGTACGCATGGGTTCTTGACAAGCTCAAGGCCGAGCGCGAGCGCGGTATCACCATCGATATCGCCCTCTGGAAGTTCGAGACCCCCAAGTACTACGTCACCGTCATT-----------------------------------------------------------GACGCCCCGGGTCATCGTGACTTCATCAAGAACATGATCACGGGCACGTCGCAGGCCGACTGCGCTATCCTGATCATTGCCGCCGGTACGGGTGAGTTCGAGGCTGGTATCTCCAAGGATGGCCAGACCCGCGAGCACGCCCTGCTGGCCTACACCCTCGGTGTCCGGCAGCTCATTGTC-----------------------------------------------------------------------------------------------------------------------------------------------------------------------------------------------------------------------------------------------------------------------------------------------------------------------------------------------------------------------------------------------------------------------------------------------------------------
Grosmannia_huntii_CMW39396                  ---------------------------------------------------------------------------------------------------------------------------CCAGATTGGTGCCGCTTTCTGGTAAGTTC---------------------ACAACGCGTATGCGTGACGCGCTTGCAGTGATAAACACTAACATGATTCACAGGCAGCAGATCTCCAGCGAGCACGGTCTCGACAGCA-ATGGCGTGTAGGTCTTCCGGGTCTGGAAG-AATGT-CTATGGTG------GTGTAAGTGTATCTAAT-TTGTT-CTATCAGGTACAACGGCACGTCTGAGCTCCAGCTCGAGCGCATGAGC----GTGTACTTCAACGAGGCTTCGGGC------AACAAGTACGTGCCTCGCGCCGTCCTAGTCGATCTCGAGCCCGGTACGATGGATGCCGTGCGCGCCGGCCCCTTTGGCCAGCTCTTCCGCCCTGACAACTTCGTTTTCGGC---------------------------------------------------------------------------------------------------------------------------------------------------------------------------------------------------------------------------------------------------------------------------------------------------------------------------------------------------------------------------------------------------------------------------------------------------------------TTTTCCC---------------------------------TCTTCAC-TAGCATCTGCCCCATCTCCA-------CCT---GTTGG-AGAAATCTT----------------------CTCTGGCTTTTCC----CCTAC-TGCA-----CACGACACGT--------CTACTTCCTTT-C-TTCCATTA-TCAAAAAGTGGGG-TTGGAGGGGCAATCCTTCTTCCCTGTC-------TTTTCTGCCTTGT--GGACCCTGAAAATTTTTTTGGGCGGTCAGGTTCCAAGCACAACCA---CCTCCTGTTGTGCACGGA-CCAT---CAGATCTAAATCCAA--CCGCATACCCCC-ATACAC---CACTCTACTACTCACACCATCTCGTC-TCCACCTGCTTGCGT---------------TCGAATTCGCC-GCTAACACCCACACCAGGAAGCCGCTGAGCTGGGCAAGGGCTCCTTCAAGTACGCATGGGTTCTTGACAAGCTCAAGGCCGAGCGCGAGCGCGGTATCACCATCGATATCGCCCTCTGGAAGTTCGAGACCCCCAAGTACTACGTCACCGTCATT-----------------------------------------------------------GACGCCCCGGGTCATCGTGACTTCATCAAGAACATGATCACGGGCACGTCGCAGGCCGACTGCGCTATCCTGATCATTGCCGCCGGTACGGGTGAGTTCGAGGCTGGTATCTCCAAGGATGGCCAGACCCGCGAGCACGCCCTGCTGGCCTACACCCTCGGTGTCCGGCAGCTCATTGTC-----------------------------------------------------------------------------------------------------------------------------------------------------------------------------------------------------------------------------------------------------------------------------------------------------------------------------------------------------------------------------------------------------------------------------------------------------------------
Grosmannia_huntii_UAMH4997                  --------------------ATGCGTACGTTTCGCCATCTCCCGAATCAAC--GACCCTACAAGTCCTCA-GCTCCGACGAAAC--ACTCTAAACTGACACTGGCTATTGTATAACAGGGTAACCAGATTGGTGCCGCTTTCTGGTAAGTTC---------------------ACAACGCGTATGCGTGACGCGCTTGCAGTGATAAACACTAACATGATTCACAGGCAGCAGATCTCCAGCGAGCACGGTCTCGACAGCA-ATGGCGTGTAGGTCTTCCGGGTCTGGAAG-AATGT-CTATGGTG------GTGTAAGTGTATCTAAT-TTGTT-CTATCAGGTACAACGGCACGTCTGAGCTCCAGCTCGAGCGCATGAGC----GTGTACTTCAACGAGGCTTCGGGC------AACAAGTACGTGCCTCGCGCCGTCCTAGTCGATCTCGAGCCCGGTACGATGGATGCCGTGCGCGCCGGCCCCTTTGGCCAGCTCTTCCGCCCTGACAACTTCGTTTTCGGCCAGTCGGGTGCCGGCAACAACTGGGCCAAGGGTCACTACACAGAGGGTGCCGAGCTTGTGGACCAGGTGCTCGACGTCGTCCGCCGCGAGGCTGAGGGCTGTGACAGCCTCCAGGGCTTCCAGATCACGCACTCCCTCGGCGGTGGCACGGGTGCCGGTATGGGCACCCTGCTGATCTCCAAGATTCGCGAGGAGTTCCCCGACCGGATGATGGCCACGTTCTCGGTGGTGCCGTCGCCCAAGGTGTCGGACACAGTTGTAGAGCCGTACAACGCGACTCTTTCGGTGCACCAGCTGGTGGAAAACT---------------------------------------------------------------------ACTACCGGCCATCTCATCTACCAGTGTGGTGGTATCGACAAGCGTACCATCGAGAAGTTCGAGAAGGTTGGTTTTCCC---------------------------------TCTTCAC-TAGCATCTGCCCCATCTCCA-------CCT---GTTGG-AGAAATCTT----------------------CTCTGGCTTTTCC----CCTAC-TGCA-----CACGACACGT--------CTACTTCCTTT-C-TTCCATTA-TCAAAAAGTGGGG-TTGGAGGGGCAATCCTTCTTCCCTGTC-------TTTTCTGCCTTGT--GGACCCTGAAAATTTTTTTGGGCGGTCAGGTTCCAAGCACAACCA---CCTCCTGTTGTGCACGGA-CCAT---CAGATCTAAATCCAA--CCGCATACCCCC-GTACAC---CACTCTACTACTCACACCATCTCGTC-TCCACCTGCTTGCGT---------------TCGAATTCGCC-GCTAACACCCACACCAGGAAGCCGCTGAGCTGGGCAAGGGCTCCTTCAAGTACGCATGGGTTCTTGACAAGCTCAAGGCCGAGCGCGAGCGCGGTATCACCATCGATATCGCCCTCTGGAAGTTCGAGACCCCCAAGTACTACGTCACCGTCATT-----------------------------------------------------------GACGCCCCGGGTCATCGTGACTTCATCAAGAACATGATCACGGGCACGTCGCAGGCCGACTGCGCTATCCTGATCATTGCCGCCGGTACGGGTGAGTTCGAG-----------------------------------------------------------------------------------------------------------------------------------------------------------------------------------------------------------------------------------------------------------------------------------------------------------------------------------------------------------------------------------------------------------------------------------------------------------------------------------------------------------------------------------------------
Grosmannia_huntii_VPRI22395                 GTCCACCTCCAGACCGGCCAATGCGTACGTTTCGCCATCTCCCGAATCAAC--GACCCTACAAGTCCTCA-GCTCCGACGAAAT--ACTCTAAACTGACACTGGCTATTGCATAACAGGGTAACCAGATTGGTGCCGCTTTCTGGTAAGTTC---------------------ACAACGCGTATGCGTGACGCGCTTGAAGTGACAAACACTAACATGAATCACAGGCAGCAGATCTCCAGCGAGCACGGTCTCGACAGCA-ATGGCGTGTAGGT-GTCCGGGTCTGGAAG-AATGT-CTATGGTG------GTGTAAGTGTATCTAAT-TTGTT-CTATCAGGTACAACGGCACGTCTGAGCTCCAGCTCGAGCGCATGAGC----GTGTACTTCAACGAGGCTTCGGGC------AACAAGTACGTGCCCCGTGCCGTCCTGGTCGATCTCGAGCCCGGTACGATGGATGCCGTGCGCGCCGGCCCCTTTGGCCAGCTCTTCCGCCCTGACAACTTCGTTTTCGGCCAGTCGGGTGCCGGCAACAACTGGGCCAAGGGTCACTACACAGAGGGTGCCGAGCTTGTGGACCAGGTGCTCGACGTCGTCCGCCGTGAGGCTGAGGGCTGTGACAGCCTCCAGGGCTTCCAGATTACGCACTCCCTCGGTGGTGGCACGGGTGCCGGTATGGGCACCCTGCTGATCTCCAAGATTCGCGAGGAGTTCCCCGACCGGATGATGGCCACGTTCTCGGTGGTGCCGTCACCCAAGGTGTCAGACACAGTTGTCGAGCCGTACAACGCGACTCTTTCGGTGCACCAGCTGGTGGAAAACTCGGACGAGACGTTCTGTATTGACAATGAGGCGCTGTACGACATTTGCATGCGTACGCTGAAGCTGTCGA-----------------------GTGCGGTGGTATCGACAAGCGTACCATCGAGAAGTTCGAGAAGGTTGGTTTTCCC---------------------------------TCTTCAC-TAGCATTTGCCCCATCTCCA-------CCT---GTTGG-AGAAGTCTT----------------------CTCTGGCTTTTCC----CCTAC-TGCA-----CACGACACGT--------CTACTTCCTTT-C-TTCCATTA-TCAGAAAGTGGGG-TTGGAGGGGCAATCCTTCTTCCCTGTC-------CTTTCTGCCTTGT--GGGCCCTAAAA--TTTTTTGGGCGGTCAGGTTCCAAGCATAACCA------TCTGGTGTGCACGGA-CCAT---CAGATCTAAATTAAAA-CCCCATACCCCC-ATACAC---CACT---CTACTCACGCCATCTCGTC-TCCACCTGCTTGCGT---------------TCGAATTCGCC-GCTAACACCCACACCAGGAAGCCGCTGAGCTGGGCAAGGGCTCCTTCAAGTACGCATGGGTTCTTGACAAGCTCAAGGCCGAGCGCGAGCGCGGTATCACCATCGATATCGCCCTCTGGAAGTTCGAGACCCCCAAGTACTACGTCACTGTCATT-----------------------------------------------------------GACGCCCCGGGTCATCGTGATTTCATCAAGAACATGATCACGGGCACGTCGCAGGCCGACTGCGCTATCCTGATCATTGCCGCCGGTACGGGTGAGTTCGAGGCTGGTATCTCCAAGGATGGCCAGACCCGCGAGCACGCCCTGCTGGCCTACACCCTCGGTGTCCGGCAGCTCATTGTCGCCATCAACAAGATGGACACCACCAAGTGGTCTGAGGCCCGTTACCAGGAGATCATCAAGGAGACGTCCAACTTCATCAAGAAGGTCGGCTACAACCCCAAGACCGTTGCCTTTGTGCCCATCTCCGGCTTCAACGGCGACAACATGCTGGCTGCCTCCACCAACTGCCCCTGGTACAAGGGCTGGGAGAAGGAGGGTAAGGCCGGCAAGGTCACCGGCAAGACTCTGCTGGAGGCCATCGACGCCGTCGAGATGCCCAAGCGCCCCACCGACAAGCCCCTGCGTCTGCCCCTCCAGGACGTCTACAAGATTGGCGGTATTGGCACAGTTCCGGTCGGCCGTATCGAGACGGGCATCATCAAGCCCGGTATGGTCGTCACCTTCGCTCCCTCCAACGTCACCACTGAAGTCAAGTCCGTCGAGATGCACCACGAGCAGCTCAGCGAGGG
Grosmannia_huntii_VPRI43530                 GTCCACCTCCAGACCGGCCAATGCGTACGTTTCGCCATCTCCCGAATCAAC--GACCCTACAAGTCCTCA-GCTCCGACGAAAT--ACTCTAAACTGACACTGGCTATTGCATAACAGGGTAACCAGATTGGTGCCGCTTTCTGGTAAGTTC---------------------ACAACGCGTATGCGTGACGCGCTTGAAGTGACAAACACTAACATGAATCACAGGCAGCAGATCTCCAGCGAGCACGGTCTCGACAGCA-ATGGCGTGTAGGT-GTCCGGGTCTGGAAG-AATGT-CTATGGTG------GTGTAAGTGTATCTAAT-TTGTT-CTATCAGGTACAACGGCACGTCTGAGCTCCAGCTCGAGCGCATGAGC----GTGTACTTCAACGAGGCTTCGGGC------AACAAGTACGTGCCCCGTGCCGTCCTGGTCGATCTCGAGCCCGGTACGATGGATGCCGTGCGCGCCGGCCCCTTTGGCCAGCTCTTCCGCCCTGACAACTTCGTTTTCGGCCAGTCGGGTGCCGGCAACAACTGGGCCAAGGGTCACTACACAGAGGGTGCCGAGCTTGTGGACCAGGTGCTCGACGTCGTCCGCCGTGAGGCTGAGGGCTGTGACAGCCTCCAGGGCTTCCAGATTACGCACTCCCTCGGTGGTGGCACGGGTGCCGGTATGGGCACCCTGCTGATCTCCAAGATTCGCGAGGAGTTCCCCGACCGGATGATGGCCACGTTCTCGGTGGTGCCGTCACCCAAGGTGTCAGACACAGTTGTCGAGCCGTACAACGCGACTCTTTCGGTGCACCAGCTGGTGGAAAACTCGGACGAGACGTTCTGTATTGACAATGAGGCGCTGTACGACATTTGCATGCGTACGCTGAAGCTGTCGA-----------------------GTGCGGTGGTATCGACAAGCGTACCATCGAGAAGTTCGAGAAGGTTGGTTTTCCC---------------------------------TCTTCAC-TAGCATTTGCCCCATCTCCA-------CCT---GTTGG-AGAAGTCTT----------------------CTCTGGCTTTTCC----CCTAC-TGCA-----CACGACACGT--------CTACTTCCTTT-C-TTCCATTA-TCAGAAAGTGGGG-TTGGAGGGGCAATCCTTCTTCCCTGTC-------CTTTCTGCCTTGT--GGGCCCTAAAAT-TTTTTTGGGCGGTCAGGTTCCAAGCATAACCA------TCTGGTGTGCACGGA-CCAT---CAGATCTAAATTAAAA-CCCCATACCCCC-ATACAC---CACT---CTACTCACGCCATCTCGTC-TCCACCTGCTTGCGT---------------TCGAATTCGCC-GCTAACACCCACACCAGGAAGCCGCTGAGCTGGGCAAGGGCTCCTTCAAGTACGCATGGGTTCTTGACAAGCTCAAGGCCGAGCGCGAGCGCGGTATCACCATCGATATCGCCCTCTGGAAGTTCGAGACCCCCAAGTACTACGTCACCGTCATT-----------------------------------------------------------GACGCCCCGGGTCATCGTGATTTCATCAAGAACATGATCACGGGCACGTCGCAGGCCGACTGCGCTATCCTGATCATTGCCGCCGGTACGGGTGAGTTCGAGGCTGGTATCTCCAAGGATGGCCAGACCCGCGAGCACGCCCTGCTGGCCTACACCCTCGGTGTCCGGCAGCTCATTGTCGCCATCAACAAGATGGACACCACCAAGTGGTCTGAGGCCCGTTACCAGGAGATCATCAAGGAGACGTCCAACTTCATCAAGAAGGTCGGCTACAACCCCAAGACCGTTGCCTTTGTGCCCATCTCCGGCTTCAACGGCGACAACATGCTGGCTGCCTCCACCAACTGCCCCTGGTACAAGGGCTGGGAGAAGGAGGGTAAGGCCGGCAAGGTCACCGGCAAGACTCTGCTGGAGGCCATCGACGCCGTCGAGATGCCCAAGCGCCCCACCGACAAGCCCCTGCGTCTGCCCCTCCAGGACGTCTACAAGATTGGCGGTATTGGCACAGTTCCGGTCGGCCGTATCGAGACGGGCATCATCAAGCCCGGTATGGTCGTCACCTTCGCTCCCTCCAACGTCACCACTGAAGTCAAGTCCGTCGAGATGCACCACGAGCAGCTCAGCGAGGG
Grosmannia_koreana_CMW39395                 ---------------------------------------------------------------------------------------------------------------------------CCAGATTGGTGCCGCTTTCTGGTAAGTTTT-------GCTGAG---CTGAGAAACGCGTTTGTGTGAC-CGTTTGAAGTGCCAAA-ACTAACATATTTTACAGGCAGCAGATCTCCAGCGAGCACGGTCTCGACAGCA-ATGGCGTGTAGGT-TTCCGGTTCTGGAAATAATGT-CTATTGCG------GTGTATGTGTATCTAAT-TTGGT-CTATCAGGTACAACGGCACGTCTGAGCTCCAGCTCGAGCGCATGAGC----GTGTACTTCAACGAGGCTTCGGGC------AACAAGTACGTGCCTCGCGCCGTCCTGGTCGATCTCGAGCCGGGTACGATGGATGCGGTGCGCGCCGGTCCCTTCGGCCAGCTCTTCCGCCCTGACAACTTCGTTTTCGGT--------------------------------------------------------------------------------------------------------------------------------------------------------------------------------------------------------------------------------------------------------------------------------------------------------------------------------------------------------------------------------------------------------------------------------------------------TCGAGAAGGTTAGTTTTTCC----------------------------------TCCCAC-TGGCATCTGCCCTACCTGCA-------CC-----------------------------------------------ATTTTCC----CCTAC-TGCA-----CACGACACGT--------CCTCTCGGTTT-C-TTTCATTA-TCAGAAAGTGGGGTTTGGAGGGGCAATTCCTCTTCCCTGTC-------TTTTCTGCCTTGTGGGGACCCTGAAAA-TTTTTTGGGCGGTCAGGTTCCAAGCACAACCA------TCTGGTGTGCACGGA-CCACAACCAGATCT--GCTCAA--CCCCATATCCCC-ATACAA---CCACTCACTACGCACGCCATCTCTTC-CCCACCTGCTTGCATGAGCTGCTGTCCGTGTTGAATTCGCC-GCTAATACCCAAACCAGGAAGCCGCTGAGCTGGGCAAGGGCTCCTTCAAGTACGCATGGGTTCTTGACAAGCTCAAGGCCGAGCGTGAGCGCGGTATCACCATCGATATCGCCCTCTGGAAGTTCGAGACCCCCAAGTACTACGTCACCGTCATT-----------------------------------------------------------GACGCCCCGGGTCATCGTGATTTCATCAAGAACATGATCACGGGTACGTCGCAGGCCGACTGCGCTATCCTGATCATTGCCGCTGGTACGGGTGAGTTCGAGGCTGGTATCTCCAAGGATGGCCAGACCCGCGAGCACGCCCTGCTGGCCTACACCCTCGGTGTCCGGCAGCTCATTGTC-----------------------------------------------------------------------------------------------------------------------------------------------------------------------------------------------------------------------------------------------------------------------------------------------------------------------------------------------------------------------------------------------------------------------------------------------------------------
Grosmannia_penicillata_CMW2642              ----------------------------------------------------------------------------------------------------------------------GGCAACCAAATTGGTGCCGCCTTCTGGTTCGTCTCCGAACAGACTTTGTCGAAATGATGTACGACTGTGCACTGGGCCTGG---GCTTGG-ACTAACGGCAACACCAGGCAGCAGATCTCCGGCGAGCATGGCCTTGACAGCA-GTGGCGT--------------------------------------------------------------------------GTACACTGGCACCTCGGATCTCCAGCTGGAGCGGATGAGC----GTCTACTTCAACGAGGCTTCGGGC------AACAAGTTCGTCCCGCGCGCCGTCCTCGTCGATCTGGAGCCCGGTACGATGGATGCGGTGCGTGCGGGCCCGTTCGGCCAGCTCTTTCGTCCCGACAACTTCGTCTTTGGC----------------------------------------------------------------------------------------------------------------------------------------------------------------------------------------------------------------------------------------------------------------------------------------------------------------------------------------------------------------------------------------------------------------------------------CGTACCATCGAGAAGTTCGAGAAGGTCAGTTTACCGATCTCCT--------TATTCCACATCTATACTTTCGCTGCACACAAATCACTTTTTCCTGG-CATTTCCCGC--------CACAATCGCTAGCCAGCAAAAAAAAACTTA-CTTAGCCGCTTTTG---CCTGGTTACG-----CTTTTTGGCT-------GCCCCTCGCCCC-T-CTTCTCCA-TATCAAAGTGGGG-GTAGAGGGGTCTCGCA-----------------CATTTCTGCCCTGT--GGGACCCTGTAA--TTTTCAGGCGGTCAA--------------------TCGCTCTCGCGCACAGA-CCTCAGATCCCTCCACCC-CGCA-CCCATCCC-AC-----------ATCTTCCATATGCACGCCATTTTGACATCCCCCTTGTCTCAC-----------------CGAGCCGTC-ACTGACACCCACTACAGGAGGCTGCTGAGCTCGGCAAGGGCTCCTTCAAGTACGCATGGGTTCTTGACAAGCTCAAGGCCGAGCGTGAGCGTGGTATCACCATTGATATCGCTCTCTGGAAGTTCGAGACCCCCAAATACTACGTCACCGTCATT-----------------------------------------------------------GACGCCCCCGGTCACCGTGACTTCATCAAGAACATGATTACTGGTACCTCGCAGGCCGACTGCGCCATTCTCATCATTGCCGCTGGTACTGGTGAG-----------------------------------------------------------------------------------------------------------------------------------------------------------------------------------------------------------------------------------------------------------------------------------------------------------------------------------------------------------------------------------------------------------------------------------------------------------------------------------------------------------------------------------------------------
Grosmannia_penicillata_CMW2644              ----------------------------------------------------------------------------------------------------------------------GGCAACCAAATTGGTGCCGCCTTCTGGTTCGTCTCCGAACAGACTTTGTCGAAATGATGTACGACTGTGCACTGGGCCTGG---GCTTGG-ACTAACGGCAACACCAGGCAGCAGATCTCCGGCGAGCATGGCCTTGACAGCA-GTGGCGT--------------------------------------------------------------------------GTACACTGGCACCTCGGATCTCCAGCTGGAGCGGATGAGC----GTCTACTTCAACGAGGCTTCGGGC------AACAAGTTCGTCCCGCGCGCCGTCCTCGTCGATCTGGAGCCCGGTACGATGGATGCGGTGCGTGCGGGCCCGTTCGGCCAGCTCTTTCGTCCCGACAACTTCGTCTTTGGC----------------------------------------------------------------------------------------------------------------------------------------------------------------------------------------------------------------------------------------------------------------------------------------------------------------------------------------------------------------------------------------------------------------------------------CGTACCATCGAGAAGTTCGAGAAGGTCAGTTTACCGATCTCCT--------TATTCCACATCTATACTTTCGCTGCACACAAATCACTTTTTCCTGG-CATTTCCCGC--------CACAATCGCTAGCCAGCAAAAAAAAACTTA-CTTAGCCGCTTTTG---CCTGGTTACG-----CTTTTTGGCT-------GCCCCTCGCCCC-T-CTTCTCCA-TATCAAAGTGGGG-GTAGAGGGGTCTCGCA-----------------CATTTCTGCCCTGT--GGGACCCTGTAA--TTTTCAGGCGGTCAA--------------------TCGCTCTCGCGCACAGA-CCTCAGATCCCTCCACCC-CGCA-CCCATCCC-AC-----------ATCTTCCATATGCACGCCATTTTGACATCCCCCTTGTCTCAC-----------------CGAGCCGTC-ACTGACACCCACTACAGGAGGCTGCTGAGCTCGGCAAGGGCTCCTTCAAGTACGCATGGGTTCTTGACAAGCTCAAGGCCGAGCGTGAGCGTGGTATCACCATTGATATCGCTCTCTGGAAGTTCGAGACCCCCAAATACTACGTCACCGTCATT-----------------------------------------------------------GACGCCCCCGGTCACCGTGACTTCATCAAGAACATGATTACTGGTACCTCGCAGGCCGACTGCGCCATTCTCATCATTGCCGCTGGTACTGGTGAG-----------------------------------------------------------------------------------------------------------------------------------------------------------------------------------------------------------------------------------------------------------------------------------------------------------------------------------------------------------------------------------------------------------------------------------------------------------------------------------------------------------------------------------------------------
Grosmannia_yunnanensis_CMW5152              ------------------------------------------------------------------------------------------------------------------------------------TGCTGCTTTCTGGTAAGTTTT-------GCTGGG---CTGAGAAACGCGTTTGCGTGAC-CGTTTGAAGTGCCAAA-ACTAACATAATTTACAGGCAGCAGATCTCCAGCGAGCACGGTCTCGACAGCA-ATGGCGTGTAGGT-TTCCGGTTCTGGAAAAAATGT-CTATTGCG------GTGTATGTGTATCTAAT-TTGGT-CTATCAGGTACAACGGCACGTCTGAGCTCCAGCTCGAGCGCATGAGC----GTGTACTTCAACGAGGCTTCGGGC------AACAAGTACGTGCCTCGCGCCGTCCTGGTCGATCTCGAGCCGGGTACGATGGATGCCGTGCGTGCCGGTCCCTTCGGCCAGCTCTTCCGCCCTGACAACTTCGTTTTCGGT--------------------------------------------------------------------------------------------------------------------------------------------------------------------------------------------------------------------------------------------------------------------------------------------------------------------------------------------------------------------------------------------------------------------------------------------------TCGAGAAGGTTAGTTTTTTC----------------------------------TCCCAC-TGGCATCTGCCCTACCTGCA-------CC-----------------------------------------------ATTTTGC----CCTAC-TTCA-----CACGACACGT--------CCTCTCTGTTCAC-TTTCATTG-TCAAAAAGTGGGGCTTGGAGGGGCAATTCCTCTTTCCTGTCTTTTCTGTTTTCTGCCCTGTGGGGACCCTGAAAA-TTTTTTGGGCGGTCAGGTTCCAAGCACAGCCA------TCTGGTGTGCACGGA-CCACAACCAGATCT--GCTCAA--CCCCATATCCCC-ATACCA---CCACTCACTACGCACGCCATCTCTTC-CCCACCTGCTTGCATGAGCTGCTGTCCGTGATGAATCCGCC-GCTAATACCTAAGCCAGGAAGCCGCTGAGCTGGGCAAGGGCTCCTTCAAGTACGCATGGGTTCTTGACAAGCTCAAGGCTGAGCGTGAGCGCGGTATCACCATCGATATCGCCCTCTGGAAGTTCGAGACCCCCAAGTACTACGTCACCGTCATT-----------------------------------------------------------GACGCCCCGGGTCATCGTGACTTCATCAAGAACATGATCACGGGCACGTCGCAGGCCGACTGCGCTATCCTGATCATTGCCGCTGGTACGGGCGAGTTCGAGGCTGGTATCTCCAAGGATGGCCAGACCCGCGAGCACGCCCTGCTGGCCTTCACCCTCGGTGTCCGGCAGCTCATTGTC-----------------------------------------------------------------------------------------------------------------------------------------------------------------------------------------------------------------------------------------------------------------------------------------------------------------------------------------------------------------------------------------------------------------------------------------------------------------
Grosmannia_yunnanensis_CMW5304              -----------------------------------------------CAATCGACCCCTACAGGCCCCTAGGCTCCGACGAAACAAACTTTAAACTGACAGTGGCTATTGCATAACAGGGTAACCAGATTGGTGCCGCTTTCTGGTAAGTTTT-------GCTGGG---CTGAGAAACGCGTTCGCGTGAC-CGTTTGAAGTGCCAAA-ACTAACATAATTTACAGGCAGCAGATCTCCAGCGAGCACGGTCTCGACAGCA-ATGGCGTGTAGGT-TTCCGGTTCTGGAAAAAATGT-CTATTGCG------GTGTATGTGTATCTAAT-TTGGT-CTATCAGGTACAACGGCACGTCTGAGCTCCAGCTCGAGCGCATGAGC----GTGTACTTCAACGAGGCTTCGGGC------AACAAGTACGTGCCTCGCGCCGTCCTGGTCGATCTCGAGCCGGGTACGATGGATGCCGTGCGTGCCGGTCCCTTCGGCCAGCTCTTCCGCCCTGACAACTTCGTTTTCGGTCAGTCGGGTGCCGGCAACAACTGGGCCAAGGGTCACTACACGGAGGGTGCCGAGCTCGTGGACCAGGTTCTCGACGTTGTCCGCCGCGAGGCTGAGGGCTGTGACAGCCTCCAGGGCTTCCAGATCACGCACTCCCTGGGTGGTGGCACGGGTGCCGGTATGGGCACTCTGCTGATCTCGAAGATCCGCGAGGAGTTCCCCGACCGGATGATGGCCACGTTCTCTGTGGTGCCGTCGCCAAAGGTGTCGGACACGGTCGTAGAGCCGTACAACGCGACTCTTTCGGTGCACCAGCTGGTGGAGAACTC-----------------------------------------------------------------------------------------------------------------------------TTCGAGAAGGTTAGTTTTTTC----------------------------------TCCCAC-TGGCATCTGCCCTACCTGCA-------CC-----------------------------------------------ATTTTGC----CCTAC-TTCA-----CACGACACGT--------CCTCTCTGTTCAC-TTTCATTG-TCAAAAAGTGGGGCTTGGAGGGGCAATTCCTCTTTCCTGTCTTTTCTGTTTTCTGCCCTGTGGGGACCCTGAAAA-TTTTTTGGGCGGTCAGGTTCCAAGCACAGCCA------TCTGGTGTGCACGGA-CCACAACCAGATCT--GCTCAA--CCCCATATCCCC-ATACCA---CCACTCACTACGCACGCCATCTCTTC-CCCACCTGCTTGCATGAGCTGCTGTCCGTGATGAATCCGCC-GCTAATACCTAAGCCAGGAAGCCGCTGAGCTGGGCAAGGGCTCCTTCAAGTACGCATGGGTTCTTGACAAGCTCAAGGCTGAGCGTGAGCGCGGTATCACCATCGATATCGCCCTCTGGAAGTTCGAGACCCCCAAGTACTACGTCACCGTCATT-----------------------------------------------------------GACGCCCCGGGTCATCGTGACTTCATCAAGAACATGATCACGGGCACGTCGCAGGCCGACTGCGCTATCCTGATCATTGCCGCTGGTACGGGCGAGTTCGAGGCTGGTATCTCCAAGGATGGCCAGACCCGCGAGCACGCCCTGCTGGCCTTCACCCTCGGTGTCCGGCAGCTCATTGTCGCCATCAACAAGATGGACACCACCAAGTG------------------------------------------------------------------------------------------------------------------------------------------------------------------------------------------------------------------------------------------------------------------------------------------------------------------------------------------------------------------------------------------------------------------------------------
Leptographium_breviuscapum_CMW38888         -----------------------------------------------------------------------------------------------------------------------------------------------------------------------------------------------------------------------------------CAGCAGATTTCCAGCGAGCACGGTCTCGACAGCA-ATGGCGTGTATGT-CTTTTCGCC-------ACTCC-AAACGCCTG-----TCAAAACTA----TGCTAATCTC-CGACTAGGTACACCGGAACGTCCGAGTTCCAGCTGGAGCGCATGAGC----GTGTACTTCAACGAGGCCTCTGGC------AACAAGTACGTTCCCCGCGCCGTGCTGGTCGATCTCGAGCCCGGCACGATGGACGCTGTCCGCGCCGGTCCCTTTGGCCAGCTCTTCCGCCCGGACAACTTTGTTTTCGGC-------------------------------------------------------------------------------------------------------------------------------------------------------------------------------------------------------------------------------------------------------------------------------------------------------------------------------------------------------------------------------------------------------------------------------------------------TTCGAGAAGGTAAGCTTCTTACCATCGC-------TTTTTACACC----ACCCTTTGCCACCCAAAAAGCACA----------ATTTGCCCT---GCAAC-AAAAAT-CCAGGCGA---AAAAAATTTCTA-GCCAGTTTTTTTTT-GGCTAGCTTGGG-----CATTACGCGC-------CTCTCTCAGTCT-T-CCCCTCCA-TTTTGGAGTGGGGCTTGGAGGGGCAGCTTC-----------------------------------ACCCGGCAAA--TTCTTTGGCGGTCAG-ACATGG-GAATCCGC------TGCCTTGGGCACGGA-CCATGGACCACTGCACAG-CAGA-TCTCATCT-CC--GCCCCG-------ACATTATCCCCACCATTTTTATTCCAGGCGCCTTGCAT-----------------------GTC-ACTAACAACCGAATCAGGAAGCCGCTGAGCTGGGCAAGGGCTCCTTCAAGTACGCATGGGTTCTTGACAAGCTTAAGGCCGAGCGCGAGCGCGGTATCACCATTGATATTGCCCTCTGGAAGTTCGAGACCCCCCGGTACTACGTCACCGTCATTGGTATG-CATTTTCTCGCCCATCTGTCTATGTGTCTGTCGCAATTTTCTAACACCATCAGACGCCCCGGGCCATCGTGACTTCATCAAGAACATGATCACGGGCACGTCGCAGGCCGACTGCGCTATCCTGATCATTGCCGCCGGTACGGGCGAG-----------------------------------------------------------------------------------------------------------------------------------------------------------------------------------------------------------------------------------------------------------------------------------------------------------------------------------------------------------------------------------------------------------------------------------------------------------------------------------------------------------------------------------------------------
Leptographium_breviuscapum_CMW38889         -----------------------------------------------------------------------------------------------------------------------------------------------------------------------------------------------------------------------------------CAGCAGATTTCCAGCGAGCACGGTCTCGACAGCA-ATGGCGTGTATGT-CTTTTCGCC-------ACTCC-AAACGCCTG-----TCAAAACTA----TGCTAATCTC-CGACTAGGTACACCGGAACGTCCGAGTTCCAGCTGGAGCGCATGAGC----GTGTACTTCAACGAGGCCTCTGGC------AACAAGTACGTTCCCCGCGCCGTGCTGGTCGATCTCGAGCCCGGCACGATGGACGCTGTCCGCGCCGGTCCCTTTGGCCAGCTCTTCCGCCCGGACAACTTTGTTTTCGGC-------------------------------------------------------------------------------------------------------------------------------------------------------------------------------------------------------------------------------------------------------------------------------------------------------------------------------------------------------------------------------------------------------------------------------------------------TTCGAGAAGGTAAGCTTCTTACCATCGC-------TTTTTACACC----ACCCTTTGCCACCCAAAAAGCACA----------ATTTGCCCT---GCAAC-AAAAAT-CCAGGCGA---AAAAAATTTCTA-GCCAGTTTTTTTTT-TGCTAGCTTGGG-----CATTACGCGC-------CTCTCTCAGTCT-T-CCCCTCCA-TTTTGGAGTGGGGCTTGGAGGGGCAGCTTC-----------------------------------ACCCGGCAAA--TTCTTTGGCGGTCAG-ACATGG-GAATCCGC------TGCCTTGGGCACGGA-CCATGGACCACTGCACAG-CAGA-TCTCATCT-CC--GCCCCG-------ACATTATCCCCACCATTTTTATTCCAGGCGCCTTGCAT-----------------------GTC-ACTAACAACCGAATCAGGAAGCCGCTGAGCTGGGCAAGGGCTCCTTCAAGTACGCATGGGTTCTTGACAAGCTTAAGGCCGAGCGCGAGCGCGGTATCACCATTGATATTGCCCTCTGGAAGTTCGAGACCCCCCGGTACTACGTCACCGTCATTGGTATG-CATTTTCTCGCCCATCTGTCTATGTGTCTGTCGCAATTTTCTAACACCATCAGACGCCCCGGGCCATCGTGACTTCATCAAGAACATGATCACGGGCACGTCGCAGGCCGACTGCGCTATCCTGATCATTGCCGCCGGTACGGGCGAG-----------------------------------------------------------------------------------------------------------------------------------------------------------------------------------------------------------------------------------------------------------------------------------------------------------------------------------------------------------------------------------------------------------------------------------------------------------------------------------------------------------------------------------------------------
Leptographium_breviuscapum_CMW38890         -----------------------------------------------------------------------------------------------------------------------------------------------------------------------------------------------------------------------------------CAGCAGATTTCCAGCGAGCACGGTCTCGACAGCA-ATGGCGTGTATGT-CTTTTCGCC-------ACTCC-AAACGCCTG-----TCAAAACTA----TGCTAATCTC-CGACTAGGTACACCGGAACGTCCGAGTTCCAGCTGGAGCGCATGAGC----GTGTACTTCAACGAGGCCTCTGGC------AACAAGTACGTTCCCCGCGCCGTGCTGGTCGATCTCGAGCCCGGCACGATGGACGCTGTCCGCGCCGGTCCCTTTGGCCAGCTCTTCCGCCCGGACAACTTTGTTTTCGGC-------------------------------------------------------------------------------------------------------------------------------------------------------------------------------------------------------------------------------------------------------------------------------------------------------------------------------------------------------------------------------------------------------------------------------------------------TTCGAGAAGGTAAGCTTCTTACCATCGC-------TTTTTACACC----ACCCTTTGCCACCCAAAAAGCACA----------ATTTGCCCT---GCAAC-AAAAAT-CCAGGCGA---AAAAAATTTCTA-GCCAGTTTTTTTTT-TGCTAGCTTGGG-----CATTACGCGC-------CTCTCTCAGTCT-T-CCCCTCCA-TTTTGGAGTGGGGCTTGGAGGGGCAGCTTC-----------------------------------ACCCGGCAAA--TTCTTTGGCGGTCAG-ACATGG-GAATCCGC------TGCCTTGGGCACGGA-CCATGGACCACTGCACAG-CAGA-TCTCATCT-CC--GCCCCG-------ACATTATCCCCACCATTTTTATTCCAGGCGCCTTGCAT-----------------------GTC-ACTAACAACCGAATCAGGAAGCCGCTGAGCTGGGCAAGGGCTCCTTCAAGTACGCATGGGTTCTTGACAAGCTTAAGGCCGAGCGCGAGCGCGGTATCACCATTGATATTGCCCTCTGGAAGTTCGAGACCCCCCGGTACTACGTCACCGTCATTGGTATG-CATTTTCTCGCCCATCTGTCTATGTGTCTGTCGCAATTTTCTAACACCATCAGACGCCCCGGGCCATCGTGACTTCATCAAGAACATGATCACGGGCACGTCGCAGGCCGACTGCGCTATCCTGATCATTGCCGCCGGTACGGGCGAG-----------------------------------------------------------------------------------------------------------------------------------------------------------------------------------------------------------------------------------------------------------------------------------------------------------------------------------------------------------------------------------------------------------------------------------------------------------------------------------------------------------------------------------------------------
Leptographium_changduense_CFCC57652         -----------------------------------------------------------------------------------------------------------------------------------------------------------------------------------------------------------------------------------CAGCAGATTTCCAGCGAGCACGGTCTCGACAGCA-ATGGCGTGTATGT-GTATTCGTGTATTCT-GTTCC-AAACGCCTA-----TCAAAAAGA----TGCTAACTCT-CTACTAGGTACACCGGAACGTCCGAGTTCCAGCTGGAGCGCATGAGC----GTGTACTTCAACGAGGCCTCTGGC------AACAAGTACGTTCCCCGCGCCGTGCTGGTCGATCTGGAGCCCGGCACGATGGACGCTGTCCGCGCCGGTCCCTTTGGCCAGCTCTTCCGCCCGGACAACTTTGTTTTTGG--------------------------------------------------------------------------------------------------------------------------------------------------------------------------------------------------------------------------------------------------------------------------------------------------------------------------------------------------------------------------------------------------------------------------------------------------------------AGTTTCTTCCCACCAG-------TTTTTTCACC-----ATTCTTGCCACCCAAAGCACAGTTTCCCCTCCAATTTTCCCT---GCCCA-AAAAAC-CCAAGCGG--AAAAAAAAACCTA-GCAAGTTTTTTCT----CTTAGCTTGG-----CATTACACGCGCC----GTCCTTTTGCCT-T-CCCCTCCA-TTTGGAAGTGGGGCTTGGAGGGGCAACTCT-----------------------------------TCCCGGCACA-TTTTTTTGGCGGTCAGCACATGG-GAATCCGT------TGCCTTGGGCACGGA-CCATGGACCACTGCACAA-CAGA-TCTCATCT-CC--GCTCCAACATCATACATCATCCCCACCACATCCAT-CCTGGCGCCTTGCAT-----------------------GTC-ACTAACAACCAAATCAGGAAGCCGCTGAGCTGGGCAAGGGCTCCTTCAAGTACGCATGGGTGCTTGACAAGCTCAAGGCCGAGCGCGAGCGCGGTATCACCATTGATATTGCTCTGTGGAAGTTCGAGACCCCGCGGTACTACGTCACCGTCATTGGTATG-TTTTGTCTTGTCTGTCTATCCACGTGTCTGTCGCCTCTTTCTAACAATTGCAGACGCCCCGGGCCATCGTGATTTCATCAAGAACATGATCACGGGCACGTCGCAGGCCGACTGCGCTATCCTGATCATTGCCGCCGGTACGGGCGAG-----------------------------------------------------------------------------------------------------------------------------------------------------------------------------------------------------------------------------------------------------------------------------------------------------------------------------------------------------------------------------------------------------------------------------------------------------------------------------------------------------------------------------------------------------
Leptographium_changduense_CFCC57653         -----------------------------------------------------------------------------------------------------------------------------------------------------------------------------------------------------------------------------------CAGCAGATTTCCAGCGAGCACGGTCTCGACAGCA-ATGGCGTGTATGT-GTATTCGTGTATTCT-GTTCC-AAACGCCTA-----TCAAAAAGA----TGCTAACTCT-CTACTAGGTACACCGGAACGTCCGAGTTCCAGCTGGAGCGCATGAGC----GTGTACTTCAACGAGGCCTCTGGC------AACAAGTACGTTCCCCGCGCCGTGCTGGTCGATCTGGAGCCCGGCACGATGGACGCTGTCCGCGCCGGTCCCTTTGGCCAGCTCTTCCGCCCGGACAACTTTGTTTTTGG--------------------------------------------------------------------------------------------------------------------------------------------------------------------------------------------------------------------------------------------------------------------------------------------------------------------------------------------------------------------------------------------------------------------------------------------------------------AGTTTCTTCCCACCAG-------TTTTTTCACC-----ATTCTTGCCACCCAAAGCACAGTTTCCCCTCCAATTTTCCCT---GCCCA-AAAAAC-CCAAGCGG--AAAAAAAAACCTA-GCAAGTTTTTTCT----CTTAGCTTGG-----CATTACACGCGCC----GTCCTTTTGCCT-T-CCCCTCCA-TTTGGAAGTGGGGCTTGGAGGGGCAACTCT-----------------------------------TCCCGGCACA-TTTTTTTGGCGGTCAGCACATGG-GAATCCGT------TGCCTTGGGCACGGA-CCATGGACCACTGCACAA-CAGA-TCTCATCT-CC--GCTCCAACATCATACATCATCCCCACCACATCCAT-CCTGGCGCCTTGCAT-----------------------GTC-ACTAACAACCAAATCAGGAAGCCGCTGAGCTGGGCAAGGGCTCCTTCAAGTACGCATGGGTGCTTGACAAGCTCAAGGCCGAGCGCGAGCGCGGTATCACCATTGATATTGCTCTGTGGAAGTTCGAGACCCCGCGGTACTACGTCACCGTCATTGGTATG-TTTTGTCTTGTCTGTCTATCCACGTGTCTGTCGCCTCTTTCTAACAATTGCAGACGCCCCGGGCCATCGTGATTTCATCAAGAACATGATCACGGGCACGTCGCAGGCCGACTGCGCTATCCTGATCATTGCCGCCGGTACGGGCGAG-----------------------------------------------------------------------------------------------------------------------------------------------------------------------------------------------------------------------------------------------------------------------------------------------------------------------------------------------------------------------------------------------------------------------------------------------------------------------------------------------------------------------------------------------------
Leptographium_changduense_CFCC57654         -----------------------------------------------------------------------------------------------------------------------------------------------------------------------------------------------------------------------------------CAGCAGATTTCCAGCGAGCACGGTCTCGACAGCA-ATGGCGTGTATGT-GTATTCGTGTATTCT-GTTCC-AAACGCCTA-----TCAAAAAGA----TGCTAACTCT-CTACTAGGTACACCGGAACGTCCGAGTTCCAGCTGGAGCGCATGAGC----GTGTACTTCAACGAGGCCTCTGGC------AACAAGTACGTTCCCCGCGCCGTGCTGGTCGATCTGGAGCCCGGCACGATGGACGCTGTCCGCGCCGGTCCCTTTGGCCAGCTCTTCCGCCCGGACAACTTTGTTTTTGG--------------------------------------------------------------------------------------------------------------------------------------------------------------------------------------------------------------------------------------------------------------------------------------------------------------------------------------------------------------------------------------------------------------------------------------------------------------AGTTTCTTCCCACCAG-------TTTTTTCACC-----ATTCTTGCCACCCAAAGCACAGTTTCCCCTCCAATTTTCCCT---GCCCA-AAAAAC-CCAAGCGG--AAAAAAAAACCTA-GCAAGTTTTTTCT----CTTAGCTTGG-----CATTACACGCGCC----GTCCTTTTGCCT-T-CCCCTCCA-TTTGGAAGTGGGGCTTGGAGGGGCAACTCT-----------------------------------TCCCGGCACA-TTTTTTTGGCGGTCAGCACATGG-GAATCCGT------TGCCTTGGGCACGGA-CCATGGACCACTGCACAA-CAGA-TCTCATCT-CC--GCTCCAACATCATACATCATCCCCACCACATCCAT-CCTGGCGCCTTGCAT-----------------------GTC-ACTAACAACCAAATCAGGAAGCCGCTGAGCTGGGCAAGGGCTCCTTCAAGTACGCATGGGTGCTTGACAAGCTCAAGGCCGAGCGCGAGCGCGGTATCACCATTGATATTGCTCTGTGGAAGTTCGAGACCCCGCGGTACTACGTCACCGTCATTGGTATG-TTTTGTCTTGTCTGTCTATCCACGTGTCTGTCGCCTCTTTCTAACAATTGCAGACGCCCCGGGCCATCGTGATTTCATCAAGAACATGATCACGGGCACGTCGCAGGCCGACTGCGCTATCCTGATCATTGCCGCCGGTACGGGCGAG-----------------------------------------------------------------------------------------------------------------------------------------------------------------------------------------------------------------------------------------------------------------------------------------------------------------------------------------------------------------------------------------------------------------------------------------------------------------------------------------------------------------------------------------------------
Leptographium_conjunctum_CMW12452           ----------------------------------------------------------------------------------------------------------------------GGTAACCAAATCGGTGCTGCTTTCTGGTAAGTTTT-------GCTGGG---CTGAGAAACGCGTTCGCGTGAC-CGTTTGAAGTGCCAAA-ACTAACA-AATTTACAGGCAGCAGATCTCCAGCGAGCACGGTCTCGACAGCA-ATGGCGTGTAGGT-TTCCGGTTCTAGAAA-AATGT-CTATTGCG------GTGTATGTGTATCTAAT-TTGGT-CTATCAGGTACAACGGCACGTCTGAGCTCCAGCTCGAGCGCATGAGC----GTGTACTTCAACGAGGCTTCGGGC------AACAAGTACGTGCCTCGCGCCGTCCTGGTCGATCTCGAGCCGGGCACGATGGATGCCGTGCGTGCCGGTCCCTTCGGCCAGCTCTTCCGCCCCGACAACTTCGTTTTCGGT---------------------------------------------------------------------------------------------------------------------------------------------------------------------------------------------------------------------------------------------------------------------------------------------------------------------------------------------------------------------------------------------------------------------------------------------------------------------T----------------------------------CCCGAC-AGCGATCTGCTCTACCTGCA-------CC-----------------------------------------------ATTTTGC----CCTAC-TTCA-----CACGACACGT--------CCTCTCAGTTCAC-TTTCATTA-TCAAAAAGTGGGGCTTGGAGGGGCAATTCCTCTTCCCTGTCTTTTCTGTTTTCTGCCCTGTGGGGACCCTGAAAA-TTTTTTGGGCGGTCAGGTTCCAAGCACAGCCA------TCTGGTGTGCACGGA-CCACAACCAGATCT--GCTCAA--CCCCATATCCCC-ATACCA---CCACTCACTACGCACGCCATCTCTTC-CCCACCTGCTTGCATGAGCTGCTGTCCGTGATGAATCCGCC-GCTAATACCTAAACCAGGAAGCCGCTGAGCTGGGCAAGGGCTCCTTCAAGTACGCATGGGTTCTTGACAAGCTCAAGGCCGAGCGTGAGCGCGGTATCACCATCGATATCGCCCTCTGGAAGTTCGAGACCCCCAAGTACTACGTCACCGTCATT-----------------------------------------------------------GACGCCCCGGGTCATCGTGACTTCATCAAGAACATGATCACGGGCACGTCGCAGGCTGACTGCGCTATCCTGATCATTGCCGCTGGTACGGGCGAA-----------------------------------------------------------------------------------------------------------------------------------------------------------------------------------------------------------------------------------------------------------------------------------------------------------------------------------------------------------------------------------------------------------------------------------------------------------------------------------------------------------------------------------------------------
Leptographium_conjunctum_CMW12473           ----------------------------------------------------------------------------------------------------------------------GGTAACCAAATCGGTGCTGCTTTCTGGTAAGTTTT-------GCTGGG---CTGAGAAACGCGTTCGCGTGAC-CGTTTGAAGTGCCAAA-ACTAACA-AATTTACAGGCAGCAGATCTCCAGCGAGCACGGTCTCGACAGCA-ATGGCGTGTAGGT-TTCCGGTTCTAGAAA-AATGT-CTATTGCG------GTGTATGTGTATCTAAT-TTGGT-CTATCAGGTACAACGGCACGTCTGAGCTCCAGCTCGAGCGCATGAGC----GTGTACTTCAACGAGGCTTCGGGC------AACAAGTACGTGCCTCGCGCCGTCCTGGTCGATCTCGAGCCGGGCACGATGGATGCCGTGCGTGCCGGTCCCTTCGGCCAGCTCTTCCGCCCCGACAACTTCGTTTTCGGT---------------------------------------------------------------------------------------------------------------------------------------------------------------------------------------------------------------------------------------------------------------------------------------------------------------------------------------------------------------------------------------------------------------------------------------------------------------------T----------------------------------CCCGAC-AGCGATCTGCTCTACCTGCA-------CC-----------------------------------------------ATTTTGC----CCTAC-TTCA-----CACGACACGT--------CCTCTCAGTTCAC-TTTCATTA-TCAAAAAGTGGGGCTTGGAGGGGCAATTCCTCTTCCCTGTCTTTTCTGTTTTCTGCCCTGTGGGGACCCTGAAAA-TTTTTTGGGCGGTCAGGTTCCAAGCACAGCCA------TCTGGTGTGCACGGA-CCACAACCAGATCT--GCTCAA--CCCCATATCCCC-ATACCA---CCACTCACTACGCACGCCATCTCTTC-CCCACCTGCTTGCATGAGCTGCTGTCCGTGATGAATCCGCC-GCTAATACCTAAACCAGGAAGCCGCTGAGCTGGGCAAGGGCTCCTTCAAGTACGCATGGGTTCTTGACAAGCTCAAGGCCGAGCGTGAGCGCGGTATCACCATCGATATCGCCCTCTGGAAGTTCGAGACCCCCAAGTACTACGTCACCGTCATT-----------------------------------------------------------GACGCCCCGGGTCATCGTGACTTCATCAAGAACATGATCACGGGCACGTCGCAGGCTGACTGCGCTATCCTGATCATTGCCGCTGGTACGGGCGAA-----------------------------------------------------------------------------------------------------------------------------------------------------------------------------------------------------------------------------------------------------------------------------------------------------------------------------------------------------------------------------------------------------------------------------------------------------------------------------------------------------------------------------------------------------
Leptographium_conplurium_CMW23289           ----------------------------------------------------------------------------------------------------------------------------------------------------------------------------------------------------------GCCGAA-AACAAAGTTGTCCGGGCGGAAGAGCTGGCCAAAGGGACCGGCGCGGACAGCGTCCATCGTGCCGGG-CTCCAGATCGACCA--------GCACGGCGCGGGGAACGTACTTGTTGCCAGAGGCCT--CGTTGAAGTACA----CGCTCATGCGCTCCAGCTGGAACTCGGACGTTCCGGTGTACCTAGAAGAGAGTTAGCATCGTTTTGATAGGCGTTTGCAATAGAATACACGAAAACACATACACGCCATTGCTGTCGAGACCGTGCTCGCTAG----------------------------AAATCTGCTGCCAGA-----------AAGCAGCA------------------------------------------------------------------------------------------------------------------------------------------------------------------------------------------------------------------------------------------------------------------------------------------------------------------------------------------------------------------------------------------------------------------------------TTCGAGAAGGTGAGTTTCTTCCCACCAG--------TTTTTCACC-----ATTCTTGCCACCCAAAGCACAATTTTCCCTCC-ATTTTCCCT---GCCCA-AAAAAACCCAAGCGG--AAAAAAAAACCTA-GCAAGTTTTTTTT----CTTAGCTTGG-----CATTACACGCGCC----GGCCTTCTGCCT-T-CCCCTCCA-TTTGGAAGTGGGGCTTGGAGGGGCAACTCT-----------------------------------TACCGGCACATTTTTTTTGGCGGTCAGCACATGGAGAATCCGT------TGCCTTGGGCACGGA-CCATGGACCACTGCACAT-CAGA-TCTCATCT-CC--GCCCCAACATCATACATCATCCCCACCACATCCAT-CCTGGCGCCTTGCAT-----------------------GTC-ACTAACAACCAAACCAGGAAGCCGCTGAGCTGGGCAAGGGCTCCTTCAAGTACGCATGGGTGCTTGACAAGCTCAAGGCCGAGCGCGAGCGCGGTATCACCATTGATATTGCTCTGTGGAAGTTCGAGACCCCGCGGTACTACGTCACCGTCATTGGTATG-TTTT-----GTCTGTCTATCCACGTGTCTGTCGCCTCTTTCTAACAATTGCAGACGCCCCGGGCCATCGTGATTTCATCAAGAACATGATCACGGGCACGTCGCAGGCCGACTGCGCTATCCTGATCATTGCCGCCGGTACGGGCGAG-----------------------------------------------------------------------------------------------------------------------------------------------------------------------------------------------------------------------------------------------------------------------------------------------------------------------------------------------------------------------------------------------------------------------------------------------------------------------------------------------------------------------------------------------------
Leptographium_conplurium_CMW23315           ----------------------------------------------------------------------------------------------------------------------------------------------------------------------------------------------------------GCCGAA-AACAAAGTTGTCCGGGCGGAAGAGCTGGCCAAAGGGACCGGCGCGGACAGCGTCCATCGTGCCGGG-CTCCAGATCGACCA--------GCACGGCGCGGGGAACGTACTTGTTGCCAGAGGCCT--CGTTGAAGTACA----CGCTCATGCGCTCCAGCTGGAACTCGGACGTTCCGGTGTACCTAGAAGAGAGTTAGCATCGTTTTGATAGGCGTTTGCAATAGAATACACGAAAACACATACACGCCATTGCTGTCGAGACCGTGCTCGCTAG----------------------------AAATCTGCTGCCAGA-----------AAGCAGCA------------------------------------------------------------------------------------------------------------------------------------------------------------------------------------------------------------------------------------------------------------------------------------------------------------------------------------------------------------------------------------------------------------------------------TTCGAGAAGGTGAGTTTCTTCCCACCAG--------TTTTTCACC-----ATTCTTGCCACCCAAAGCACAATTTTCCCTCC-ATTTTCCCT---GCCCA-AAAAAACCCAAGCGG--AAAAAAAAACCTA-GCAAGTTTTTTTT----CTTAGCTTGG-----CATTACACGCGCC----GGCCTTCTGCCT-T-CCCCTCCA-TTTGGAAGTGGGGCTTGGAGGGGCAACTCT-----------------------------------TACCGGCACATTTTTTTTGGCGGTCAGCACATGGAGAATCCGT------TGCCTTGGGCACGGA-CCATGGACCACTGCACAT-CAGA-TCTCATCT-CC--GCCCCAACATCATACATCATCCCCACCACATCCAT-CCTGGCGCCTTGCAT-----------------------GTC-ACTAACAACCAAACCAGGAAGCCGCTGAGCTGGGCAAGGGCTCCTTCAAGTACGCATGGGTGCTTGACAAGCTCAAGGCCGAGCGCGAGCGCGGTATCACCATTGATATTGCTCTGTGGAAGTTCGAGACCCCGCGGTACTACGTCACCGTCATTGGTATG-TTTT-----GTCTGTCTATCCACGTGTCTGTCGCCTCTTTCTAACAATTGCAGACGCCCCGGGCCATCGTGATTTCATCAAGAACATGATCACGGGCACGTCGCAGGCCGACTGCGCTATCCTGATCATTGCCGCCGGTACGGGCGAG-----------------------------------------------------------------------------------------------------------------------------------------------------------------------------------------------------------------------------------------------------------------------------------------------------------------------------------------------------------------------------------------------------------------------------------------------------------------------------------------------------------------------------------------------------
Leptographium_conplurium_CMW23316           ----------------------------------------------------------------------------------------------------------------------------------------------------------------------------------------------------------GCCGAA-AACAAAGTTGTCCGGGCGGAAGAGCTGGCCAAAGGGACCGGCGCGGACAGCGTCCATCGTGCCGGG-CTCCAGATCGACCA--------GCACGGCGCGGGGAACGTACTTGTTGCCAGAGGCCT--CGTTGAAGTACA----CGCTCATGCGCTCCAGCTGGAACTCGGACGTTCCGGTGTACCTAGAAGAGAGTTAGCATCGTTTTGATAGGCGTTTGCAATAGAATACACGAAAACACATACACGCCATTGCTGTCGAGACCGTGCTCGCTAG----------------------------AAATCTGCTGCCAGA-----------AAGCAGCA------------------------------------------------------------------------------------------------------------------------------------------------------------------------------------------------------------------------------------------------------------------------------------------------------------------------------------------------------------------------------------------------------------------------------TTCGAGAAGGTGAGTTTCTTCCCACCAG--------TTTTTCACC-----ATTCTTGCCACCCAAAGCACAATTTTCCCTCC-ATTTTCCCT---GCCCA-AAAAAACCCAAGCGG--AAAAAAAAACCTA-GCAAGTTTTTTTT----CTTAGCTTGG-----CATTACACGCGCC----GGCCTTCTGCCT-T-CCCCTCCA-TTTGGAAGTGGGGCTTGGAGGGGCAACTCT-----------------------------------TACCGGCACATTTTTTTTGGCGGTCAGCACATGGAGAATCCGT------TGCCTTGGGCACGGA-CCATGGACCACTGCACAT-CAGA-TCTCATCT-CC--GCCCCAACATCATACATCATCCCCACCACATCCAT-CCTGGCGCCTTGCAT-----------------------GTC-ACTAACAACCAAACCAGGAAGCCGCTGAGCTGGGCAAGGGCTCCTTCAAGTACGCATGGGTGCTTGACAAGCTCAAGGCCGAGCGCGAGCGCGGTATCACCATTGATATTGCTCTGTGGAAGTTCGAGACCCCGCGGTACTACGTCACCGTCATTGGTATG-TTTT-----GTCTGTCTATCCACGTGTCTGTCGCCTCTTTCTAACAATTGCAGACGCCCCGGGCCATCGTGATTTCATCAAGAACATGATCACGGGCACGTCGCAGGCCGACTGCGCTATCCTGATCATTGCCGCCGGTACGGGCGAG-----------------------------------------------------------------------------------------------------------------------------------------------------------------------------------------------------------------------------------------------------------------------------------------------------------------------------------------------------------------------------------------------------------------------------------------------------------------------------------------------------------------------------------------------------
Leptographium_cucullatum_CMW1141            ----------------------------------------------------------------------------------------------------------------------------------------------------------------------------------------------------------GCCGAA-AACAAAGTTGTCCGGGCGGAAGAGCTGGCCAAAGGGACCGGCGCGGACAGCGTCCATCGTGCCGGG-CTCCAGATCGACCA--------GCACGGCGCGGGGAACGTACTTGTTGCCAGAGGCCT--CGTTGAAGTACA----CGCTCATGCGCTCCAGCTGAAACTCGGACGTTCCGGTGTACCTAGTTAAAAATTAGCATCGTTTTGAGAGGCGT--------GAAAACACGAATACACATACACGCCATTGCTGTCGAGACCGTGCTCGCTGG----------------------------AAATCTGCTGCCAGA-----------AAGCAGCA------------------------------------------------------------------------------------------------------------------------------------------------------------------------------------------------------------------------------------------------------------------------------------------------------------------------------------------------------------------------------------------------------------------------------TTCGAGAAGGTGAGTTTCCTCCCACCAGCTTTTCACCTTTTCACC-----ATTTTTGCCACCCAAAGCACAATTTTCCCTCC-ATTTTCCCT---GCCCA-AAAAAC-CCAAGCGG--AAAAAAAAACCTA-GCAAGTTTTTTTT----CTTAGCTTGG-----CATTACACGCGCC----GTCCTTCTGCCT-T-CCCCTCCA-TTTGGAAGTGGGGCTTGGAGGGGCAACTCT-----------------------------------TCCCGGCACATTTTTTTTGGCGGTCAGCACATGGAGAATCCGT------TGCCTTGGGCACGGA-CCATGGAGCACTGCACAA---------CATTT-CC--GCCCCA-------ACATCATCCCCACCACATCCAT-CCTGGCGCCTTGCAT-----------------------GTC-ACTAACAACCAAACCAGGAAGCCGCTGAGCTGGGCAAGGGCTCCTTCAAGTACGCATGGGTGCTTGACAAGCTCAAGGCCGAGCGCGAGCGCGGTATCACCATTGATATTGCTCTGTGGAAGTTCGAGACCCCGCGGTACTACGTCACCGTCATTGGTATGTTTTTGTCTTGTCTGTCTATCCGTGTG--TATCGCCTCTTTCTAACAATTGCAGACGCCCCGGGCCATCGTGATTTCATCAAGAACATGATCACGGGCACGTCGCAGGCCGACTGCGCTATCCTGATCATTGCCGCCGGTACGGGCGAG-----------------------------------------------------------------------------------------------------------------------------------------------------------------------------------------------------------------------------------------------------------------------------------------------------------------------------------------------------------------------------------------------------------------------------------------------------------------------------------------------------------------------------------------------------
Leptographium_cucullatum_CMW1871            ----------------------------------------------------------------------------------------------------------------------------------------------------------------------------------------------------------GCCGAA-AACAAAGTTGTCCGGGCGGAAGAGCTGGCCAAAGGGACCGGCGCGGACAGCGTCCATCGTGCCGGG-CTCCAGATCGACCA--------GCACGGCGCGGGGAACGTACTTGTTGCCAGAGGCCT--CGTTGAAGTACA----CGCTCATGCGCTCCAGCTGAAACTCGGACGTTCCGGTGTACCTAGTTAAAAATTAGCATCGTTTTGAGAGGCGT--------GAAAACACGAATACACATACACGCCATTGCTGTCGAGACCGTGCTCGCTGG----------------------------AAATCTGCTGCCAGA-----------AAGCAGCA------------------------------------------------------------------------------------------------------------------------------------------------------------------------------------------------------------------------------------------------------------------------------------------------------------------------------------------------------------------------------------------------------------------------------TTCGAGAAGGTGAGTTTCCTCCCACCAGCTTTTCACCTTTTCACC-----ATTTTTGCCACCCAAAGCACAATTTTCCCTCC-ATTTTCCCT---GCCCA-AAAAAC-CCAAGCGG--AAAAAAAAACCTA-GCAAGTTTTTTTT----CTTAGCTTGG-----CATTACACGCGCC----GTCCTTCTGCCT-T-CCCCTCCA-TTTGGAAGTGGGGCTTGGAGGGGCAACTCT-----------------------------------TCCCGGCACATTTTTTTTGGCGGTCAGCACATGGAGAATCCGT------TGCCTTGGGCACGGA-CCATGGAGCACTGCACAA---------CATTT-CC--GCCCCA-------ACATCATCCCCACCACATCCAT-CCTGGCGCCTTGCAT-----------------------GTC-ACTAACAACCAAACCAGGAAGCCGCTGAGCTGGGCAAGGGCTCCTTCAAGTACGCATGGGTGCTTGACAAGCTCAAGGCCGAGCGCGAGCGCGGTATCACCATTGATATTGCTCTGTGGAAGTTCGAGACCCCGCGGTACTACGTCACCGTCATTGGTATGTTTTTGTCTTGTCTGTCTATCCGTGTG--TATCGCCTCTTTCTAACAATTGCAGACGCCCCGGGCCATCGTGATTTCATCAAGAACATGATCACGGGCACGTCGCAGGCCGACTGCGCTATCCTGATCATTGCCGCCGGTACGGGCGAG-----------------------------------------------------------------------------------------------------------------------------------------------------------------------------------------------------------------------------------------------------------------------------------------------------------------------------------------------------------------------------------------------------------------------------------------------------------------------------------------------------------------------------------------------------
Leptographium_cucullatum_CMW5022            ----------------------------------------------------------------------------------------------------------------------------------------------------------------------------------------------------------GCCGAA-AACAAAGTTGTCCGGGCGGAAGAGCTGGCCAAAGGGACCGGCGCGGACAGCGTCCATCGTGCCGGG-CTCCAGATCGACCA--------GCACGGCGCGGGGAACGTACTTGTTGCCAGAGGCCT--CGTTGAAGTACA----CGCTCATGCGCTCCAGCTGAAACTCGGACGTTCCGGTGTACCTAGTTAAAAATTAGCATCGTTTTGAGAGGCGT--------GAAAACACGAATACACATACACGCCATTGCTGTCGAGACCGTGCTCGCTGG----------------------------AAATCTGCTGCCAGA-----------AAGCAGCA------------------------------------------------------------------------------------------------------------------------------------------------------------------------------------------------------------------------------------------------------------------------------------------------------------------------------------------------------------------------------------------------------------------------------TTCGAGAAGGTGAGTTTCCTCCCACCAGCTTTTCACCTTTTCACC-----ATTTTTGCCACCCAAAGCACAATTTTCCCTCC-ATTTTCCCT---GCCCA-AAAAAC-CCAAGCGG--AAAAAAAAACCTA-GCAAGTTTTTTTT----CTTAGCTTGG-----CATTACACGCGCC----GTCCTTCTGCCT-T-CCCCTCCA-TTTGGAAGTGGGGCTTGGAGGGGCAACTCT-----------------------------------TCCCGGCACATTTTTTTTGGCGGTCAGCACATGGAGAATCCGT------TGCCTTGGGCACGGA-CCATGGAGCACTGCACAA---------CATTT-CC--GCCCCA-------ACATCATCCCCACCACATCCAT-CCTGGCGCCTTGCAT-----------------------GTC-ACTAACAACCAAACCAGGAAGCCGCTGAGCTGGGCAAGGGCTCCTTCAAGTACGCATGGGTGCTTGACAAGCTCAAGGCCGAGCGCGAGCGCGGTATCACCATTGATATTGCTCTGTGGAAGTTCGAGACCCCGCGGTACTACGTCACCGTCATTGGTATGTTTTTGTCTTGTCTGTCTATCCGTGTG--TATCGCCTCTTTCTAACAATTGCAGACGCCCCGGGCCATCGTGATTTCATCAAGAACATGATCACGGGCACGTCGCAGGCCGACTGCGCTATCCTGATCATTGCCGCCGGTACGGGCGAG-----------------------------------------------------------------------------------------------------------------------------------------------------------------------------------------------------------------------------------------------------------------------------------------------------------------------------------------------------------------------------------------------------------------------------------------------------------------------------------------------------------------------------------------------------
Leptographium_davidsonii_CMW3094            -----------------------------------------------------------------------------------------------------------------------------------------------------------------------------------------------------------------------------------CAGCAGATTTCCAGCGAGCATGGTCTCGACAGCA-ATGGCGTGTATGT-GTATTCGTGTTTTC----------ACGCCTC-----TCAAAACGA----TGCTAATTTT-CAACTAGGTACACCGGAACGTCCGAGTTCCAGCTGGAGCGCATGAGC----GTGTACTTCAACGAGGCCTCTGGC------AACAAGTACGTTCCCCGCGCCGTGCTGGTCGATCTGGAGCCCGGCACGATGGACGCTGTCCGCGCCGGTCCCTTTGGCCAGCTCTTCCGCCCGGACAATTTTGTTTTCGGC-------------------------------------------------------------------------------------------------------------------------------------------------------------------------------------------------------------------------------------------------------------------------------------------------------------------------------------------------------------------------------------------------------------------------------------------------TTCGAGAAGGTGAGTTTCCTCCCACCAGCTTTTCACCTTTTCACC-----ATTTTTGCCACCCAAAGCACAATTTTCCCTCC-ATTTTCCCT---GCCCA-AAAAAC-CCAAGCGG--AAAAAAAAACCTA-GCAAGGTTTTTTT----CTTAGCTTGG-----CATTACACGCGCC----GTCCTTCTGTCT-T-CCCCTCCA-TTTGGAAGTGGGGCTTGGAGGGGCAACTCT-----------------------------------TCCCGGCACA-TTTTTTGGGCGGTCAGCACATGGAGAATTCGT------TGCCTTGGGCACGGA-CCATGGAGCACTGCACAA---------CATCT-CC--GCCCCAACATCATACATCATCCCCACCACATCCAT-CCTGGCGCCTTGCAT-----------------------GTC-ACTAACAACTAAACCAGGAAGCCGCTGAGCTGGGCAAGGGCTCCTTCAAGTACGCATGGGTGCTTGACAAGCTCAAGGCCGAGCGCGAGCGCGGTATCACCATTGATATTGCTCTGTGGAAGTTCGAGACCCCGCGGTACTACGTCACCGTCATTGGTATG-TTTTGTCTTGTCTGTCTATCCGTGTG--TGTCGCCTCTTTCTAACAGTTTCAGACGCCCCGGGCCATCGTGATTTCATCAAGAACATGATCACGGGCACGTCGCAGGCCGACTGCGCTATCCTGATCATTGCCGCCGGTACGGGCGAG-----------------------------------------------------------------------------------------------------------------------------------------------------------------------------------------------------------------------------------------------------------------------------------------------------------------------------------------------------------------------------------------------------------------------------------------------------------------------------------------------------------------------------------------------------
Leptographium_davidsonii_CMW3095            -----------------------------------------------------------------------------------------------------------------------------------------------------------------------------------------------------------------------------------CAGCAGATTTCCAGCGAGCATGGTCTCGACAGCA-ATGGCGTGTATGT-GTATTCGTGTTTTC----------ACGCCTC-----TCAAAACGA----TGCTAATTTT-CAACTAGGTACACCGGAACGTCCGAGTTCCAGCTGGAGCGCATGAGC----GTGTACTTCAACGAGGCCTCTGGC------AACAAGTACGTTCCCCGCGCCGTGCTGGTCGATCTGGAGCCCGGCACGATGGACGCTGTCCGCGCCGGTCCCTTTGGCCAGCTCTTCCGCCCGGACAATTTTGTTTTCGGC-------------------------------------------------------------------------------------------------------------------------------------------------------------------------------------------------------------------------------------------------------------------------------------------------------------------------------------------------------------------------------------------------------------------------------------------------TTCGAGAAGGTGAGTTTCCTCCCACCAGCTTTTCACCTTTTCACC-----ATTTTTGCCACCCAAAGCACAATTTTCCCTCC-ATTTTCCCT---GCCCA-AAAAAC-CCAAGCGG--AAAAAAAAACCTA-GCAAGGTTTTTTT----CTTAGCTTGG-----CATTACACGCGCC----GTCCTTCTGTCT-T-CCCCTCCA-TTTGGAAGTGGGGCTTGGAGGGGCAACTCT-----------------------------------TCCCGGCACA-TTTTTTGGGCGGTCAGCACATGGAGAATTCGT------TGCCTTGGGCACGGA-CCATGGAGCACTGCACAA---------CATCT-CC--GCCCCAACATCATACATCATCCCCACCACATCCAT-CCTGGCGCCTTGCAT-----------------------GTC-ACTAACAACTAAACCAGGAAGCCGCTGAGCTGGGCAAGGGCTCCTTCAAGTACGCATGGGTGCTTGACAAGCTCAAGGCCGAGCGCGAGCGCGGTATCACCATTGATATTGCTCTGTGGAAGTTCGAGACCCCGCGGTACTACGTCACCGTCATTGGTATG-TTTTGTCTTGTCTGTCTATCCGTGTG--TGTCGCCTCTTTCTAACAGTTTCAGACGCCCCGGGCCATCGTGATTTCATCAAGAACATGATCACGGGCACGTCGCAGGCCGACTGCGCTATCCTGATCATTGCCGCCGGTACGGGCGAG-----------------------------------------------------------------------------------------------------------------------------------------------------------------------------------------------------------------------------------------------------------------------------------------------------------------------------------------------------------------------------------------------------------------------------------------------------------------------------------------------------------------------------------------------------
Leptographium_davidsonii_CMW790             -----------------------------------------------------------------------------------------------------------------------------------------------------------------------------------------------------------------------------------CAGCAGATTTCCAGCGAGCATGGTCTCGACAGCA-ATGGCGTGTATGT-GTATTCGTGTTTTC----------ACGCCTC-----TCAAAACGA----TGCTAATTTT-CAACTAGGTACACCGGAACGTCCGAGTTCCAGCTGGAGCGCATGAGC----GTGTACTTCAACGAGGCCTCTGGC------AACAAGTACGTTCCCCGCGCCGTGCTGGTCGATCTGGAGCCCGGCACGATGGACGCTGTCCGCGCCGGTCCCTTTGGCCAGCTCTTCCGCCCGGACAATTTTGTTTTCGGC-------------------------------------------------------------------------------------------------------------------------------------------------------------------------------------------------------------------------------------------------------------------------------------------------------------------------------------------------------------------------------------------------------------------------------------------------TTCGAGAAGGTGAGTTTCCTCCCACCAGCTTTTCACCTTTTCACC-----ATTTTTGCCACCCAAAGCACAATTTTCCCTCC-ATTTTCCCT---GCCCA-AAAAAC-CCAAGCGG--AAAAAAAAACCTA-GCAAGGTTTTTTT----CTTAGCTTGG-----CATTACACGCGCC----GTCCTTCTGTCT-T-CCCCTCCA-TTTGGAAGTGGGGCTTGGAGGGGCAACTCT-----------------------------------TCCCGGCACA-TTTTTTGGGCGGTCAGCACATGGAGAATTCGT------TGCCTTGGGCACGGA-CCATGGAGCACTGCACAA---------CATCT-CC--GCCCCAACATCATACATCATCCCCACCACATCCAT-CCTGGCGCCTTGCAT-----------------------GTC-ACTAACAACTAAACCAGGAAGCCGCTGAGCTGGGCAAGGGCTCCTTCAAGTACGCATGGGTGCTTGACAAGCTCAAGGCCGAGCGCGAGCGCGGTATCACCATTGATATTGCTCTGTGGAAGTTCGAGACCCCGCGGTACTACGTCACCGTCATTGGTATG-TTTTGTCTTGTCTGTCTATCCGTGTG--TGTCGCCTCTTTCTAACAGTTTCAGACGCCCCGGGCCATCGTGATTTCATCAAGAACATGATCACGGGCACGTCGCAGGCCGACTGCGCTATCCTGATCATTGCCGCCGGTACGGGCGAG-----------------------------------------------------------------------------------------------------------------------------------------------------------------------------------------------------------------------------------------------------------------------------------------------------------------------------------------------------------------------------------------------------------------------------------------------------------------------------------------------------------------------------------------------------
Leptographium_doddsii_CMW34393              ---------------------------------------------------------------------------------------------------------------------------------------------------------------------------------------------------------------------------------GGCAGCAGATCTCCAGCGAGCACGGCCTTGACAGCA-ATGGCGTGTGAGT-TCCT-GTCTT------GATGT-CTACGGGTA-----TTGTAAGCATGATTGCTAATGTT-CTGCTAGGTACAACGGCACCTCCGACTTCCAGCTGGAGCGCATGAGC----GTGTACTTCAACGAGGCCTCGGGC------AACAAGTACGTGCCTCGCGCCGTGCTGGTCGATCTCGAGCCCGGCACGATGGATGCCGTGCGCGCTGGCCCCTTTGGCCAGCTCTTCCGCCCGGACAACTTCGTGTTCGGC----------------------------------------------------------------------------------------------------------------------------------------------------------------------------------------------------------------------------------------------------------------------------------------------------------------------------------------------------------------------------------------------------------------------------------------------------------------------------------------------------------ACAC-AAAAGCACACATTTTGCCCT-------CCT---GCCCG-ACAAAGCCCT--------------------------TTTTTTTT-----CCAAGCCAT-----CCACACGCG-----------TTTTACCAT-T-CTCCATTA-TCAAAAAGTGGGG-TTGGAGGGGCAATGCT-------TG-C-------CAGCCTGCCTGGT--GGACCCTGAAAA-TTTTTCCGCCGGCCAAAGCTTGGGGATTCACCCCGACTGCTCTTGCGCACGGA-CC-------ACTCCACAGGAAGA-TCTCATCTACC--TCACCC---ATGTCACCCATCCCCACGATCTCAGC-CTCCCACACTGTCGT-----------------CATATAGTC-GCTAACAACTGAATCAGGAAGCCGCTGAGCTGGGCAAGGGCTCGTTCAAGTACGCATGGGTTCTTGACAAGCTCAAGGCCGAGCGTGAGCGCGGTATCACCATCGATATTGCTCTGTGGAAGTTCGAGACCCCCCGGTACTACGTCACCGTCATTGGTATG-TCGC------TTTCGCCGTGTGTACGATGACGCATGCATGCTAACCCCGCCAGACGCCCCGGGCCATCGTGACTTCATCAAGAACATGATCACGGGCACGTCGCAGGCCGACTGCGCTATCCTGATCATTGCTGCTGGTACGGGTGAGTT---------------------------------------------------------------------------------------------------------------------------------------------------------------------------------------------------------------------------------------------------------------------------------------------------------------------------------------------------------------------------------------------------------------------------------------------------------------------------------------------------------------------------------------------------
Leptographium_doddsii_CMW34581              ---------------------------------------------------------------------------------------------------------------------------------------------------------------------------------------------------------------------------------GGCAGCAGATCTCCAGCGAGCACGGCCTTGACAGCA-ATGGCGTGTGAGT-TCCT-GTCTT------GATGT-CTACGGGTA-----TTGTAAGCATGATTGCTAATGTT-CTGCTAGGTACAACGGCACCTCCGACTTCCAGCTGGAGCGCATGAGC----GTGTACTTCAACGAGGCCTCGGGC------AACAAGTACGTGCCTCGCGCCGTGCTGGTCGATCTCGAGCCCGGCACGATGGATGCCGTGCGCGCTGGCCCCTTTGGCCAGCTCTTCCGCCCGGACAACTTCGTGTTCGGC----------------------------------------------------------------------------------------------------------------------------------------------------------------------------------------------------------------------------------------------------------------------------------------------------------------------------------------------------------------------------------------------------------------------------------------------------------------------------------------------------------------ATAGCACACATTTTGCCCT-------CCT---GCCCG-ACAAAGCCCT--------------------------TTTTTTTT-----TCAAGCCAT-----CCACACGCG-----------TTTTACCAT-T-CTCCATTA-TCAAAAAGTGGGG-TTGGAGGGGCAATGCT-------TG-C-------CAGCCTGCCTGGT--GGACCATGAAAA-TTTTTCCGCCGGCCAAAGCTTGGGGATTCACCCCGACTGCTCTTGCGCACGGA-CC-------ACTCCACAGGAAGA-TCTCATCTACC--TCACCC---ATGTCACTCATCCCCACGATCTCAGC-CTCCCACACTGTCGT-----------------CATATAGTC-GCTAACAACTGAATCAGGAAGCCGCTGAGCTGGGCAAGGGCTCGTTCAAGTACGCATGGGTTCTTGACAAGCTCAAGGCCGAGCGTGAGCGCGGTATCACCATCGATATTGCTCTGTGGAAGTTCGAGACCCCCCGGTACTACGTCACCGTCATTGGTATG-TCGC------TTTCGCCGTGTGTACGATGACGCATGCATGCTAACCCCGCCAGACGCCCCGGGCCATCGTGACTTCATCAAGAACATGATCACGGGCACGTCGCAGGCCGACTGCGCTATCCTGATCATTGCTGCCGGTACGGGTGAGTT---------------------------------------------------------------------------------------------------------------------------------------------------------------------------------------------------------------------------------------------------------------------------------------------------------------------------------------------------------------------------------------------------------------------------------------------------------------------------------------------------------------------------------------------------
Leptographium_doddsii_CMW_34479             -------------------------------------------------------------------------------------------------------------------------------------------------------------------------------------------------------------CAA-ATCGGTGCCGCTTTCTGGCAGCAGATCTCCAGCGAGCACGGCCTTGACAGCA-ATGGCGTGTGAGT-TCCT-GTCTT------GATGT-CTACGGGTA-----TTGTAAGCATGATTGCTAATGTT-CTGCTAGGTACAACGGCACCTCCGACTTCCAGCTGGAGCGCATGAGC----GTGTACTTCAACGAGGCCTCGGGC------AACAAGTACGTGCCTCGCGCCGTGCTGGTCGATCTCGAGCCCGGCACGATGGATGCCGTGCGCGCTGGCCCCTTTGGCCAGCTCTTCCGCCCGGACAACTTCGTGTTCGGCCAGTCGGGTGCCGGCAACAACTGGGCAAAGGGTCAC----------------------------------------------------------------------------------------------------------------------------------------------------------------------------------------------------------------------------------------------------------------------------------------------------------------------------------------------------------------------------------------------------------------------GTGAG-TTTTGAT--------------------ACT-----ACTAC-AAACC-AAAAGCACACATTTTGCCCT-------CCT---GCCCG-ACAAAGCCCT--------------------------TTTTTTTT-----CCAAGCCAT-----CCACACGCG-----------TTTTACCAT-T-CTCCATTA-TCAAAAAGTGGGG-TTGGAGGGGCAATGCT-------TG-C-------CAGCCTGCCTGGT--GGACCCTGAAAA-TTTTTCCGCCGGCCAAAGCTTGGGGATTCACCCCGACTGCTCTTGCGCACGGA-CC-------ACTCCACAGGAAGA-TCTCATCTACC--TCACCC---ATGTCACCCATCCCCACGATCTCAGC-CTCCCACACTGTCGT-----------------CATATAGTC-GCTAACAACTGAATCAGGAAGCCGCTGAGCTGGGCAAGGGCTCGTTCAAGTACGCATGGGTTCTTGACAAGCTCAAGGCCGAGCGTGAGCGCGGTATCACCATCGATATTGCTCTGTGGAAGTTCGAGACCCCCCGGTACTACGTCACCGTCATTGGTATG-TCGC------TTTCGCCGTGTGTACGATGACGCATGCATGCTAACCCCGCCAGACGCCCCGGGCCATCGTGACTTCATCAAGAACATGATCACGGGCACGTCGCAGGCCGACTGCGCTATCCTGATCATTGCTGCTGGTACGGGTGAGTT---------------------------------------------------------------------------------------------------------------------------------------------------------------------------------------------------------------------------------------------------------------------------------------------------------------------------------------------------------------------------------------------------------------------------------------------------------------------------------------------------------------------------------------------------
Leptographium_duchongi_CMW44455             --------------------------------------------------------------------------------------------------------------------------------------------------------------------------------------------------------------------GGTGCTGCTTTCTGGCAGCAGATTTCCAGCGAGCACGGTCTCGACAGCA-ATGGCGTGTATGT-GTTTCCGTGTATTCT-ATTGC-AAACGCCTA-----TCAAAACGA----TGCTAACTCT-CTACTAGGTACACCGGAACGTCCGAGTTCCAGCTGGAGCGCATGAGC----GTGTACTTCAACGAGGCCTCTGGC------AACAAGTACGTTCCCCGCGCCGTGCTGGTCGATCTGGAGCCCGGCACGATGGACGCTGTCCGCGCCGGTCCCTTTGGCCAGCTCTTCCGCCCGGACAACTTTGTTTTCGGCCAGTCCGGTGCCGGCAACAACTGGGCCAAGGGTCACTACACTGAGG--------------------------------------------------------------------------------------------------------------------------------------------------------------------------------------------------------------------------------------------------------------------------------------------------------------------------------------------------------------CCAGTGCGGTGGTATCGACAAGCGGACCATCGAGAAGTTCGAGAAGGTGAGTTTCTTCCCACCAG--------TTTTTCACC----AATTCTTGCCACCCAAAGCACAATTTTTCCTCC-ATTTTCCCT---GCCCA-AAAAAA-CCCAAGCG--GAAAAAAAACCTA-GCAAGTTTTTTTT----CTTAGCTTGG-----CATTACACGCGCCGTCTGTCCTTCTGCCT-T-CCCCTCCA-TTTGGAAGTGGGGCTTGGAGGGGCAACTCT-----------------------------------TACCGGCACATTTTTTTTGGCGGTCAGCACATGGAAAATCCGC------TGCCTTGGGCACGGA-CTATGGACCACTGCACAA-CAGA-TCTCATCT-CC--GCCCCAACATCATACATCATCCCCACCACATCCAT-CCTGGCGCCTTGCAT-----------------------GTC-ACTAACAACCAAATTAGGAAGCCGCTGAGCTGGGCAAGGGCTCCTTCAAGTACGCATGGGTGCTTGACAAGCTCAAGGCCGAGCGCGAGCGCGGTATCACCATCGATATTGCTCTGTGGAAGTTCGAGACCCCGCGGTACTACGTCACCGTCATTGGTATG-TTTT-----GTCTGTCTATCCACGTGTCTGCCGCCTCTTTCTAACAATTGCAGACGCCCCGGGCCATCGTGATTTCATCAAGAACATGATCACGGGCACGTCGCAGGCCGACTGCGCTATCCTGATCATTGCCGCCGGTACGGGCGAGTTCGAGGCTGGTATCTCCAAGGATGGCCAGACCCGCGAGCACGCTCTGCTGGCCTTCACCCTGGGTGTCCGGCAGCTGATTGTCGCCATCAACAAGATGGACACCACCAAGTGGTCGGAGGACCGCTACCTCGAGATCATCAAGGAGACGTCCAACTTCATCAAGAAGGTCGGCTACAACCCCAAGACGGTCGCGTTTGTGCCCATCTCCGGCTTC-----------------------------------------------------------------------------------------------------------------------------------------------------------------------------------------------------------------------------------------------------------------------------------------------------------------------------
Leptographium_erubescens_CBS278_54          -----------------------------------------------------------------------------------------------------------------------------------------------------------------------------------------------------------------------------------CAGCAGATTTCCAGCGAGCACGGTCTCGACAGCA-ATGGCGTGTATGT-GTTTTCGTGTATTCT-ATTGCAAAACGCCTA-----TCAAAACGA----TGCTAACTCT-CTACTAGGTACACCGGAACGTCCGAGTTCCAGCTGGAGCGCATGAGC----GTGTACTTCAACGAGGCCTCTGGC------AACAAGTACGTTCCCCGCGCCGTGCTGGTCGATCTGGAGCCCGGCACGATGGACGCTGTCCGCGCCGGTCCCTTTGGCCAGCTCTTCCGCCCGGACAACTTTGTTTTCGGC-------------------------------------------------------------------------------------------------------------------------------------------------------------------------------------------------------------------------------------------------------------------------------------------------------------------------------------------------------------------------------------------------------------------------------------------------TTCGAGAAGGTGAGTTTCCTCGCACCAG--------TTTTTCACC-----ATTCTTGCCACCCAAAGCACAATTTTCCCTCC-ATTTTCCCT---GCCCA-AAAAAA-CCAAGCGG--AAAAAAAAACCTA-GCAAGTTTTTTTT----CTTAGCTTGG-----CATTACACGCGCC----GTCCTTCTGCCT-T-CCCCTCCA-TTTGGAAGTGGGGCTTGGAGGGGCAACTCT-----------------------------------TACCGGCACA--TTTTTTGGCGGTCAGCACATGGAGAATCCGT------TGCCTTGGGCACGGA-CCATGGACCACTGCACAG-CAGA-TCTCATCT-CC--GCCCCAACAGCATACATCATCCCCACCACATCCAT-CCTGGCGCCTTGCAT-----------------------GTC-ACTAACAACCAAATCAGGAAGCCGCTGAGCTGGGCAAGGGCTCCTTCAAGTACGCATGGGTGCTTGACAAGCTCAAGGCCGAGCGCGAGCGCGGTATCACCATTGATATTGCTCTGTGGAAGTTCGAGACCCCGCGGTACTACGTCACCGTCATTGGTATG-TCCT-----GTCTGTCTATGCACGTGTCTGTCGCCTCTTTTTAACAATTGCAGACGCCCCGGGCCATCGTGATTTCATCAAGAACATGATCACGGGCACGTCGCAGGCCGACTGCGCTATCCTGATCATTGCCGCCGGTACGGGCGAG-----------------------------------------------------------------------------------------------------------------------------------------------------------------------------------------------------------------------------------------------------------------------------------------------------------------------------------------------------------------------------------------------------------------------------------------------------------------------------------------------------------------------------------------------------
Leptographium_francke_grosmanniae_CMW445    -----------------------------------------------------------------------------------------------------------------------------------------------------------------------------------------------------------------------------------CAGCAGATTTCCAGCGAGCACGGTCTCGACAGCA-ATGGCGTGTATGT-GCATCCC---------ATTTC-CCAGGACTG-----CTACAACGA----TACTAACTAT--GGCTAGGTACACGGGCACGTCCGAGTTCCAGCTGGAGCGCATGAGC----GTGTACTTCAACGAGGCGTCTGGC------AACAAGTACGTCCCCCGCGCCGTGCTGGTCGATCTCGAGCCCGGCACGATGGACGCTGTCCGCGCCGGTCCCTTTGGCCAGCTTTTCCGCCCGGATAACTTTGTGTTTGGC-------------------------------------------------------------------------------------------------------------------------------------------------------------------------------------------------------------------------------------------------------------------------------------------------------------------------------------------------------------------------------------------------------------------------------------------------TTCGAGAAGGTGAGTTTCTTCCCATCAC-------TTTTGCCACA-----CCCATTGCCAC-ACCCGCACAATTTGCCCTCC-ATTTGCCCTCTCGGCCA-GAAAATCCCAGGCGATAGGAAAAATTTCTA-GCCAGATTTTTTTT-TCTTAGCCTGGG-----CATTACGCGC--C----TCTTGGCTGGCT-T-CCCCTCCA-TTTTCAAGTGGGGCATGGAGGGGCAACGCT---------------------------------CTACCCTGCAAA--TTTTTGGGCGGTCAGGGCCTGGAGATTCCGC-----TGCTCTTGGGCACGGA-CCATGGACCACTGCACAG-CAGA-TCTCATCT-AC--ACCCCG-------GCATCATCCCCACCACATCCGT-CGTGGCGCCTTGCAT-----------------------GTC-ACTAACAACCGAATCAGGAAGCCGCTGAGCTGGGCAAGGGCTCGTTCAAGTATGCCTGGGTTCTTGACAAGCTCAAGGCTGAGCGCGAGCGCGGTATCACCATTGATATCGCCCTGTGGAAGTTCGAGACCCCCAAGTACTACGTCACCGTCATTGGTAGG-TCTA-------CTGTCTGTCCATGCTTTCGTC-TTCTCTTCTAACCGATGCAGACGCCCCGGGCCATCGTGACTTCATCAAGAACATGATCACGGGCACGTCGCAGGCCGACTGCGCTATCCTGATCATTGCCGCCGGCACGGGCGAG-----------------------------------------------------------------------------------------------------------------------------------------------------------------------------------------------------------------------------------------------------------------------------------------------------------------------------------------------------------------------------------------------------------------------------------------------------------------------------------------------------------------------------------------------------
Leptographium_gordonii_CMW_34619            -------------------------------------------------------------------------------------------------------------------------------------------------------------------------------------------------------------CAA-ATCGGTGCCGCTTTCTGGCAGCAGATCTCCAGCGAGCACGGCCTTGACAGCA-ATGGCGTGTATGT-TCTTA--TCT------TATGG-CTACGAATA-----TTGTACGCATGATTGCTAATGTT-CTGCTAGGTACAACGGCACCTCCGACTTCCAGCTGGAGCGCATGAGC----GTGTACTTCAACGAGGCCTCGGGC------AACAAGTACGTGCCGCGCGCCGTGCTGGTCGATCTCGAGCCCGGCACGATGGACGCGGTGCGCGCTGGCCCCTTTGGCCAGCTCTTCCGCCCGGACAACTTTGTGTTCGGCCAGTCGGGTGCCGGCAACAACTGGGCCAAGGGTCACTACACTGAG--------------------------------------------------------------------------------------------------------------------------------------------------------------------------------------------------------------------------------------------------------------------------------------------------------------------------------------------------------------------------------------------TCGAGAAGTTCGAGAAGGTGAGTTTTTGAT--------------------ACT-----ATTAC--ACAC-AAAAGCACACATTT--GCCT-------CCT---GCCCG-ACAAAGCCC---------------------------TTTTTTTT-----CCAAGCCGT-----CCACACGCG-----------TTTTATCAT-T-CTCCATTA-TCAAAAAGTGGGG-TTGGAGGGGCAATGCT-------TG-C-------CAGCCTGCCTGGT--GGACCCTGAAAA-TTTTTCCGCCGGCCAAAGCTTGGGGATTCACCCCGACTGCTCTTGCGCACGGA-CC-------ACTCCACAGGAAGA-TCTCATCTACC--TCACCC---ATGTCACCCATCCCCACGATCTCAGC-CTCCCACACTGTCGT-----------------CATATAGTC-GCTAACAACTGAATCAGGAAGCCGCTGAGCTGGGCAAGGGCTCGTTCAAGTACGCATGGGTTCTTGACAAGCTCAAGGCCGAGCGTGAGCGCGGTATCACCATCGATATTGCTCTGTGGAAGTTCGAGACCCCCCGGTACTACGTCACCGTCATTGGTATG-TTGC------TTTCGCCGTGTGTACGATGACGCATGCATGCTAACCCCGCCAGACGCCCCGGGCCATCGTGACTTCATCAAGAACATGATCACGGGCACGTCGCAGGCCGACTGCGCTATCCTGATCATTGCTGCCGGTACGGGTGAGTT---------------------------------------------------------------------------------------------------------------------------------------------------------------------------------------------------------------------------------------------------------------------------------------------------------------------------------------------------------------------------------------------------------------------------------------------------------------------------------------------------------------------------------------------------
Leptographium_huntii_CMW2824                ------------------------------------------------------------------------------------------------------------------------------------TGCTGCTTTCTGGTAAGTTC---------------------ACAACGCGTATGCGTGACGCGCTTGCAGTGATAAACACTAACATGATTCACAGGCAGCAGATCTCCAGCGAGCACGGTCTCGACAGCA-ATGGCGTGTAGGTCTTCCGGGTCTGGAAG-AATGT-CTATGGTG------GTGTAAGTGTATCTAAT-TTGTT-CTATCAGGTACAACGGCACGTCTGAGCTCCAGCTCGAGCGCATGAGC----GTGTACTTCAACGAGGCTTCGGGC------AACAAGTACGTGCCTCGCGCCGTCCTAGTCGATCTCGAGCCCGGTACGATGGATGCCGTGCGCGCCGGCCCCTTTGGCCAGCTCTTCCGCCCTGACAACTTCGTTTTCGGC--------------------------------------------------------------------------------------------------------------------------------------------------------------------------------------------------------------------------------------------------------------------------------------------------------------------------------------------------------------------------------------------------------------------------------------------------TCGAGAAGGTTGGTTTTCC----------------------------------TCTTCAC-TAGCATTTGCCCCATCTCCA-------CCT---GTTGG-AGAAGTCTT----------------------CTCTGGCTTTTCC----CCTAC-TGCA-----CACGACACGT--------CTACTTCCTTT-C-TTCCATTA-TCAGAAAGTGGGG-TTGGAGGGGCAATCCTTCTTCCCTGTC-------CTTTCTGCCTTGT--GGGCCCTAAAAT-TTTTTTGGGCGGTCAGGTTCCAAGCATAACCA------TCTGGTGTGCACGGA-CCAT---CAGATCTAAATTAAAA-CCCCATACCCCC-ATACAC---CACT---CTACTCACGCCATCTCGTC-TCCACCTGCTTGCGT---------------TCGAATTCGCC-GCTAACACCCACACCAGGAAGCCGCTGAGCTGGGCAAGGGCTCCTTCAAGTACGCATGGGTTCTTGACAAGCTCAAGGCCGAGCGCGAGCGCGGTATCACCATCGATATCGCCCTCTGGAAGTTCGAGACCCCCAAGTACTACGTCACCGTCATT-----------------------------------------------------------GACGCCCCGGGTCATCGTGATTTCATCAAGAACATGATCACGGGCACGTCGCAGGCCGACTGCGCTATCCTGATCATTGCCGCCGGTACGGGTGAGTTCGAGGCTGGTATCTCCAAGGATGGCCAGACCCGCGAGCACGCCCTGCTGGCCTACACCCTCGGTGTCCGGCAGCTCATTGTC-----------------------------------------------------------------------------------------------------------------------------------------------------------------------------------------------------------------------------------------------------------------------------------------------------------------------------------------------------------------------------------------------------------------------------------------------------------------
Leptographium_huntii_CMW2868                ------------------------------------------------------------------------------------------------------------------------------------TGCTGCTTTCTGGTAAGTTC---------------------ACAACGCGTATGCGTGACGCGCTTGCAGTGATAAACACTAACATGATTCACAGGCAGCAGATCTCCAGCGAGCACGGTCTCGACAGCA-ATGGCGTGTAGGTCTTCCGGGTCTGGAAG-AATGT-CTATGGTG------GTGTAAGTGTATCTAAT-TTGTT-CTATCAGGTACAACGGCACGTCTGAGCTCCAGCTCGAGCGCATGAGC----GTGTACTTCAACGAGGCTTCGGGC------AACAAGTACGTGCCTCGCGCCGTCCTAGTCGATCTCGAGCCCGGTACGATGGATGCCGTGCGCGCCGGCCCCTTTGGCCAGCTCTTCCGCCCTGACAACTTCGTTTTCGGC--------------------------------------------------------------------------------------------------------------------------------------------------------------------------------------------------------------------------------------------------------------------------------------------------------------------------------------------------------------------------------------------------------------------------------------------------TCGAGAAGGTTGGTTTTCCC--------------------------------TTCTTCAC-TAGCATTTGCCCCATCTCCA-------CCT---GTTGG-AGAAGTCTT----------------------CTCTGGCTTTTCC----CCTAC-TGCA-----CACGACACGT--------CTACTTCCTTT-C-TTCCATTA-TCAGAAAGTGGGG-TTGGAGGGGCAATCCTTCTTCCCTGTC-------CTTTCTGCCTTGT--GGGCCCTAAAAT-TTTTTTGGGCGGTCAGGTTCCAAGCATAACCA------TCTGGTGTGCACGGA-CCAT---CAGATCTAAATTAAAA-CCCCATACCCCC-ATACAC---CACT---CTACTCACGCCATCTCGTC-TCCACCTGCTTGCGT---------------TCGAATTCGCC-GCTAACACCCACACCAGGAAGCCGCTGAGCTGGGCAAGGGCTCCTTCAAGTACGCATGGGTTCTTGACAAGCTCAAGGCCGAGCGCGAGCGCGGTATCACCATCGATATCGCCCTCTGGAAGTTCGAGACCCCCAAGTACTACGTCACCGTCATT-----------------------------------------------------------GACGCCCCGGGTCATCGTGATTTCATCAAGAACATGATCACGGGCACGTCGCAGGCCGACTGCGCTATCCTGATCATTGCCGCCGGTACGGGTGAGTTCGAGGCTGGTATCTCCAAGGATGGCCAGACCCGCGAGCACGCCCTGCTGGCCTACACCCTCGGTGTCCGGCAGCTCATTGTC-----------------------------------------------------------------------------------------------------------------------------------------------------------------------------------------------------------------------------------------------------------------------------------------------------------------------------------------------------------------------------------------------------------------------------------------------------------------
Leptographium_huntii_NFF1601                -----CCTCCAGACCGGCCAATGCGTACGTTTCGCCATCTCCCGAATCAAC--GACCCTACAAGTCCTCA-GCTCCGACGAAAT--ACTCTAAACTGACACTGGCTATTGCATAACAGGGTAACCAGATTGGTGCCGCTTTCTGGTAAGTTC---------------------ACAACGCGTATGCGTGACGCGCTTGAAGTGACAAACACTAACATGAATCACAGGCAGCAGATCTCCAGCGAGCACGGTCTCGACAGCA-ATGGCGTGTAGGT-GTCCGGGTCTGGAAG-AATGT-CTATGGTG------GTGTAAGTGTATCTAAT-TTGTT-CTATCAGGTACAACGGCACGTCTGAGCTCCAGCTCGAGCGCATGAGC----GTGTACTTCAACGAGGCTTCGGGC------AACAAGTACGTGCCCCGTGCCGTCCTGGTCGATCTCGAGCCCGGTACGATGGATGCCGTGCGCGCCGGCCCCTTTGGCCAGCTCTTCCGCCCTGACAACTTCGTTTTCGGCCAGTCGGGTGCCGGCAACAACTGGGCCAAGGGTCACTACAC------------------------------------------------------------------------------------------------------------------------------------------------------------------------------------------------------------------------------------------------------------------------------------------------------------------------------------------------------------------------------------------GTACCATCGAGAAGTTCGAGAAGGTTGGTTTTCCC---------------------------------TCTTCAC-TAGCATTTGCCCCATCTCCA-------CCT---GTTGG-AGAAGTCTT----------------------CTCTGGCTTTTCC----CCTAC-TGCA-----CACGACACGT--------CTACTTCCTTT-C-TTCCATTA-TCAGAAAGTGGGG-TTGGAGGGGCAATCCTTCTTCCCTGTC-------CTTTCTGCCTTGT--GGGCCCTAAAA--TTTTTTGGGCGGTCAGGTTCCAAGCATAACCA------TCTGGTGTGCACGGA-CCAT---CAGATCTAAATTAAAACCCCCATACCCCC-ATACAC---CACT---CTACTCACGCCATCTCGTC-TCCACCTGCTTGCGT---------------TCGAATTCGCC-GCTAACACCCACACCAGGAAGCCGCTGAGCTGGGCAAGGGCTCCTTCAAGTACGCATGGGTTCTTGACAAGCTCAAGGCCGAGCGCGAGCGCGGTATCACCATCGATATCGCCCTCTGGAAGTTCGAGACCCCCAAGTACTACGTCACTGTCATT-----------------------------------------------------------GACGCCCCGGGTCATCGTGATTTCATCAAGAACATGATCACGGGCACGTCGCAGGCCGACTGCGCTATCCTGATCATTGCCGCCGGTACGGGTGAGTTCGAGGCTGGTATCTCCAAGGATGGCCAGACCCGCGAGCACGCCCTGCTGGCCTACACCCTCGGTGTCCGGCAGCTCATTGTCGCCATCAACAAGATGGACACCACCAAGTGGTCTGAGGCCCGTTACCAGGAGATCATCAAGGAGACGTCCAACTTCATCAAGAAGGTCGGCTACAACCCCAAGACCGTTGCCTT------------------------------------------------------------------------------------------------------------------------------------------------------------------------------------------------------------------------------------------------------------------------------------------------------------------------------------------------
Leptographium_huntii_NFF1602                -----CCTCCAGACCGGCCAATGCGTACGTTTCGCCATCTCCCGAATCAAC--GACCCTACAAGTCCTCA-GCTCCGACGAAAT--ACTCTAAACTGACACTGGCTATTGCATAACAGGGTAACCAGATTGGTGCCGCTTTCTGGTAAGTTC---------------------ACAACGCGTATGCGTGACGCGCTTGAAGTGACAAACACTAACATGAATCACAGGCAGCAGATCTCCAGCGAGCACGGTCTCGACAGCA-ATGGCGTGTAGGT-GTCCGGGTCTGGAAG-AATGT-CTATGGTG------GTGTAAGTGTATCTAAT-TTGTT-CTATCAGGTACAACGGCACGTCTGAGCTCCAGCTCGAGCGCATGAGC----GTGTACTTCAACGAGGCTTCGGGC------AACAAGTACGTGCCCCGTGCCGTCCTGGTCGATCTCGAGCCCGGTACGATGGATGCCGTGCGCGCCGGCCCCTTTGGCCAGCTCTTCCGCCCTGACAACTTCGTTTTCGGCCAGTCGGGTGCCGGCAACAACTGGGCCAAGGGTCACTACAC------------------------------------------------------------------------------------------------------------------------------------------------------------------------------------------------------------------------------------------------------------------------------------------------------------------------------------------------------------------------------------------GTACCATCGAGAAGTTCGAGAAGGTTGGTTTTCCC---------------------------------TCTTCAC-TAGCATTTGCCCCATCTCCA-------CCT---GTTGG-AGAAGTCTT----------------------CTCTGGCTTTTCC----CCTAC-TGCA-----CACGACACGT--------CTACTTCCTTT-C-TTCCATTA-TCAGAAAGTGGGG-TTGGAGGGGCAATCCTTCTTCCCTGTC-------CTTTCTGCCTTGT--GGGCCCTAAAA--TTTTTTGGGCGGTCAGGTTCCAAGCATAACCA------TCTGGTGTGCACGGA-CCAT---CAGATCTAAATTAAAACCCCCATACCCCC-ATACAC---CACT---CTACTCACGCCATCTCGTC-TCCACCTGCTTGCGT---------------TCGAATTCGCC-GCTAACACCCACACCAGGAAGCCGCTGAGCTGGGCAAGGGCTCCTTCAAGTACGCATGGGTTCTTGACAAGCTCAAGGCCGAGCGCGAGCGCGGTATCACCATCGATATCGCCCTCTGGAAGTTCGAGACCCCCAAGTACTACGTCACTGTCATT-----------------------------------------------------------GACGCCCCGGGTCATCGTGATTTCATCAAGAACATGATCACGGGCACGTCGCAGGCCGACTGCGCTATCCTGATCATTGCCGCCGGTACGGGTGAGTTCGAGGCTGGTATCTCCAAGGATGGCCAGACCCGCGAGCACGCCCTGCTGGCCTACACCCTCGGTGTCCGGCAGCTCATTGTCGCCATCAACAAGATGGACACCACCAAGTGGTCTGAGGCCCGTTACCAGGAGATCATCAAGGAGACGTCCAACTTCATCAAGAAGGTCGGCTACAACCCCAAGACCGTTGCCTT------------------------------------------------------------------------------------------------------------------------------------------------------------------------------------------------------------------------------------------------------------------------------------------------------------------------------------------------
Leptographium_koraiensis_CMW44461           --------------------------------------------------------------------------------------------------------------------------------------------------------------------------------------------------------------------GGTGCTGCTTTCTGGCAGCAGATCTCCAGCGAGCACGGCCTTGACAGCA-ATGGCGTGTATGT-TTTTGGTCTT------GATTT-CTACGGGTA-----TTGTAAGCATGTTTGTTAATTTT-CTGTTAGGTACAACGGCACCTCCGACTTCCAGCTGGAGCGCATGAGC----GTGTACTTCAACGAGGCCTCGGGC------AACAAGTACGTGCCCCGCGCCGTGCTTGTCGATCTCGAGCCCGGCACGATGGATGCTGTGCGTGCTGGCCCCTTTGGCCAGCTCTTCCGGCCGGACAACTTCGTTTTCGGCCAGTCGGGTGCCGGCAACAACTGGGCCAAGGGTCAC------------------------------------------------------------------------------------------------------------------------------------------------------------------------------------------------------------------------------------------------------------------------------------------------------------------------------------------------------------------------CCAGTGCGGTGGTATCGACAAGCGGACCATCGAGAAGTTCGAGAAGGTGAGTTTCTGAT--------------------ACT-----ACTTCCCACAC-AAAAGCACACATTTTGCCCT-------CCT---GCCCA-ACAAAGCCAAAA------------------------TTTTTTTT-----CAAACCCGT-----CCGCACGCG-----------TTTTACCAT-T-CTCCATTA-TCAAAAAGTGGGG-TTGGAGGGGCAATGCT-------TGGC-------CAGCCTGCCTGGT--GGACCCTGAAAA-TTTTTTTGGCGGTCATAGCTCGGGGATTCACCCCGACTGCTCTCACGCACGGA-CC-------ACTCCACAGGAAGA-TCTCATCTACC--TCACCC--CTTGTTGCCCATCCCCACGATCTCAGC-CTCACACACTGCCGT-----------------CTTACAGTC-GCTAACAACCAAATTAGGAAGCCGCTGAGCTGGGCAAGGGCTCGTTCAAGTACGCATGGGTTCTTGACAAGCTCAAGGCCGAGCGTGAGCGCGGTATCACCATCGATATTGCTCTGTGGAAGTTCGAGACCCCCCGGTACTACGTCACCGTCATTGGTATG-TTGC------TCTCTATGTGTGTACGATGATGCATGCATGCTAACCCCGCCAGACGCCCCGGGCCATCGTGACTTCATCAAGAACATGATCACGGGCACGTCGCAGGCCGACTGCGCTATCCTGATCATTGCTGCCGGTACGGGTGAGTTCGAGGCTGGTATCTCCAAGGATGGCCAGACCCGCGAGCACGCCCTGCTGGCCTACACCCTCGGTGTCCGGCAGCTCATTGTCGCCATCAACAAGATGGACACCACCAAGTGGTCCGAGGACCGCTACAACGAGATCATCAAGGAGACGTCCAACTTCATCAAGAAGGTCGGCTACAACCCCAAGACGGTCGCGTTCGTGCCCATCTCTGGCTTC-----------------------------------------------------------------------------------------------------------------------------------------------------------------------------------------------------------------------------------------------------------------------------------------------------------------------------
Leptographium_koreanum_KUC2078              ---------------------TGCGTACGTTTCGCCATATCCCGAACCAATCGACCCCTACAGGCCCCTAGGCTCCGACGAAACAAACTTTAAACTGACAGTGGCTATTGCATAACAGGGTAACCAGATTGGTGCCGCTTTCTGGTAAGTTTT-------GCTGAG---CTGAGAAACGCGTTTGTGTGAC-CGTTTGAAGTGCCAAA-ACTAACATATTTTACAGGCAGCAGATCTCCAGCGAGCACGGTCTCGACAGCA-ATGGCGTGTAGGT-TTCCGGTTCTGGAAATAATGT-CTATTGCG------GTGTATGTGTATCTAAT-TTGGT-CTATCAGGTACAACGGCACGTCTGAGCTCCAGCTCGAGCGCATGAGC----GTGTACTTCAACGAGGCTTCGGGC------AACAAGTACGTGCCTCGCGCCGTCCTGGTCGATCTCGAGCCGGGTACGATGGATGCGGTGCGCGCCGGTCCCTTCGGCCAGCTCTTCCGCCCTGACAACTTCGTTTTCGGTCAGTCGGGTGCCGGCAACAACTGGGCCAAGGGTCACTACACGGAGGGTGCCGAGCTCGTGGACCAGGTTCTCGACGTTGTCCGCCGCGAGGCTGAGGGCTGTGACAGCCTCCAGGGCTTCCAGATCACGCACTCCCTGGGTGGTGGCACGGGTGCCGGTATGGGCACTCTGCTGATCTCGAAGATCCGCGAGGAGTTCCCCGACCGGATGATGGCCACGTTCTCTGTGGTGCCGTCGCCAAAGGTGTCGGACACGGTTGTGGAGCCGTACAACGCGACTCTTTCGGTGCACCAGCTGGTGGAGAACT-----------------------------------------------------------------------------------------------------------------------------------------------TTCC----------------------------------TCCCAC-TGGCATATGCCCTACCTGCA-------CC-----------------------------------------------ATTTTCC----CCTACATGCA-----CACGACACGT--------CCTCTCGGTTT-C-TTTCATTA-TCAGAAAGTGGGGTTTGGAGGGGCAATTCCTCTTCCCTGTC-------TTTTCTGCCTTGTGGGGACCCTGAAAA-TTTTTTGGGCGGTCAGGTTCCAAGCACAACCA------TCTGGTGTGCACGGA-CCACAACCAGATCT--GCTCAA--CCCCATATCCCC-ATACAA---CCACTCACTACGCACGCCATCTCTTC-CCCACCTGCTTGCATGAGCTGCTGTCCGTGTTGAATTCGCC-GCTAATACCCAAACCAGGAAGCCGCTGAGCTGGGCAAGGGCTCCTTCAAGTACGCATGGGTTCTTGACAAGCTCAAGGCCGAGCGTGAGCGCGGTATCACCATCGATATCGCCCTCTGGAAGTTCGAGACCCCCAAGTACTACGTCACCGTCATT-----------------------------------------------------------GACGCCCCGGGTCATCGTGATTTCATCAAGAACATGATCACGGGTACGTCGCAGGCCGACTGCGCTATCCTGATCATTGCCGCTGGTACGGGTGAGTTCGAGGCTGGTATCTCCAAGGATGGCCAGACCCGCGAGCACGCCCTGCTGGCCTACACCCTCGGTGTCCGGCAGCTCATTGTCGCCATCAACAAGATGGACACCACCAAGTGGTCTGAGGCCCGTTACCAGGAGATCATCAAGGAGACGTCCAACTTCATCAAGAAGGTCGGCTACAACCCCA-------------------------------------------------------------------------------------------------------------------------------------------------------------------------------------------------------------------------------------------------------------------------------------------------------------------------------------------------------------
Leptographium_koreanum_KUC2102              ---------------------TGCGTACGTTTCGCCATATCCCGAACCAATCGACCCCTACAGGCCCCTAGGCTCCGACGAAACAAACTTTAAACTGACAGTGGCTATTGCATAACAGGGTAACCAGATTGGTGCCGCTTTCTGGTAAGTTTT-------GCTGAG---CTGAGAAACGCGTTTGTGTGAC-CGTTTGAAGTGCCAAA-ACTAACATATTTTACAGGCAGCAGATCTCCAGCGAGCACGGTCTCGACAGCA-ATGGCGTGTAGGT-TTCCGGTTCTGGAAATAATGT-CTATTGCG------GTGTATGTGTATCTAAT-TTGGT-CTATCAGGTACAACGGCACGTCTGAGCTCCAGCTCGAGCGCATGAGC----GTGTACTTCAACGAGGCTTCGGGC------AACAAGTACGTGCCTCGCGCCGTCCTGGTCGATCTCGAGCCGGGTACGATGGATGCGGTGCGCGCCGGTCCCTTCGGCCAGCTCTTCCGCCCTGACAACTTCGTTTTCGGTCAGTCGGGTGCCGGCAACAACTGGGCCAAGGGTCACTACACGGAGGGTGCCGAGCTCGTGGACCAGGTTCTCGACGTTGTCCGCCGCGAGGCTGAGGGCTGTGACAGCCTCCAGGGCTTCCAGATCACGCACTCCCTGGGTGGTGGCACGGGTGCCGGTATGGGCACTCTGCTGACCTCGAAGATCCGCGAGGAGTTCCCCGACCGGATGATGGCCACGTTCTCTGTGGTGCCGTCGCCTAAGGTGTCGGACACGGTTGTGGAGCCGTACAACGCGACTCTTTCGGTGCACCAGCTGGTGGAGAACT--------------------------------------------------------------------------------------------------------------------------------------------TTTTTCC----------------------------------TCCCACTTGGCATCTGCCCTACCTGCA-------CC-----------------------------------------------ATTTTCC----CCTAC-TGCA-----CACGACACGT--------CCTCTCGGTTT-C-TTTCATTA-TCAGAAAGTGGGGTTTGGAGGGGCAATTCCTCTTCCCTGTC-------TTTTCTGCCTTGTGGGGACCCTGAAAA-TTTTTTGGGCGGTCAGGTTCCAAGCACAACCA------TCTGGTGTGCACGGA-CCACAACCAGATCT--GCTCAA--CCCCATATCCCC-ATACAA---CCACTCACTACGCACGCCATCTCTTC-CCCACCTGCTTGCATGAGCTGCTGTCCGTGTTGAATTCGCC-GCTAATACCCAAACCAGGAAGCCGCTGAGCTGGGCAAGGGCTCCTTCAAGTACGCATGGGTTCTTGACAAGCTCAAGGCCGAGCGTGAGCGCGGTATCACCATCGATATCGCCCTCTGGAAGTTCGAGACCCCCAAGTACTACGTCACCGTCATT-----------------------------------------------------------GACGCCCCGGGTCATCGTGATTTCATCAAGAACATGATCACGGGCACGTCGCAGGCCGACTGCGCTATCCTGATCATTGCCGCTGGTACGGGTGAGTTCGAGGCTGGTATCTCCAAGGATGGCCAGACCCGCGAGCACGCCCTGCTGGCCTACACCCTCGGTGTCCGGCAGCTCATTGTCGCCATCAACAAGATGGACACCACCAAGTGGTCTGAGGCCCGTTACCAGGAGATCATCAAGGAGACGTCCAACTTCATCAAGAAGGTCGGCTACAACCC---------------------------------------------------------------------------------------------------------------------------------------------------------------------------------------------------------------------------------------------------------------------------------------------------------------------------------------------------------------
Leptographium_koreanum_MUCL46335            ------------------------------------------------------------------------------------------------------------------------------------------------GTAAGTTTT-------GCTGAG---CTGAGAAACGCGTTTGTGTGAC-CGTTTGAAGTGCCAAA-ACTAACATATTTTACAGGCAGCAGATCTCCAGCGAGCACGGTCTCGACAGCA-ATGGCGTGTAGGT-TTCCGGTTCTGGAAATAATGT-CTATTGCG------GTGTATGTGTATCTAAT-TTGGT-CTATCAGGTACAACGGCACGTCTGAGCTCCAGCTCGAGCGCATGAGC----GTGTACTTCAACGAGGCTTCGGGC------AACAAGTACGTGCCTCGCGCCGTCCTGGTCGATCTCGAGCCGGGTACGATGGATGCGGTGCGCGCCGGTCCCTTCGGCCAGCTCTTCCGCCCTGACAACTTCGTTTTCGGTCAGTCGGGTGCCGGCAACAACTGGGCCAAGGGTCACTACACTG--------------------------------------------------------------------------------------------------------------------------------------------------------------------------------------------------------------------------------------------------------------------------------------------------------------------------------------------------------------------------------------------------------------------TTTTTCC----------------------------------TCCCAC-TGGCATATGCCCTACCTGCA-------CC-----------------------------------------------ATTTTCC----CCTAC-TGCA-----CACGACACGT--------CCTCTCGGTTT-C-TTTCATTA-TCAGAAAGTGGGGTTTGGAGGGGCAATTCCTCTTCCCTGTC-------TTTTCTGCCTTGTGGGGACCCTGAAAA-TTTTTTGGGCGGTCAGGTTCCAAGCACAACCA------TCTGGTGTGCACGGA-CCACAACCAGATCT--GCTCAA--CCCCATATCCCC-ATACAA---CCACTCACTACGCACGCCATCTCTTC-CCCACCTGCTTGCATGAGCTGCTGTCCGTGTTGAATTCGCC-GCTAATACCCAAACCAGGAAGCCGCTGAGCTGGGCAAGGGCTCCTTCAAGTACGCATGGGTTCTTGACAAGCTCAAGGCCGAGCGTGAGCGCGGTATCACCATCGATATCGCCCTCTGGAAGTTCGAGACCCCCAAGTACTACGTCACCGTCATT-----------------------------------------------------------GACGCCCCGGGTCATCGTGATTTCATCAAGAACATGATCACGGGCACGTCGCAGGCCGACTGCGCTATCCTGATCATTGCCGCTGGTACGGGTGAGTTCGAGGCTGGTATCTCCAAGGATGGCCAGACCCGCGAGCACGCCCTGCTGGCCTACACCCTCGGTGTCCGGCAGCTCATTGTCGCCATCAACAAGATGGACACCACCAAGTGGTCTGAGGCCCGTTACCAGGAGATCATCAAGGAGACGTCCAACTTCATCAAGAAGGTCGGC-----------------------------------------------------------------------------------------------------------------------------------------------------------------------------------------------------------------------------------------------------------------------------------------------------------------------------------------------------------------------
Leptographium_koreanum_NFF1634              ---------------------TGCGTACGTTTCGCCATATCCCGAACCAATCGACCCCTACAGGCCCCTAGGCTCCGACGAAACAAACCTTAAACTGACAGTGGCTATTGCATAACAGGGTAACCAGATTGGTGCCGCTTTCTGGTAAGTTTT-------GCTGAG---CTGAGAAACGCGTTTGTGTGAC-CGTTTGAAATGCCAAA-ACTAACATATTTTACAGGCAGCAGATCTCCAGCGAGCACGGTCTCGACAGCA-ATGGCGTGTAGGT-TTCCGGTTCTGGAAATAATGT-CTATTGCG------GTGTATGTGTATCTAAT-TTGGT-CTATCAGGTACAACGGCACGTCTGAGCTCCAGCTCGAGCGCATGAGC----GTGTACTTCAACGAGGCTTCGGGC------AACAAGTACGTGCCTCGCGCCGTCCTGGTCGATCTCGAGCCGGGTACGATGGATGCGGTGCGCGCCGGTCCCTTCGGCCAGCTCTTCCGCCCTGACAACTTCGTTTTCGGTCAGTCGGGTGCCGGCAACAACTGGGCCAAGGGTCACTA-------------------------------------------------------------------------------------------------------------------------------------------------------------------------------------------------------------------------------------------------------------------------------------------------------------------------------------------------------------------------------------------------CATCGAGAAGTTCGAGAAGGTTAGTTTTTCC----------------------------------TCCCAC-TGGCATCTGCCCTACCTGCA-------CC-----------------------------------------------ATTTTCC----CCTAC-TGCA-----CACGACACGT--------CCTCTCGGTTT-C-TTTCATTA-TCAGAAAGTGGGGTTTGGAGGGGCAATTCCTCTTCCCTGTC-------TTTTCTGCCTTGTGGGGACCCTGAAAA-TTTTTTGGGCGGTCAGGTTCCAAGCACAACCA------TCTGGTGTGCACGGA-CCACAACCAGATCT--GCTCAA--CCCCATATCCCC-ATACAA---CCACTCACTACGCACGCCATCTCTTC-CCCACCTGCTTGCATGAGCTGCTGTCCGTGTTGAATTCGCC-GCTAATACCCAAACCAGGAAGCCGCTGAGCTGGGCAAGGGCTCCTTCAAGTACGCATGGGTTCTTGACAAGCTCAAGGCCGAGCGTGAGCGCGGTATCACCATCGATATCGCCCTCTGGAAGTTCGAGACCCCCAAGTACTACGTCACCGTCATT-----------------------------------------------------------GACGCCCCGGGTCATCGTGATTTCATCAAGAACATGATCACGGGTACGTCGCAGGCCGACTGCGCTATCCTGATCATTGCCGCTGGTACGGGTGAGTTCGAGGCTGGTATCTCCAAGGATGGCCAGACCCGCGAGCACGCCCTGCTGGCCTACACCCTCGGTGTCCGGCAGCTCATTGTCGCCATCAACA-------------------------------------------------------------------------------------------------------------------------------------------------------------------------------------------------------------------------------------------------------------------------------------------------------------------------------------------------------------------------------------------------------------------------------------------------------
Leptographium_koreanum_NFF1635              ---------------------TGCGTACGTTTCGCCATATCCCGAACCAATCGACCCCTACAGGCCCCTAGGCTCCGACGAAACAAACCTTAAACTGACAGTGGCTATTGCATAACAGGGTAACCAGATTGGTGCCGCTTTCTGGTAAGTTTT-------GCTGAG---CTGAGAAACGCGTTTGTGTGAC-CGTTTGAAATGCCAAA-ACTAACATATTTTACAGGCAGCAGATCTCCAGCGAGCACGGTCTCGACAGCA-ATGGCGTGTAGGT-TTCCGGTTCTGGAAATAATGT-CTATTGCG------GTGTATGTGTATCTAAT-TTGGT-CTATCAGGTACAACGGCACGTCTGAGCTCCAGCTCGAGCGCATGAGC----GTGTACTTCAACGAGGCTTCGGGC------AACAAGTACGTGCCTCGCGCCGTCCTGGTCGATCTCGAGCCGGGTACGATGGATGCGGTGCGCGCCGGTCCCTTCGGCCAGCTCTTCCGCCCTGACAACTTCGTTTTCGGTCAGTCGGGTGCCGGCAACAACTGGGCCAAGGGTCACTA-------------------------------------------------------------------------------------------------------------------------------------------------------------------------------------------------------------------------------------------------------------------------------------------------------------------------------------------------------------------------------------------------CATCGAGAAGTTCGAGAAGGTTAGTTTTTCC----------------------------------TCCCAC-TGGCATCTGCCCTACCTGCA-------CC-----------------------------------------------ATTTTCC----CCTAC-TGCA-----CACGACACGT--------CCTCTCGGTTT-C-TTTCATTA-TCAGAAAGTGGGGTTTGGAGGGGCAATTCCTCTTCCCTGTC-------TTTTCTGCCTTGTGGGGACCCTGAAAA-TTTTTTGGGCGGTCAGGTTCCAAGCACAACCA------TCTGGTGTGCACGGA-CCACAACCAGATCT--GCTCAA--CCCCATATCCCC-ATACAA---CCACTCACTACGCACGCCATCTCTTC-CCCACCTGCTTGCATGAGCTGCTGTCCGTGTTGAATTCGCC-GCTAATACCCAAACCAGGAAGCCGCTGAGCTGGGCAAGGGCTCCTTCAAGTACGCATGGGTTCTTGACAAGCTCAAGGCCGAGCGTGAGCGCGGTATCACCATCGATATCGCCCTCTGGAAGTTCGAGACCCCCAAGTACTACGTCACCGTCATT-----------------------------------------------------------GACGCCCCGGGTCATCGTGATTTCATCAAGAACATGATCACGGGTACGTCGCAGGCCGACTGCGCTATCCTGATCATTGCCGCTGGTACGGGTGAGTTCGAGGCTGGTATCTCCAAGGATGGCCAGACCCGCGAGCACGCCCTGCTGGCCTACACCCTCGGTGTCCGGCAGCTCATTGTCGCCATCAACA-------------------------------------------------------------------------------------------------------------------------------------------------------------------------------------------------------------------------------------------------------------------------------------------------------------------------------------------------------------------------------------------------------------------------------------------------------
Leptographium_leiwuqiense_CFCC57655         -----------------------------------------------------------------------------------------------------------------------------------------------------------------------------------------------------------------------------------CAGCAGATTTCCAGCGAGCACGGTCTCGACAGCA-ATGGCGTGTATGT-CTTTTCGCC-------ACTCC-AAACGCCTG-----TCATGACGA----TGCTAATCTC-CGACTAGGTACACCGGAACGTCCGAGTTCCAGCTGGAGCGCATGAGC----GTGTACTTCAACGAGGCCTCTGGC------AACAAGTACGTTCCCCGCGCCGTGCTGGTCGATCTCGAGCCCGGCACGATGGACGCTGTCCGCGCCGGTCCCTTTGGCCAGCTCTTCCGCCCGGATAACTTTGTTTTCGG--------------------------------------------------------------------------------------------------------------------------------------------------------------------------------------------------------------------------------------------------------------------------------------------------------------------------------------------------------------------------------------------------------------------------------------------------------------AGTTTCTTCCCATTAC-------TTTTTACACC----ATTCCTTGCCACCCAAAAAAGCACCA--------TTTTGCCCT---GCAAC-AAAAAGTTCAGGCGA---AAAAAAAATTCA-GCCAGTTTTTTTTCTTGCTAGCTTGGG-----CATTACGCGC-------CTCTCTATGTCC-T-CCCCTCCA-TTTTGGAGTGGGGCTTGGAGGGGCAGCTTT-----------------------------------ACCCGGCAAT-TTTTTTTGGCGGTCAG-ACATGG-GAATCCGC------TGCCTAGGGCACGGA-CCATGGACCACTGCACAG-CAGA-TCTCATCT-CC--GCCCCG-------ACATTATCCCCACCATATTCATTCCTGGCGCCTTGCAT-----------------------GTC-ACTAACAACCAAATCAGGAAGCCGCTGAGCTGGGCAAGGGCTCCTTCAAGTACGCATGGGTTCTTGACAAGCTCAAGGCCGAGCGCGAGCGCGGTATCACCATTGATATTGCCCTCTGGAAGTTCGAGACCCCCCGGTACTACGTCACTGTCATTGGTATG-CATATTCTCGCCCGTCTGTCTATGTGTCTGTCGCATTCTTCTAACACCATCAGACGCCCCGGGCCATCGTGACTTCATCAAGAACATGATCACGGGCACGTCGCAGGCCGACTGCGCTATCCTGATCATTGCCGCCGGTACGGGCGAG-----------------------------------------------------------------------------------------------------------------------------------------------------------------------------------------------------------------------------------------------------------------------------------------------------------------------------------------------------------------------------------------------------------------------------------------------------------------------------------------------------------------------------------------------------
Leptographium_leiwuqiense_CFCC57656         -----------------------------------------------------------------------------------------------------------------------------------------------------------------------------------------------------------------------------------CAGCAGATTTCCAGCGAGCACGGTCTCGACAGCA-ATGGCGTGTATGT-CTTTTCGCC-------ACTCC-AAACGCCTG-----TCATGACGA----TGCTAATCTC-CGACTAGGTACACCGGAACGTCCGAGTTCCAGCTGGAGCGCATGAGC----GTGTACTTCAACGAGGCCTCTGGC------AACAAGTACGTTCCCCGCGCCGTGCTGGTCGATCTCGAGCCCGGCACGATGGACGCTGTCCGCGCCGGTCCCTTTGGCCAGCTCTTCCGCCCGGATAACTTTGTTTTCGG--------------------------------------------------------------------------------------------------------------------------------------------------------------------------------------------------------------------------------------------------------------------------------------------------------------------------------------------------------------------------------------------------------------------------------------------------------------AGTTTCTTCCCATTAC-------TTTTTACACC----ATTCCTTGCCACCCAAAAAAGCACCA--------TTTTGCCCT---GCAAC-AAAAAGTTCAGGCGA---AAAAAAAATTCA-GCCAGTTTTTTTTCTTGCTAGCTTGGG-----CATTACGCGC-------CTCTCTATGTCC-T-CCCCTCCA-TTTTGGAGTGGGGCTTGGAGGGGCAGCTTT-----------------------------------ACCCGGCAAT-TTTTTTTGGCGGTCAG-ACATGG-GAATCCGC------TGCCTAGGGCACGGA-CCATGGACCACTGCACAG-CAGA-TCTCATCT-CC--GCCCCG-------ACATTATCCCCACCATATTCATTCCTGGCGCCTTGCAT-----------------------GTC-ACTAACAACCAAATCAGGAAGCCGCTGAGCTGGGCAAGGGCTCCTTCAAGTACGCATGGGTTCTTGACAAGCTCAAGGCCGAGCGCGAGCGCGGTATCACCATTGATATTGCCCTCTGGAAGTTCGAGACCCCCCGGTACTACGTCACTGTCATTGGTATG-CATATTCTCGCCCGTCTGTCTATGTGTCTGTCGCATTCTTCTAACACCATCAGACGCCCCGGGCCATCGTGACTTCATCAAGAACATGATCACGGGCACGTCGCAGGCCGACTGCGCTATCCTGATCATTGCCGCCGGTACGGGCGAG-----------------------------------------------------------------------------------------------------------------------------------------------------------------------------------------------------------------------------------------------------------------------------------------------------------------------------------------------------------------------------------------------------------------------------------------------------------------------------------------------------------------------------------------------------
Leptographium_leiwuqiense_CFCC57657         -----------------------------------------------------------------------------------------------------------------------------------------------------------------------------------------------------------------------------------CAGCAGATTTCCAGCGAGCACGGTCTCGACAGCA-ATGGCGTGTATGT-CTTTTCGCC-------ACTCC-AAACGCCTG-----TCATGACGA----TGCTAATCTC-CGACTAGGTACACCGGAACGTCCGAGTTCCAGCTGGAGCGCATGAGC----GTGTACTTCAACGAGGCCTCTGGC------AACAAGTACGTTCCCCGCGCCGTGCTGGTCGATCTCGAGCCCGGCACGATGGACGCTGTCCGCGCCGGTCCCTTTGGCCAGCTCTTCCGCCCGGATAACTTTGTTTTCGG--------------------------------------------------------------------------------------------------------------------------------------------------------------------------------------------------------------------------------------------------------------------------------------------------------------------------------------------------------------------------------------------------------------------------------------------------------------AGTTTCTTCCCATTAC-------TTTTTACACC----ATTCCTTGCCACCCAAAAAAGCACCA--------TTTTGCCCT---GCAAC-AAAAAGTTCAGGCGA---AAAAAAAATTCA-GCCAGTTTTTTTTCTTGCTAGCTTGGG-----CATTACGCGC-------CTCTCTATGTCC-T-CCCCTCCA-TTTTGGAGTGGGGCTTGGAGGGGCAGCTTT-----------------------------------ACCCGGCAAT-TTTTTTTGGCGGTCAG-ACATGG-GAATCCGC------TGCCTAGGGCACGGA-CCATGGACCACTGCACAG-CAGA-TCTCATCT-CC--GCCCCG-------ACATTATCCCCACCATATTCATTCCTGGCGCCTTGCAT-----------------------GTC-ACTAACAACCAAATCAGGAAGCCGCTGAGCTGGGCAAGGGCTCCTTCAAGTACGCATGGGTTCTTGACAAGCTCAAGGCCGAGCGCGAGCGCGGTATCACCATTGATATTGCCCTCTGGAAGTTCGAGACCCCCCGGTACTACGTCACTGTCATTGGTATG-CATATTCTCGCCCGTCTGTCTATGTGTCTGTCGCATTCTTCTAACACCATCAGACGCCCCGGGCCATCGTGACTTCATCAAGAACATGATCACGGGCACGTCGCAGGCCGACTGCGCTATCCTGATCATTGCCGCCGGTACGGGCGAG-----------------------------------------------------------------------------------------------------------------------------------------------------------------------------------------------------------------------------------------------------------------------------------------------------------------------------------------------------------------------------------------------------------------------------------------------------------------------------------------------------------------------------------------------------
Leptographium_lundbergii_CMW17264           ------------------------------------------------------------------------------------------------------------------------------------TGCTGCTTTCTGGTAAGCTTG-------ATCTGAACTATAAACAACGCGTTTGCGTGACGCGCTCAAAGTGACAAAAACTAACA-AGCTCGCAGGCAGCAGATCTCCAGCGAGCACGGTCTCGACAGCA-ATGGCGTGTAGGT-TTCGGGTTCCGAAAA-TACGT-CTATTGCGATGTATGTGTATGTGTATCTAAT-GCGTT-CTATCAGGTACAATGGCACGTCTGAGCTCCAGCTCGAGCGCATGAGC----GTGTACTTCAACGAGGCTTCAGGC------AACAAGTACGTGCCTCGCGCCGTCCTGGTCGATCTCGAGCCCGGCACGATGGATGCCGTGCGCGCCGGTCCCTTTGGGCAGCTCTTCCGGCCTGACAACTTCGTTTTCGGC--------------------------------------------------------------------------------------------------------------------------------------------------------------------------------------------------------------------------------------------------------------------------------------------------------------------------------------------------------------------------------------------------------------------------------------------------TCGAGAAGGTTAGTTTTTCC----------------------------------TCTCTC-CGGCATCTGCCCTACCTCCA-------CC------------------------------------------------CTCTTC----CCTAC-TGCA-----CACGACACGT--------CCA-----TTC-C-TTTCATTA-TCAGAAAGTGGGGCTTGGAGGGGCAATTCCTGTTCCCTGCC--------TTTCTGCCTTGT--GGAACCCTGAAA-ATTTTTGGGCGGTCAAGTTCCAAGCACAACCA------TCTGGTGTGCACGGA-CCTCGGGCAGATCTA-ATCCAA--CCCCATATCCCC-ATACCA---CCACTCACTACTCACGCCATCTCGTC-TCCACCTGCTTGCATGAGCTTCTGTGCGTGTTGAATTCGCC-GCTAACCCCCAATACAGGAAGCCGCTGAGCTGGGCAAGGGCTCCTTCAAGTACGCATGGGTTCTTGACAAGCTCAAGGCCGAGCGCGAGCGCGGTATCACCATCGATATCGCCCTCTGGAAGTTCGAGACCCCCAAGTACTACGTCACCGTCATT-----------------------------------------------------------GACGCCCCGGGTCATCGTGACTTCATCAAGAACATGATCACGGGCACGTCGCAGGCCGACTGCGCTATCCTGATCATTGCCGCTGGTACGGGTGAGTTCGAGGCTGGTATCTCCAAGGATGGCCAGACCCGCGAGCACGCCCTGCTGGCCTACACCCTCGGTGTCCGGCAGCTCATTGTC-----------------------------------------------------------------------------------------------------------------------------------------------------------------------------------------------------------------------------------------------------------------------------------------------------------------------------------------------------------------------------------------------------------------------------------------------------------------
Leptographium_lundbergii_CMW2190            ------------------------------------------------------------------------------------------------------------------------------------TGCTGCTTTCTGGTAAGCTTG-------ATCTGAACTATAAACAACGCGTTTGCGTGACGCGCTCAAAGTGACAAAAACTAACA-AGCTCGCAGGCAGCAGATCTCCAGCGAGCACGGTCTCGACAGCA-ATGGCGTGTAGGT-TTCGGGTTCCGAAAA-TACGT-CTATTGCGATGTATGTGTATGTGTATCTAAT-GCGTT-CTATCAGGTACAATGGCACGTCTGAGCTCCAGCTCGAGCGCATGAGC----GTGTACTTCAACGAGGCTTCAGGC------AACAAGTACGTGCCTCGCGCCGTCCTGGTCGATCTCGAGCCCGGCACGATGGATGCCGTGCGCGCCGGTCCCTTTGGGCAGCTCTTCCGGCCTGACAACTTCGTTTTCGGC--------------------------------------------------------------------------------------------------------------------------------------------------------------------------------------------------------------------------------------------------------------------------------------------------------------------------------------------------------------------------------------------------------------------------------------------------TCGAGGAGGTTAGTTTTTCC----------------------------------TCTCTC-CGGCATCTGCCCTACCTCCA-------CC------------------------------------------------CTCTTC----CCTAC-TGCA-----CACGACACGT--------CCA-----TTC-C-TTTCATTA-TCAGAAAATGGGGCTTGGAGGGGCAATTCCTGTTCCCTGCC--------TTTCTGCCTTGT--GGAACCCTGAAA-ATTTTTGGGCGGTCAAGTTCCAAGCACAACCA------TCTGGTGTGCACGGA-CCTCGGGCAGATCTA-ATCCAA--CCCCATATCCCC-ATACCA---CCACTCACTACTCACGCCATCTCGTC-TCCACCTGCTTGCATGAGCTTCTGTGCGTGTTGAATTCGCC-GCTAACCCCCAATACAGGAAGCCGCTGAGCTGGGCAAGGGCTCCTTCAAGTACGCATGGGTTCTTGACAAGCTCAAGGCCGAGCGCGAGCGCGGTATCACCATCGATATCGCCCTCTGGAAGTTCGAGACCCCCAAGTACTACGTCACCGTCATT-----------------------------------------------------------GACGCCCCGGGTCATCGTGACTTCATCAAGAACATGATCACGGGCACGTCGCAGGCCGACTGCGCTATCCTGATCATTGCCGCTGGTACGGGTGAGTTCGAGGCTGGTATCTCCAAGGATGGCCAGACCCGCGAGCACGCCCTGCTGGCCTACACCCTCGGTGTCCGGCAGCTCATTGTC-----------------------------------------------------------------------------------------------------------------------------------------------------------------------------------------------------------------------------------------------------------------------------------------------------------------------------------------------------------------------------------------------------------------------------------------------------------------
Leptographium_mangkangense_CFCC57658        -----------------------------------------------------------------------------------------------------------------------------------------------------------------------------------------------------------------------------------CAGCAGATTTCCAGCGAGCACGGTCTCGACAGCA-ATGGCGTGTATGT-CTTTTTGCC-------ACTCC-AAACGCCTG-----TCATGACGA----TGCTAATCTC-CGACTAGGTACACCGGAACGTCCGAGTTTCAGCTGGAGCGCATGAGC----GTGTACTTCAACGAGGCCTCTGGC------AATAAGTACGTTCCCCGCGCCGTGCTGGTCGATCTCGAGCCCGGCACGATGGACGCTGTCCGCGCCGGTCCCTTTGGCCAGCTCTTCCGCCCGGATAACTTTGTTTTCGG---------------------------------------------------------------------------------------------------------------------------------------------------------------------------------------------------------------------------------------------------------------------------------------------------------------------------------------------------------------------------------------------------------------------------------------------------------------AGTTCTTCCCATCAC-------TTTTTACACC----ATTCCTTGCCACCCAAAAAGCACA----------ATTTGCCCT---GCAAC-AAGAAATTTAGGCG----AAAAAAAATTTG-GCCAGTTTTTTTTC-TGCTAGCTTGGG-----CATTACGCGC---------CTCTCTGTCT-T-CCCCTCCA-TTTTGGAGTGGGGCTTGGAGGGGCAGCTTT-----------------------------------GCCCGGCAATTTTTTTTTGGCGGTCAG-ACATGG-GAATCCGC------TGCCTTGGGCACGGA-CCATGGACCACTGCACAG-CAGA-TCTCATCT-CC--GCCCCG-------ACATTATCCCCACCATACTTATTCCTGGCG-TTTGCAT-----------------------GTC-ACTAACAACCGAATCAGGAAGCCGCTGAGCTGGGCAAGGGCTCCTTCAAGTACGCATGGGTTCTTGACAAGCTCAAGGCCGAGCGCGAGCGCGGTATCACCATTGATATTGCCCTCTGGAAGTTCGAGACCCCCCGGTACTACGTCACCGTCATTGGTATG-CATTTTCTCGCCCGTCTGTCTATGTGTCTGTCGCATTCTCCTAACACCATCAGACGCCCCGGGCCATCGTGACTTCATCAAGAACATGATCACGGGCACGTCGCAGGCCGACTGCGCTATCCTGATCATTGCCGCCGGTACGGGCGAG-----------------------------------------------------------------------------------------------------------------------------------------------------------------------------------------------------------------------------------------------------------------------------------------------------------------------------------------------------------------------------------------------------------------------------------------------------------------------------------------------------------------------------------------------------
Leptographium_mangkangense_CFCC57659        -----------------------------------------------------------------------------------------------------------------------------------------------------------------------------------------------------------------------------------CAGCAGATTTCCAGCGAGCACGGTCTCGACAGCA-ATGGCGTGTATGT-CTTTTTGCC-------ACTCC-AAACGCCTG-----TCATGACGA----TGCTAATCTC-CGACTAGGTACACCGGAACGTCCGAGTTTCAGCTGGAGCGCATGAGC----GTGTACTTCAACGAGGCCTCTGGC------AATAAGTACGTTCCCCGCGCCGTGCTGGTCGATCTCGAGCCCGGCACGATGGACGCTGTCCGCGCCGGTCCCTTTGGCCAGCTCTTCCGCCCGGATAACTTTGTTTTCGG--------------------------------------------------------------------------------------------------------------------------------------------------------------------------------------------------------------------------------------------------------------------------------------------------------------------------------------------------------------------------------------------------------------------------------------------------------------AGTTTCTTCCCATCAC-------TTTTTACACC----ATTCCTTGCCACCCAAAAAGCACA----------ATTTGCCCT---GCAAC-AAGAAATTTAGGCG----AAAAAAAATTTG-GCCAGTTTTTTTTC-TGCTAGCTTGGG-----CATTACGCGC---------CTCTCTGTCT-T-CCCCTCCA-TTTTGGAGTGGGGCTTGGAGGGGCAGCTTT-----------------------------------GCCCGGCAATTTTTTTTTGGCGGTCAG-ACATGG-GAATCCGC------TGCCTTGGGCACGGA-CCATGGACCACTGCACAG-CAGA-TCTCATCT-CC--GCCCCG-------ACATTATCCCCACCATACTTATTCCTGGCG-TTTGCAT-----------------------GTC-ACTAACAACCGAATCAGGAAGCCGCTGAGCTGGGCAAGGGCTCCTTCAAGTACGCATGGGTTCTTGACAAGCTCAAGGCCGAGCGCGAGCGCGGTATCACCATTGATATTGCCCTCTGGAAGTTCGAGACCCCCCGGTACTACGTCACCGTCATTGGTATG-CATTTTCTCGCCCGTCTGTCTATGTGTCTGTCGCATTCTCCTAACACCATCAGACGCCCCGGGCCATCGTGACTTCATCAAGAACATGATCACGGGCACGTCGCAGGCCGACTGCGCTATCCTGATCATTGCCGCCGGTACGGGCGAG-----------------------------------------------------------------------------------------------------------------------------------------------------------------------------------------------------------------------------------------------------------------------------------------------------------------------------------------------------------------------------------------------------------------------------------------------------------------------------------------------------------------------------------------------------
Leptographium_mangkangense_CFCC57660        -----------------------------------------------------------------------------------------------------------------------------------------------------------------------------------------------------------------------------------CAGCAGATTTCCAGCGAGCACGGTCTCGACAGCA-ATGGCGTGTATGT-CTTTTTGCC-------ACTCC-AAACGCCTG-----TCATGACGA----TGCTAATCTC-CGACTAGGTACACCGGAACGTCCGAGTTTCAGCTGGAGCGCATGAGC----GTGTACTTCAACGAGGCCTCTGGC------AATAAGTACGTTCCCCGCGCCGTGCTGGTCGATCTCGAGCCCGGCACGATGGACGCTGTCCGCGCCGGTCCCTTTGGCCAGCTCTTCCGCCCGGATAACTTTGTTTTCGG--------------------------------------------------------------------------------------------------------------------------------------------------------------------------------------------------------------------------------------------------------------------------------------------------------------------------------------------------------------------------------------------------------------------------------------------------------------AGTTTCTTCCCATCAC-------TTTTTACACC----ATTCCTTGCCACCCAAAAAGCACA----------ATTTGCCCT---GCAAC-AAGAAATTTAGGCG----AAAAAAAATTTG-GCCAGTTTTTTTTC-TGCTAGCTTGGG-----CATTACGCGC---------CTCTCTGTCT-T-CCCCTCCA-TTTTGGAGTGGGGCTTGGAGGGGCAGCTTT-----------------------------------GCCCGGCAATTTTTTTTTGGCGGTCAG-ACATGG-GAATCCGC------TGCCTTGGGCACGGA-CCATGGACCACTGCACAG-CAGA-TCTCATCT-CC--GCCCCG-------ACATTATCCCCACCATACTTATTCCTGGCG-TTTGCAT-----------------------GTC-ACTAACAACCGAATCAGGAAGCCGCTGAGCTGGGCAAGGGCTCCTTCAAGTACGCATGGGTTCTTGACAAGCTCAAGGCCGAGCGCGAGCGCGGTATCACCATTGATATTGCCCTCTGGAAGTTCGAGACCCCCCGGTACTACGTCACCGTCATTGGTATG-CATTTTCTCGCCCGTCTGTCTATGTGTCTGTCGCATTCTCCTAACACCATCAGACGCCCCGGGCCATCGTGACTTCATCAAGAACATGATCACGGGCACGTCGCAGGCCGACTGCGCTATCCTGATCATTGCCGCCGGTACGGGCGAG-----------------------------------------------------------------------------------------------------------------------------------------------------------------------------------------------------------------------------------------------------------------------------------------------------------------------------------------------------------------------------------------------------------------------------------------------------------------------------------------------------------------------------------------------------
Leptographium_olivaceapini_CBS503_86        -----------------------------------------------------------------------------------------------------------------------------------------------------------------------------------------------------------------------------------CAGCAGATTTCCAGCGAGCACGGTCTCGACAGCA-ATGGCGTGTATGT-GTTTTCGTGTATTCT-ATTGC-AGACGCCTA-----TCAAAACGA----TGCTAACTCT-CTACCAGGTACACCGGAACGTCCGAGTTCCAGCTGGAGCGCATGAGC----GTGTACTTCAACGAGGCCTCTGGC------AACAAGTACGTTCCCCGCGCCGTGCTGGTCGATCTGGAGCCCGGCACGATGGACGCTGTCCGCGCCGGTCCCTTTGGCCAGCTCTTCCGCCCGGACAACTTTGTTTTCGGC-------------------------------------------------------------------------------------------------------------------------------------------------------------------------------------------------------------------------------------------------------------------------------------------------------------------------------------------------------------------------------------------------------------------------------------------------TTCGAGAAGGTGAGTTTCTTCCCACCCA-------GTTTTTCACC-----ATTCTTGCCACCCAAAGCACAATTTTCCCTCT-ATTTTCCCT---GCCCA-AAAAAA-CCCAAAGC--GGAAAAAAACCTA-GCAAGTTTTTTTT----CTTAGCTTGG-----CATTACACGCGCC----AGCCTTCTGCCT-TCCCCCTCCA-TCTGGATGTGGGGCTTGGAGGGGCAACTTT-----------------------------------TACCGGCACA-TTTTTTTGGCGGTCAGCACATGGAG--TCCGT------TGCCTTGGGCACGGA-CCATGGACCACTGCACAT-CAGA-TCTCATCTCCC--GCCCCAACATCATACATCATCCCCACCACATCCAT-CCTGGCGCCTTGCAT-----------------------GTC-ACTAACAACCAAAACAGGAAGCCGCTGAGCTGGGCAAGGGCTCCTTCAAGTACGCATGGGTGCTTGACAAGCTCAAGGCCGAGCGCGAGCGCGGTATCACCATTGATATTGCTCTGTGGAAGTTCGAGACCCCGCGGTACTACGTCACCGTCATTGGTATG-TTCT-----GTCTGTCTATCTACGTGTCTGTCGCCTCTTTCTAACAATTGCAGACGCCCCGGGCCATCGTGATTTCATCAAGAACATGATCACGGGCACGTCGCAGGCCGACTGCGCTATCCTGATCATTGCCGCCGGTACGGGCGAG-----------------------------------------------------------------------------------------------------------------------------------------------------------------------------------------------------------------------------------------------------------------------------------------------------------------------------------------------------------------------------------------------------------------------------------------------------------------------------------------------------------------------------------------------------
Leptographium_olivaceapini_CBS504_86        -----------------------------------------------------------------------------------------------------------------------------------------------------------------------------------------------------------------------------------CAGCAGATTTCCAGCGAGCACGGTCTCGACAGCA-ATGGCGTGTATGT-GTTTTCGTGTATTCT-ATTGC-AGACGCCTA-----TCAAAACGA----TGCTAACTCT-CTACCAGGTACACCGGAACGTCCGAGTTCCAGCTGGAGCGCATGAGC----GTGTACTTCAACGAGGCCTCTGGC------AACAAGTACGTTCCCCGCGCCGTGCTGGTCGATCTGGAGCCCGGCACGATGGACGCTGTCCGCGCCGGTCCCTTTGGCCAGCTCTTCCGCCCGGACAACTTTGTTTTCGGC-------------------------------------------------------------------------------------------------------------------------------------------------------------------------------------------------------------------------------------------------------------------------------------------------------------------------------------------------------------------------------------------------------------------------------------------------TTCGAGAAGGTGAGTTTCTTCCCACCCA-------GTTTTTCACC-----ATTCTTGCCACCCAAAGCACAATTTTCCCTCT-ATTTTCCCT---GCCCA-AAAAAA-CCCAAAGC--GGAAAAAAACCTA-GCAAGTTTTTTTT----CTTAGCTTGG-----CATTACACGCGCC----AGCCTTCTGCCT-TCCCCCTCCA-TCTGGATGTGGGGCTTGGAGGGGCAACTTT-----------------------------------TACCGGCACA-TTTTTTTGGCGGTCAGCACATGGAG--TCCGT------TGCCTTGGGCACGGA-CCATGGACCACTGCACAT-CAGA-TCTCATCTCCC--GCCCCAACATCATACATCATCCCCACCACATCCAT-CCTGGCGCCTTGCAT-----------------------GTC-ACTAACAACCAAAACAGGAAGCCGCTGAGCTGGGCAAGGGCTCCTTCAAGTACGCATGGGTGCTTGACAAGCTCAAGGCCGAGCGCGAGCGCGGTATCACCATTGATATTGCTCTGTGGAAGTTCGAGACCCCGCGGTACTACGTCACCGTCATTGGTATG-TTCT-----GTCTGTCTATCTACGTGTCTGTCGCCTCTTTCTAACAATTGCAGACGCCCCGGGCCATCGTGATTTCATCAAGAACATGATCACGGGCACGTCGCAGGCCGACTGCGCTATCCTGATCATTGCCGCCGGTACGGGCGAG-----------------------------------------------------------------------------------------------------------------------------------------------------------------------------------------------------------------------------------------------------------------------------------------------------------------------------------------------------------------------------------------------------------------------------------------------------------------------------------------------------------------------------------------------------
Leptographium_olivaceum_CBS138_51           ----------------------------------------------------------------------------------------------------------------------------------------------------------------------------------------------------------GCCGAA-AACAAAGTTGTCCGGGCGGAAGAGCTGGCCAAAGGGACCGGCGCGGACAGCGTCCATCGTGCCAGG-CTCGAGATCGACCA--------GCACGGCGCGAGGAACGTACTTGTTGCCAGAGGCCT--CGTTGAAGTACA----CGCTCATGCGCTCCAGCTGGAACTCGGACGTTCCGTTGTACCTAGTTCAAAGTTAGCAT-GTTCTGATGGGCGTTTGGATCAAAATCGACGAATGCACATACACGCCATTGCTGTCGAGACCGTGCTCGCTGG----------------------------AAATCTGCTGCCAGA-----------AAGCAGCA------------------------------------------------------------------------------------------------------------------------------------------------------------------------------------------------------------------------------------------------------------------------------------------------------------------------------------------------------------------------------------------------------------------------------TTCGAGAAGGTGAGTTCTCTCCCATTCC-------GCTTGTCACC-----AATCTCGCCACCCAAAGCACAATTTTCCTTCC-ATTTTCCCT---GCCCT-AAAACCCCCAAGCGG---AAAAAAATCTTT-CCAGGATTTTTTT----CTTAGCTTGG-----CATTGCACGC--------GCCTTCTGCCT-T-CCCCTCCATTTTGGAAGTGGGGCTTGGAGGGGCAACTTT-----------------------------------ACCC-GCTCA-TTTTTTTGGCGGTCAGCACATGGAGAATCCGT------TGCCTTGGGCACGGA-CCATA--------------CAGA-TCTCATCT-CC--GCCCCAACATCCTACATCATCCCCACCACATCCAT-CCTGGCGCCATGCAT-----------------------GTCAACTAACAACCAAATCAGGAAGCCGCTGAGCTGGGCAAGGGCTCCTTCAAGTACGCATGGGTGCTTGACAAGCTCAAGGCCGAGCGTGAGCGCGGTATCACCATTGATATCGCTCTGTGGAAGTTCGAGACCCCGCGGTACTACGTCACCGTCATTGGTATG-TCTTGTCCGGTCTGTTTGTACACGTGTCTGTCGCCTGTTTCTAACAATAGCAGACGCCCCGGGCCATCGTGATTTCATCAAGAACATGATCACGGGCACGTCGCAGGCCGACTGCGCTATCCTGATCATTGCCGCCGGTACGGGCGAG-----------------------------------------------------------------------------------------------------------------------------------------------------------------------------------------------------------------------------------------------------------------------------------------------------------------------------------------------------------------------------------------------------------------------------------------------------------------------------------------------------------------------------------------------------
Leptographium_olivaceum_CBS152_54           ----------------------------------------------------------------------------------------------------------------------------------------------------------------------------------------------------------GCCGAA-AACAAAGTTGTCCGGGCGGAAGAGCTGGCCAAAGGGACCGGCGCGGACAGCGTCCATCGTGCCAGG-CTCGAGATCGACCA--------GCACGGCGCGAGGAACGTACTTGTTGCCAGAGGCCT--CGTTGAAGTACA----CGCTCATGCGCTCCAGCTGGAACTCGGACGTTCCGTTGTACCTAGTTCAAAGTTAGCAT-GTTCTGATGGGCGTTTGGATCAAAATCGACGAATGCACATACACGCCATTGCTGTCGAGACCGTGCTCGCTGG----------------------------AAATCTGCTGCCAGA-----------AAGCAGCA------------------------------------------------------------------------------------------------------------------------------------------------------------------------------------------------------------------------------------------------------------------------------------------------------------------------------------------------------------------------------------------------------------------------------TTCGAGAAGGTGAGTTCTCTCCCATTCC-------GCTTGTCACC-----AATCTCGCCACCCAAAGCACAATTTTCCTTCC-ATTTTCCCT---GCCCT-AAAACCCCCAAGCGG---AAAAAAATCTTT-CCAGGATTTTTTT----CTTAGCTTGG-----CATTGCACGC--------GCCTTCTGCCT-T-CCCCTCCATTTTGGAAGTGGGGCTTGGAGGGGCAACTTT-----------------------------------ACCC-GCTCA-TTTTTTTGGCGGTCAGCACATGGAGAATCCGT------TGCCTTGGGCACGGA-CCATA--------------CAGA-TCTCATCT-CC--GCCCCAACATCCTACATCATCCCCACCACATCCAT-CCTGGCGCCATGCAT-----------------------GTCAACTAACAACCAAATCAGGAAGCCGCTGAGCTGGGCAAGGGCTCCTTCAAGTACGCATGGGTGCTTGACAAGCTCAAGGCCGAGCGTGAGCGCGGTATCACCATTGATATCGCTCTGTGGAAGTTCGAGACCCCGCGGTACTACGTCACCGTCATTGGTATG-TCTTGTCCGGTCTGTTTGTACACGTGTCTGTCGCCTGTTTCTAACAATAGCAGACGCCCCGGGCCATCGTGATTTCATCAAGAACATGATCACGGGCACGTCGCAGGCCGACTGCGCTATCCTGATCATTGCCGCCGGTACGGGCGAG-----------------------------------------------------------------------------------------------------------------------------------------------------------------------------------------------------------------------------------------------------------------------------------------------------------------------------------------------------------------------------------------------------------------------------------------------------------------------------------------------------------------------------------------------------
Leptographium_owenii_CMW34448               ---------------------------------------------------------------------------------------------------------------------------------------------------------------------------------------------------------------------------------GGCAGCAGATCTCCAGCGAGCACGGCCTTGACAGCA-ATGGCGTGTATGT-TCTTGGTCTT------GATGT-CTACGGCTA-----TTGTAAATATGATTGCTAATTTT-CTGCTAGGTACAACGGCACCTCCGACTTCCAGCTGGAGCGCATGAGC----GTGTACTTCAACGAGGCCTCGGGC------AACAAGTACGTGCCTCGCGCCGTGCTTGTCGATCTCGAGCCCGGCACGATGGATGCCGTGCGCGCTGGCCCCTTTGGCCAGCTCTTCCGCCCGGACAACTTTGTGTTCGGC---------------------------------------------------------------------------------------------------------------------------------------------------------------------------------------------------------------------------------------------------------------------------------------------------------------------------------------------------------------------------------------------------------------------------------------------------------------------------------------------------------------AAAAGCACACATTTTGCCCT-------CCT---GCCCG-ACAAAGCCCT--------------------------TTTTTTTT----CCCAAGCCGT-----ACACACGCG-----------TTTTACCAT-T-CTCCATTA-TCAAAAAGTGGGG-TTGGAGGGGCAATGCT-------TG-C-------CAGCCTGCCTGGT--GGACCCTGAAAA-TTTTTCTGCCGGCCAAAGCTTGGGGATTCA-CCCGACTGCTCTTGCGCACGGA-CC-------ACTCCACAGGAAGA-TCTCATCTACC--TCACCC---ATGTCACCCATCCCCACGATCTCAGC-GTCCCACACTGCCGT-----------------CATATAGTC-GCTAACAACTGAATCAGGAAGCCGCTGAGCTGGGCAAGGGCTCGTTCAAGTACGCATGGGTTCTTGACAAGCTCAAGGCCGAGCGCGAGCGCGGTATCACCATCGATATTGCTCTGTGGAAGTTCGAGACCCCGCGGTACTACGTCACCGTCATTGGTATG-TTGC------ATTCGCTGTGTGTACGATGACGCATGCATGCTGACCCCGCCAGACGCCCCGGGCCATCGTGACTTCATCAAGAACATGATCACGGGCACGTCGCAGGCCGACTGCGCTATCCTGATCATTGCTGCCGGTACGGGTGAGTT---------------------------------------------------------------------------------------------------------------------------------------------------------------------------------------------------------------------------------------------------------------------------------------------------------------------------------------------------------------------------------------------------------------------------------------------------------------------------------------------------------------------------------------------------
Leptographium_pinicola_CMW2398              ------------------------------------------------------------------------------------------------------------------------------------TGCTGCTTTCTGGTAAGTTTT-------GCTGAG---CTGAGAAACGCGTTTGTGTGAC-CGTTTGAAGTGCCAAA-ACTAACATATTTTACAGGCAGCAGATCTCCAGCGAGCACGGTCTCGACAGCA-ATGGCGTGTAGGT-TTCCGGTTCTGGAAATAATGT-CTATTGCG------GTGTATGTGTATCTAAT-TTGGT-CTATCAGGTACAACGGCACGTCTGAGCTCCAGCTCGAGCGCATGAGC----GTGTACTTCAACGAGGCTTCGGGC------AACAAGTACGTGCCTCGCGCCGTCCTGGTCGATCTCGAGCCGGGTACGATGGATGCGGTGCGCGCCGGTCCCTTCGGCCAGCTCTTCCGCCCTGACAACTTCGTTTTCGGT--------------------------------------------------------------------------------------------------------------------------------------------------------------------------------------------------------------------------------------------------------------------------------------------------------------------------------------------------------------------------------------------------------------------------------------------------TCGAGAAGGTTAGTTTTTCC----------------------------------TCCCAC-TGGCATCTGCCCTACCTGCA-------CC-----------------------------------------------ATTTTCC----CCTAC-TGCA-----CACGACACGT--------CCTCTCGGTTT-C-TTTCATTA-TCAGAAAGTGGGGTTTGGAGGGGCAATTCCTCTTCCCTGTC-------TTTTCTGCCTTGTGGGGACCCTGAAAA-TTTTTTGGGCGGTCAGGTTCCAAGCACAACCA------TCTGGTGTGCACGGA-CCACAACCAGATCT--GCTCAA--CCCCATATCCCC-ATACAA---CCACTCACTACGCACGCCATCTCTTC-CCCACCTGCTTGCATGAGCTGCTGTCCGTGTTGAATTCGCC-GCTAATACCCAAACCAGGAAGCCGCTGAGCTGGGCAAGGGCTCCTTCAAGTACGCATGGGTTCTTGACAAGCTCAAGGCCGAGCGTGAGCGCGGTATCACCATCGATATCGCCCTCTGGAAGTTCGAGACCCCCAAGTACTACGTCACCGTCATT-----------------------------------------------------------GACGCCCCGGGTCATCGTGATTTCATCAAGAACATGATCACGGGTACGTCGCAGGCCGACTGCGCTATCCTGATCATTGCCGCTGGTACGGGTGAGTTCGAGGCTGGTATCTCCAAGGATGGCCAGACCCGCGAGCACGCCCTGCTGGCCTACACCCTCGGTGTCCGGCAGCTCATTGTC-----------------------------------------------------------------------------------------------------------------------------------------------------------------------------------------------------------------------------------------------------------------------------------------------------------------------------------------------------------------------------------------------------------------------------------------------------------------
Leptographium_pinicola_CMW2399              ------------------------------------------------------------------------------------------------------------------------------------TGCTGCTTTCTGGTAAGTTTT-------GCTGAG---CTGAGAAACGCGTTTGTGTGAC-CGTTTGAAGTGCCAAA-ACTAACATATTTTACAGGCAGCAGATCTCCAGCGAGCACGGTCTCGACAGCA-ATGGCGTGTAGGT-TTCCGGTTCTGGAAATAATGT-CTATTGCG------GTGTATGTGTATCTAAT-TTGGT-CTATCAGGTACAACGGCACGTCTGAGCTCCAGCTCGAGCGCATGAGC----GTGTACTTCAACGAGGCTTCGGGC------AACAAGTACGTGCCTCGCGCCGTCCTGGTCGATCTCGAGCCGGGTACGATGGATGCGGTGCGCGCCGGTCCCTTCGGCCAGCTCTTCCGCCCTGACAACTTCGTTTTCGGT--------------------------------------------------------------------------------------------------------------------------------------------------------------------------------------------------------------------------------------------------------------------------------------------------------------------------------------------------------------------------------------------------------------------------------------------------TCGAGAAGGTTAGTTTTTCC----------------------------------TCCCAC-TGGCATCTGCCCTACCTGCA-------CC-----------------------------------------------ATTTTCC----CCTAC-TGCA-----CACGACACGT--------CCTCTCGGTTT-C-TTTCATTA-TCAGAAAGTGGGGTTTGGAGGGGCAATTCCTCTTCCCTGTC-------TTTTCTGCCTTGTGGGGACCCTGAAAA-TTTTTTGGGCGGTCAGGTTCCAAGCACAACCA------TCTGGTGTGCACGGA-CCACAACCAGATCT--GCTCAA--CCCCATATCCCC-ATACAA---CCACTCACTACGCACGCCATCTCTTC-CCCACCTGCTTGCATGAGCTGCTGTCCGTGTTGAATTCGCC-GCTAATACCCAAACCAGGAAGCCGCTGAGCTGGGCAAGGGCTCCTTCAAGTACGCATGGGTTCTTGACAAGCTCAAGGCCGAGCGTGAGCGCGGTATCACCATCGATATCGCCCTCTGGAAGTTCGAGACCCCCAAGTACTACGTCACCGTCATT-----------------------------------------------------------GACGCCCCGGGTCATCGTGATTTCATCAAGAACATGATCACGGGTACGTCGCAGGCCGACTGCGCTATCCTGATCATTGCCGCTGGTACGGGTGAGTTCGAGGCTGGTATCTCCAAGGATGGCCAGACCCGCGAGCACGCCCTGCTGGCCTACACCCTCGGTGTCCGGCAGCTCATTGTC-----------------------------------------------------------------------------------------------------------------------------------------------------------------------------------------------------------------------------------------------------------------------------------------------------------------------------------------------------------------------------------------------------------------------------------------------------------------
Leptographium_pseudoalbum_CBS276_54         -----------------------------------------------------------------------------------------------------------------------------------------------------------------------------------------------------------------------------------CAGCAGATTTCCAGCGAGCACGGTCTCGACAGCA-ATGGCGTGTATGT-GTTTTCGTGTATTCT-ATTGC-AAACGCCTA-----TCAAAACGA----TGCTAACCCT-CTACTAGGTACACCGGAACGTCCGAGTTCCAGCTGGAACGCATGAGC----GTGTACTTCAACGAGGCCTCTGGC------AACAAGTACGTTCCCCGCGCCGTGCTGGTCGATCTGGAGCCCGGCACGATGGACGCTGTCCGCGCCGGTCCCTTTGGCCAGCTCTTCCGCCCGGACAACTTTGTTTTCGGA-------------------------------------------------------------------------------------------------------------------------------------------------------------------------------------------------------------------------------------------------------------------------------------------------------------------------------------------------------------------------------------------------------------------------------------------------TTCGAGAAGGTGAGTTTCTTCCCATCAG--------TTTTTCACC-----ATTCTTGCCACCCAAAGCACCTATTTCCCTCC------------------------------------GAAAAAAAACCTA-GCAAGTTTTTCTT----GTTAGCTTGGCATTACATTACACGCGCC----GTCCTTCTGCCT-T-CCCCTCCA-TTTGGAAGTGGGGCTTGGAGGGGCAACTTT-----------------------------------TCCCGGCACA-TTTTTTTGGCGGTCAGCACATGGAGAATCCGT------TGCCTTGGGCACGGA-CCATGGACCACTGCACAA-CAGA-TCTCGTCT-CC--GCCCCAACATCATACATCATCCCCACCACATCCAT-CCAGGCGCCTTGCAT-----------------------GTC-ACTAACAACCAAATCAGGAAGCCGCTGAGCTGGGCAAGGGCTCCTTCAAGTACGCATGGGTGCTTGACAAGCTCAAGGCCGAGCGCGAGCGCGGTATCACCATTGATATTGCTCTGTGGAAGTTCGAGACCCCGCGGTACTACGTCACCGTCATTGGTATG-TTTT-----GTCTGTCTATCCACGTGTCTGCCGCCTCTTTCTAACAGTTGCAGACGCCCCGGGCCATCGTGATTTCATCAAGAACATGATCACGGGCACGTCGCAGGCCGACTGCGCTATCCTGATCATTGCCGCCGGTACGGGCGAG-----------------------------------------------------------------------------------------------------------------------------------------------------------------------------------------------------------------------------------------------------------------------------------------------------------------------------------------------------------------------------------------------------------------------------------------------------------------------------------------------------------------------------------------------------
Leptographium_radiaticola_CMW12323          ------------------------------------------------------------------------------------------------------------------------------------------------------------------------------------------------------TGGTAACCAA-ATCGGTGCTGCTTTCTGGCAGCAGATCTCCAGCGAGCACGGCCTTGACAGCA-ATGGCGTGTATGT-TCTTGGCCTT------ACTTT-TTACGGATA-----ATGTAAGCATGATTGCTAATTT--CTATTAGGTACAACGGCACCTCCGACTTCCAGCTGGAGCGCATGAGC----GTGTACTTCAACGAGGCCTCGGGC------AACAAGTACGTGCCTCGCGCCGTGCTTGTCGATCTCGAGCCCGGCACGATGGATGCTGTGCGCGCTGGCCCCTTTGGCCAGCTCTTCCGCCCGGACAACTTCGTTTTCGGCCAGTCGGGTGCCGGCAACAACTGGGCCAAGGGTCACTACACTGAGGTTA????G----------------------------------------------------------------------------------------------GGATTAC?GGTGTGGAC-------------------------------------------------------------------------------------------------AGCCATG--------------------------------------------------TCTGGATCGACGG--------------------------------------------------------------------------GGTATCGACAAGCGGACCATCGAGAAGTTCGAGAAGGTGAGTTTTTGAT--------------------ACT-----ACTAC--CCAC--AAATCACACATTTTACCCT-------CCTC-CTCCCA-ACAAAGCCAT--------------------------TTTTTTTT-----TCAAACCGT-----CCACACGCG-----------TTTTCCCAC-T-CTCCATTA-TCAAAAAGTGGGG-TTGGAGGGGCAATGCT-------TGCC-------CAGCCTGTCTGGT--GGACCCTGAAAA-TTTTTTTGCTGGTCAAAGCTTGGGGATTCTCCCCGATTGCTCTTGCGCACGGA-CC-------ACTCCACAGGAAGA-TCTCATCTACC--TCACCC---ATGTCGCCCATCCCCACGATTTCAGT-CACCCACACTATTGT-----------------CTTACAGTG-ACTAACAACCGAATCAGGAAGCCGCTGAGCTGGGCAAGGGCTCGTTCAAGTACGCATGGGTTCTTGACAAGCTTAAGGCCGAGCGCGAGCGCGGTATCACCATCGATATTGCTCTGTGGAAGTTCGAGACCCCCCGGTACTACGTCACCGTCATTGGTATG-TTGC------TCGCTCCATGTGTTCGTTTGTGCATGCATGCTAACCCTGCCAGACGCCCCGGGCCATCGTGACTTCATCAAGAACATGATCACGGGCACGTCGCAGGCCGACTGCGCTATCCTGATCATTGCTGCCGGTACGGGTGAGTTCGAGGCTGGTATCTCCAAGGATGGCCAGACCCGCGAGCACGCTCTGCTGGCCTACACCCTTGGTGTCCGGCAGCTCATTGTCGCCATCAACAAGATGGACACCACCAAGTGGTCGGAGGACCGCTACAACGAGATCATCAAGGAGACGTCCAACTTCATCAAGAAGGTCGGCTACAACCCCAAGACGGTCGCGTTCGTGCCCATCTCTGGCTTCAACG-------------------------------------------------------------------------------------------------------------------------------------------------------------------------------------------------------------------------------------------------------------------------------------------------------------------------
Leptographium_radiaticola_CMW_9988          -------------------------------------------------------------------------------------------------------------------------------------------------------------------------------------------------------GGTAACCAA-ATCGGTGCTGCTTTCTGGCAGCAGATCTCCAGCGAGCACGGCCTTGACAGCA-ATGGCGTGTATGT-TCTTGGCCTT------ACTTT-TTACGGATA-----ATGTAAGCATGATTGCTAATTT--CTATTAGGTACAACGGCACCTCCGACTTCCAGCTGGAGCGCATGAGC----GTGTACTTCAACGAGGCCTCGGGC------AACAAGTACGTGCCTCGCGCCGTGCTTGTCGATCTCGAGCCCGGCACGATGGATGCTGTGCGCGCTGGCCCCTTTGGTCAGCTCTTCCGCCCGGACAACTTCGTTTTCGGCCAGTCGGGTGCCGGCAACAACTGGGCCAAGGGTCACTACACTGAGGGT---------------------------------------------------------------------------------------------------------------------------------------------------------------------------------------------------------------------------------------------------------------------------------------------------------------------------------------------------------------------------------GCGTCCCATCGAGAAGTTCGAGAAGGTGAGTTTTTGAT--------------------ACT-----ACTAC--CCAC-AAAATCACACATTTTACCCT-------CCTC-CTCCCA-ACAAAGCCT---------------------------TTTTTTTT-----TCAAACCGT-----CCACACGCG-----------TTTTCCCAC-T-CTCCATTA-TCAAAAAGTGGGG-TTGGAGGGGCAATGCT-------TGCC-------CAGCCTGCCTGGT--GGACCCTGAAAA-TTTTTTTGCTGGTCAAAGCTTGGGGATTCTCCCCGACTGCTCTTGCGCACGGA-CC-------ACTCCACAGGAAGA-TCTCATCTACC--TCACCC---ATGTCGCCCATCCCCACGATTTCAGC-CACCCACACTATTGT-----------------CTTACAGTC-ACTAACAACCGAATCAGGAAGCCGCTGAGCTGGGCAAGGGCTCGTTCAAGTACGCATGGGTTCTTGACAAGCTTAAGGCCGAGCGCGAGCGCGGTATCACCATCGATATTGCTCTGTGGAAGTTCGAGACCCCCCGGTACTACGTCACCGTCATTGGTATG-TTGC------TCGCTCCATGTGTTCGTTGGTGCATGCATGCTAACCCTGCCAGACGCCCCGGGCCATCGTGACTTCATCAAGAACATGATCACGGGCACGTCGCAGGCCGACTGCGCTATCCTGATCATTGCTGCCGGTACGGGTGAGTTCGAGGCTGGTATCTCCAAGGATGGCCAGACCCGCGAGCACGCTCTGCTGGCTTTCACCCTGGGTGTCCGGCAGCTGATTGTCGCCATCAACAAGATGGACACCGCCAAGTGGTCCGAGGATCGCTACAAGGAGATCATCAAGGAGACGTCCAACTTCATCAAGAAGGTCGGCTACAACCCCAAGACGGTCGCTTTCGTGCCCATCTCCGGCTTC-----------------------------------------------------------------------------------------------------------------------------------------------------------------------------------------------------------------------------------------------------------------------------------------------------------------------------
Leptographium_radiaticola_KFL15So           -------------------------------------------------------------------------------------------------------------------------------------------------------------------------------------------------------GGTAACCAA-ATCGGTGCTGCTTTCTGGCAGCAGATCTCCAGCGAGCACGGCCTTGACAGCA-ATGGCGTGTATGT-TCTTGGCCTT------ACTGT-CTACGGATA-----ATGTAAGCATGATTGCTAATTT--CTATTAGGTACAACGGCACCTCCGACTTCCAGCTGGAGCGCATGAGC----GTGTACTTCAACGAGGCCTCGGGC------AACAAGTACGTGCCTCGCGCCGTGCTTGTCGATCTCGAGCCCGGCACGATGGATGCTGTGCGCGCTGGCCCCTTTGGCCAGCTCTTCCGCCCGGACAACTTCGTTTTCGGCCAGTCGGGTGCCGGCAACAACTGGGCCAAGGGTCACTACACTGAGGGT----------------------------------------------------------------------------------------------------------------------------------------------------------------------------------------------------------------------------------------------------------------------------------------------------------------------------------------T-------------GATCTACCAGTGCGGTGGTATCGACAAGCGGACCATCGAGAAGTTCGAGAAGGTGAGTTTTTGAT--------------------ACT-----ACTAC--CCAC--AAATCACACATTTTACCCT-------CCTC-CTCCCA-ACAAAGCCAT--------------------------TTTTTTTT-----TCAAACCGT-----CCACACGCG-----------TTTTCCCTC-T-CTCCATTA-TCAAAAAGTGGGG-TTGGAGGGGCAATGCT-------TGCC-------CAGCCTGTCTGGT--GGACCCTGAAAA-TTTTTTTGCTGGTCAAAGCTTGGGAATTCTCCCCGATTGCTCTTGCGCACGGA-CC-------ACTCCACAGGAAGA-TCTCATCTACC--TCACCC---ATGTCGCCCATCCCCACGATTTCAGT-CACCCACACTATTGT-----------------CTTACAGTG-ACTAACAACCGAATCAGGAAGCCGCTGAGCTGGGCAAGGGCTCGTTCAAGTATGCATGGGTTCTTGACAAGCTTAAGGCCGAGCGCGAGCGCGGTATCACCATCGATATTGCTCTGTGGAAGTTCGAGACCCCCCGGTACTACGTCACCGTCATTGGTATG-TTGC------TCGCTCCATGTGTTCGTTTGTGCATGCATGCTAACCCTGCCAGACGCCCCGGGCCATCGTGACTTCATCAAGAACATGATCACGGGCACGTCGCAGGCCGACTGCGCTATCCTGATCATTGCTGCCGGTACGGGTGAGTTCGAGGCTGGTATCTCCAAGGATGGCCAGACCCGCGAGCACGCTCTGCTGGCCTACACCCTTGGTGTCCGGCAGCTCATTGTCGCCATCAACAAGATGGACACCACCAAGTGGTCGGAGGACCGCTACAACGAGATCATCAAGGAGACGTCCAACTTCATCAAGAAGGTCGGCTACAACCCCAAGACGGTCGCGTTCGTGCCCATCTCTGGCTTCAACGGCGACAACATGCT------------------------------------------------------------------------------------------------------------------------------------------------------------------------------------------------------------------------------------------------------------------------------------------------------------
Leptographium_radiaticola_KFL16So           -------------------------------------------------------------------------------------------------------------------------------------------------------------------------------------------------------GGTAACCAA-ATCGGTGCTGCTTTCTGGCAGCAGATCTCCAGCGAGCACGGCCTTGACAGCA-ATGGCGTGTATGT-TCTTGGCCTT------ACTGT-CTACGGATA-----ATGTAAGCATGATTGCTAATTT--CTATTAGGTACAACGGCACCTCCGACTTCCAGCTGGAGCGCATGAGC----GTGTACTTCAACGAGGCCTCGGGC------AACAAGTACGTGCCTCGCGCCGTGCTTGTCGATCTCGAGCCCGGCACGATGGATGCTGTGCGCGCTGGCCCCTTTGGCCAGCTCTTCCGCCCGGACAACTTCGTTTTCGGCCAGTCGGGTGCCGGCAACAACTGGGCCAAGGGTCACTACACTGAGGGT----------------------------------------------------------------------------------------------------------------------------------------------------------------------------------------------------------------------------------------------------------------------------------------------------------------------------------------T-------------GATCTACCAGTGCGGTGGTATCGACAAGCGGACCATCGAGAAGTTCGAGAAGGTGAGTTTTTGAT--------------------ACT-----ACTAC--CCAC--AAATCACACATTTTACCCT-------CCTC-CTCCCA-ACAAAGCCAT--------------------------TTTTTTTT-----TCAAACCGT-----CCACACGCG-----------TTTTCCCTC-T-CTCCATTA-TCAAAAAGTGGGG-TTGGAGGGGCAATGCT-------TGCC-------CAGCCTGTCTGGT--GGACCCTGAAAA-TTTTTTTGCTGGTCAAAGCTTGGGAATTCTCCCCGATTGCTCTTGCGCACGGA-CC-------ACTCCACAGGAAGA-TCTCATCTACC--TCACCC---ATGTCGCCCATCCCCACGATTTCAGT-CACCCACACTATTGT-----------------CTTACAGTG-ACTAACAACCGAATCAGGAAGCCGCTGAGCTGGGCAAGGGCTCGTTCAAGTACGCATGGGTTCTTGACAAGCTTAAGGCCGAGCGCGAGCGCGGTATCACCATCGATATTGCTCTGTGGAAGTTCGAGACCCCCCGGTACTACGTCACCGTCATTGGTATG-TTGC------TCGCTCCATGTGTTCGTTTGTGCATGCATGCTAAACCTGCCAGACGCCCCGGGCCATCGTGACTTCATCAAGAACATGATCACGGGCACGTCGCAGGCCGACTGCGCTATCCTGATCATTGCTGCCGGTACGGGTGAGTTCGAGGCTGGTATCTCCAAGGATGGCCAGACCCGCGAGCACGCTCTGCTGGCCTACACCCTTGGTGTCCGGCAGCTCATTGTCGCCATCAACAAGATGGACACCACCAAGTGGTCGGAGGACCGCTACAACGAGATCATCAAGGAGACGTCCAACTTCATCAAGAAGGTCGGCTACAACCCCAAGACGGTCGCGTTCGTGCCCATCTCTGGCTTCAACGGCGACAACATGCT------------------------------------------------------------------------------------------------------------------------------------------------------------------------------------------------------------------------------------------------------------------------------------------------------------
Leptographium_radiaticola_KFL65So           -------------------------------------------------------------------------------------------------------------------------------------------------------------------------------------------------------GGTAACCAA-ATCGGTGCTGCTTTCTGGCAGCAGATCTCCAGCGAGCACGGCCTTGACAGCA-ATGGCGTGTATGT-TCTTGGCCTT------ACTTT-TTACGGATA-----ATGTAAGCATGATTGCTAATTT--CTATTAGGTACAACGGCACCTCCGACTTCCAGCTGGAGCGCATGAGC----GTGTACTTCAACGAGGCCTCGGGC------AACAAGTACGTGCCTCGCGCCGTGCTTGTCGATCTCGAGCCCGGCACGATGGATGCTGTGCGCGCTGGCCCCTTTGGTCAGCTCTTCCGCCCGGACAACTTCGTTTTCGGCCAGTCGGGTGCCGGCAACAACTGGGCCAAGGGTCACTACACTGAGGGT----------------------------------------------------------------------------------------------------------------------------------------------------------------------------------------------------------------------------------------------------------------------------------------------------------------------------------------T-------------GATCTACCAGTGCGGTGGTATCGACAAGCGGACCATCGAGAAGTTCGAGAAGGTGAGTTTTTGAT--------------------ACT-----ACTAC--CCAC--AAATCACACATTTTACCCT-------CCTC-CTCCCA-ACAAAGCCAT--------------------------TTTTTTTT-----TCAAACCGT-----CCACACGCG-----------TTTTCCCTC-T-CTCCATTA-TCAAAAAGTGGGG-TTGGAGGGGCAATGCT-------TGCC-------CAGCCTGTCTGGT--GGACCCTGAAAA-TTTTTTTGCTGGTCAAAGCTTGGGGATTCTCCCCGATTGCTCTTGCGCACGGA-CC-------ACTCCACAGGAAGA-TCTCATCTACC--TCACCC---ATGTCGCCCATCCCCACGATTTCAGT-CACCCACACTATTGT-----------------CTTACAGTG-ACTAACAACCGAATCAGGAAGCCGCTGAGCTGGGCAAGGGCTCGTTCAAGTACGCATGGGTTCTTGACAAGCTTAAGGCCGAGCGCGAGCGCGGTATCACCATCGATATTGCTCTGTGGAAGTTCGAGACCCCCCGGTACTACGTCACCGTCATTGGTATG-TTGC------TCGCTCCATGTGTTCGTTTGTGCATGGATGCTAACCCTGCCAGACGCCCCGGGCCATCGTGACTTCATCAAGAACATGATCACGGGCACGTCGCAGGCCGACTGCGCTATCCTGATCATTGCTGCCGGTACGGGTGAGTTCGAGGCTGGTATCTCCAAGGATGGCCAGACCCGCGAGCACGCTCTGCTGGCCTACACCCTTGGTGTCCGGCAGCTCATTGTCGCCATCAACAAGATGGACACCACCAAGTGGTCGGAGGACCGCTACAACGAGATCATCAAGGAGACGTCCAACTTCATCAAGAAGGTCGGCTACAACCCCAAGACGGTCGCGTTCGTGCCCATCTCTGGCTTCAACGGCGACAACATGCT------------------------------------------------------------------------------------------------------------------------------------------------------------------------------------------------------------------------------------------------------------------------------------------------------------
Leptographium_radiaticola_KFL6So            -------------------------------------------------------------------------------------------------------------------------------------------------------------------------------------------------------GGTAACCAA-ATCGGTGCTGCTTTCTGGCAGCAGATCTCCAGCGAGCACGGCCTTGACAGCA-ATGGCGTGTATGT-TCTTGGCCTT------ACTTT-TTACGGATA-----ATGTAAGCATGATTGCTAATTT--CTATTAGGTACAACGGCACCTCCGACTTCCAGCTGGAGCGCATGAGC----GTGTACTTCAACGAGGCCTCGGGC------AACAAGTACGTGCCTCGCGCCGTGCTTGTCGATCTCGAGCCCGGCACGATGGATGCTGTGCGCGCTGGCCCCTTTGGTCAGCTCTTCCGCCCGGACAACTTCGTTTTCGGCCAGTCGGGTGCCGGCAACAACTGGGCCAAGGGTCACTACACTGAGGGT----------------------------------------------------------------------------------------------------------------------------------------------------------------------------------------------------------------------------------------------------------------------------------------------------------------------------------------T-------------GATCTACCAGTGCGGTGGTATCGACAAGCGGACCATCGAGAAGTTCGAGAAGGTGAGTTTTTGAT--------------------ACT-----ACTAC--CCAC--AAATCACACATTTTACCCT-------CCTC-CTCCCA-ACAAAGCCAT--------------------------TTTTTTTT-----TCAAACCGT-----CCACACGCG-----------TTTTCCCTC-T-CTCCATTA-TCAAAAAGTGGGG-TTGGAGGGGCAATGCT-------TGCC-------CAGCCTGCCTGGT--GGACCCTGAAAA-TTTTTTTGCTGGTCAAAGCTTGGGGATTCTCCCCGACTGCTCTTGCGCACGGA-CC-------ACTCCACAGGAAGA-TCTCATCTACC--TCACCC---ATGTCGCCCATCCCCACGATTTCAGC-CACCCACACTATTGT-----------------CTTACAGTC-ACTAACAACCGAATCAGGAAGCCGCTGAGCTGGGCAAGGGCTCGTTCAAGTACGCATGGGTTCTTGACAAGCTTAAGGCCGAGCGCGAGCGCGGTATCACCATCGATATTGCTCTGTGGAAGTTCGAGACCCCCCGGTACTACGTCACCGTCATTGGTATG-TTGC------TCGCTCCATGTGTTCGTTGGTGCATGCATGCTAACCCTGCCAGACGCCCCGGGCCATCGTGACTTCATCAAGAACATGATCACGGGCACGTCGCAGGCCGACTGCGCTATCCTGATCATTGCTGCCGGTACGGGTGAGTTCGAGGCTGGTATCTCCAAGGATGGCCAGACCCGCGAGCACGCTCTGCTGGCCTACACCCTTGGTGTCCGGCAGCTCATTGTCGCCATCAACAAGATGGACACCACCAAGTGGTCGGAGGACCGCTACAACGAGATCATCAAGGAGACGTCCAACTTCATCAAGAAGGTCGGCTACAACCCCAAGACGGTCGCGTTCGTGCCCATCTCTGGCTTCAACGGCGACAACATGCT------------------------------------------------------------------------------------------------------------------------------------------------------------------------------------------------------------------------------------------------------------------------------------------------------------
Leptographium_radiaticola_NFF1620           -------------------------------------------------------------------------------------------------------------------------------------------------------------------------------------------------------------AAA-ATCGGTGCTGCTTTCTGGCAGCAGATCTCCAGCGAGCACGGCCTTGACAGCA-ATGGCGTGTATGT-TCTTGGCCTT------ACTGT-CTACGGATA-----ATGTAAGCATGATTGCTAATTT--CTATTAGGTACAACGGCACCTCCGACTTCCAGCTGGAGCGCATGAGC----GTCTACTTCAACGAGGCCTCGGGC------AACAAGTACGTGCCTCGCGCCGTGCTTGTCGATCTCGAGCCCGGCACGATGGATGCTGTGCGCGCTGGCCCCTTTGGCCAGCTCTTCCGCCCGGACAACTTCGTTTTCGGCCAGTCGGGTGCCGGCAACAACTGGGCCAAGGGTCACTACACTGAGGGT---------------------------------------------------------------------------------------------------------------------------------------------------------------------------------------------------------------------------------------------------------------------------------------------------------------------------------------------------------------------------CGACAAGCGTACCATCGAGAAGTTCGAGAAGGTGAGTTTTTGAT--------------------ACT-----ACTAC--CCAC-AAAATCACACATTTTACCCT-------CCTC-CTCCCA-ACAAAGCCA----------------------------TTTTTTT-----TCAAACCGT-----CCACACGCG-----------TTTTCCCAC-T-CTCCATTA-TCAAAAAGTGGGG-TTGGAGGGGCAATGCT-------TGCC-------CAGCCTGTCTGGT--GGACCCTGAAAA-TTTTTTTGCTGGTCAAAGCTTGGGGATTCTCCCCGACTGCTCTTGCGCACGGA-CC-------ACTCCACAGGAAGA-TCTCATCTACC--TCACCC---ATGTCGCCCATCCCCACGA-TTCAGC-CACCCACACTATTGT-----------------CTTACAGTC-ACTAACAACCGAATCAGGAAGCCGCTGAGCTGGGCAAGGGCTCGTTCAAGTACGCATGGGTTCTTGACAAGCTTAAGGCCGAGCGCGAGCGCGGTATCACCATCGATATTGCTCTGTGGAAGTTCGAGACCCCCCGGTACTACGTCACCGTCATTGGTATG-TTGC------TCGCTCCATGTGTTCGTTTGTGTCTGCATGCTAACCCTGCCAGACGCCCCGGGCCATCGTGACTTCATCAAGAACATGATCACGGGCACGTCGCAGGCCGACTGCGCTATCCTGATCATTGCTGCCGGTACGGGTGAGTTCGAGGCTGGTATCTCCAAGGATGGCCAGACCCGCGAGCACGCTCTGCTGGCCTACACCCTTGGTGTCCGGCAGCTCATTGTCGCCATCAACAAGATGGACACCACCAAGTGGTCGGAGGACCGCTACAACGAGATCATCAAGGAGACGTCCAACTTCATCAAGAAG-----------------------------------------------------------------------------------------------------------------------------------------------------------------------------------------------------------------------------------------------------------------------------------------------------------------------------------------------------------------------------
Leptographium_radiaticola_NFF1621           ------CTCCAGACCGGCCAATGCGTACGTCCTGCTACATGAC-----------------------------------------------------------------------------------AATCATCGACATCCTTGGGTTTCCACA-------GAACACGTTGGAACTGACACGTTTGCACAAC------AGGGCAACCAA-ATCGGTGCCGCTTTCTGGCAGCAGATCTCCAGCGAGCACGGCCTTGACAGCA-ATGGCGTGTATGT-TCTTGGCCTT------ACTGT-CTACGGATA-----ATGTAAGCATGATTGCTAATTT--CTATTAGGTACAACGGCACCTCCGACTTCCAGCTGGAGCGCATGAGC----GTCTACTTCAACGAGGCCTCGGGC------AACAAGTACGTGCCTCGCGCCGTGCTTGTCGATCTCGAGCCCGGCACGATGGATGCTGTGCGCGCTGGCCCCTTTGGCCAGCTCTTCCGCCCGGACAACTTCGTTTTCGGCCAGTCGGGTGCCGGCAACAACTGGGCCAAGGGTCACTACACTGAGGGT-----------------------------------------------------------------------------------------------------------------------------------------------------------------------------------------------------------------------------------------------------------------------------------------------------------------------------------------------------------------------------------------------AGTTCGAGAAGGTGAGTTTTTGAT--------------------ACT-----ACTAC--CCAC-AAAATCACACATTTTACCCT-------CCTC-CTCCCA-ACAAAGCCA----------------------------TTTTTTT-----TCAAACCGT-----CCACACGCG-----------TTTTCCCAC-T-CTCCATTA-TCAAAAAGTGGGG-TTGGAGGGGCAATGCT-------TGCC-------CAGCCTGTCTGGT--GGACCCTGAAAA-TTTTTTTGCTGGTCAAAGCTTGGGGATTCTCCCCGACTGCTCTTGCGCACGGA-CC-------ACTCCACAGGAAGA-TCTCATCTACC--TCACCC---ATGTCGCCCATCCCCACGA-TTCAGC-CACCCACACTATTGT-----------------CTTACAGTC-ACTAACAACCGAATCAGGAAGCCGCTGAGCTGGGCAAGGGCTCGTTCAAGTACGCATGGGTTCTTGACAAGCTTAAGGCCGAGCGCGAGCGCGGTATCACCATCGATATTGCTCTGTGGAAGTTCGAGACCCCCCGGTACTACGTCACCGTCATTGGTATG-TTGC------TCGCTCCATGTGTTCGTTTGTGTCTGCATGCTAACCCTGCCAGACGCCCCGGGCCATCGTGACTTCATCAAGAACATGATCACGGGCACGTCGCAGGCCGACTGCGCTATCCTGATCATTGCTGCCGGTACGGGTGAGTTCGAGGCTGGTATCTCCAAGGATGGCCAGACCCGCGAGCACGCTCTGCTGGCCTACACCCTTGGTGTCCGGCAGCTCATTGTCGCCATCAACAAGATGGACACCACCAAGTGGTCGGAGGACCGCTACAACGAGATCATCAAGGAGACGTCCAACTTCATCAAGAAGGTCGGCTACAACCCCAAGACGGTCGCGTTC-----------------------------------------------------------------------------------------------------------------------------------------------------------------------------------------------------------------------------------------------------------------------------------------------------------------------------------------------
Leptographium_radiaticola_NFF1622           ------CTCCAGACCGGCCAATGCGTACGTCCTGCTACATGAC-----------------------------------------------------------------------------------AATCATCGACATCCTTGGGTTTCCACA-------GAACACGTTGGAACTGACACGTTTGCACAAC------AGGGCAACCAA-ATCGGTGCCGCTTTCTGGCAGCAGATCTCCAGCGAGCACGGCCTTGACAGCA-ATGGCGTGTATGT-TCTTGGCCTT------ACTGT-CTACGGATA-----ATGTAAGCATGATTGCTAATTT--CTATTAGGTACAACGGCACCTCCGACTTCCAGCTGGAGCGCATGAGC----GTCTACTTCAACGAGGCCTCGGGC------AACAAGTACGTGCCTCGCGCCGTGCTTGTCGATCTCGAGCCCGGCACGATGGATGCTGTGCGCGCTGGCCCCTTTGGCCAGCTCTTCCGCCCGGACAACTTCGTTTTCGGCCAGTCGGGTGCCGGCAACAACTGGGCCAAGGGTCACTACACTGAGGGT-------------------------------------------------------------------------------------------------------------------------------------------------------------------------------------------------------------------------------------------------------------------------------------------------------------------------------------------------------------------------------------------------------AAGGTGAGTTTTTGAT--------------------ACT-----ACTAC--CCAC-AAAATCACACATTTTACCCT-------CCTC-CTCCCA-ACAAAGCCA----------------------------TTTTTTT-----TC-AACCGT-----CCACACGCG-----------TTTTCCCAC-T-CTCCATTA-TCAAAAAGTGGGG-TTGGAGGGGCAATGCT-------TGCC-------CAGCCTGTCTGGT--GGACCCTGAAAA-TTTTTTTGCTGGTCAAAGCTTGGGGATTCTCCCCGACTGCTCTTGCGCACGGA-CC-------ACTCCACAGGAAGA-TCTCATCTACC--TCACCC---ATGTCGCCCATCCCCACGA-TTCAGC-CACCCACACTATTGT-----------------CTTACAGTC-ACTAACAACCGAATCAGGAAGCCGCTGAGCTGGGCAAGGGCTCGTTCAAGTACGCATGGGTTCTTGACAAGCTTAAGGCCGAGCGCGAGCGCGGTATCACCATCGATATTGCTCTGTGGAAGTTCGAGACCCCCCGGTACTACGTCACCGTCATTGGTATG-TTGC------TCGCTCCATGTGTTCGTTTGTGTCTGCATGCTAACCCTGCCAGACGCCCCGGGCCATCGTGACTTCATCAAGAACATGATCACGGGCACGTCGCAGGCCGACTGCGCTATCCTGATCATTGCTGCCGGTACGGGTGAGTTCGAGGCTGGTATCTCCAAGGATGGCCAGACCCGCGAGCACGCTCTGCTGGCCTACACCCTTGGTGTCCGGCAGCTCATTGTCGCCATCAACAAGATGGACACCACCAAGTGGTCGGAGGACCGCTACAACGAGATCATCAAGGAGACGTCCAACTTCATCAAGAAGGTCGGCTACAACCCCAAGACGGTCGCGTTC-----------------------------------------------------------------------------------------------------------------------------------------------------------------------------------------------------------------------------------------------------------------------------------------------------------------------------------------------
Leptographium_radiaticola_VPRI43523         GTGCATCTCCAGACCGGCCAATGCGTACGTCCTGCTACATGAC-----------------------------------------------------------------------------------AATCATCGACATCTTTGGGTTTCCACA-------GAACACGTTAGAACTGACACGTTTGCACAAC------AGGGCAACCAA-ATCGGTGCCGCTTTCTGGCAGCAGATCTCCAGCGAGCACGGCCTTGACAGCA-ATGGCGTGTATGT-TCTTGGCCTT------ACTGT-CTACGGATA-----ATGTAAGCATGATTGCTAATTT--CTATTAGGTACAACGGCACCTCCGACTTCCAGCTGGAGCGCATGAGC----GTGTACTTCAACGAGGCCTCGGGC------AACAAGTACGTGCCTCGCGCCGTGCTTGTCGATCTCGAGCCCGGCACGATGGATGCTGTGCGCGCTGGCCCCTTTGGTCAGCTCTTCCGCCCGGACAACTTCGTTTTCGGCCAGTCGGGTGCCGGCAACAACTGGGCCAAGGGTCACTACACTGAGGGTGCCGAGCTTGTGGACCAGGTGCTCGACGTTGTCCGTCGCGAGGCGGAGGGCTGCGACTGCCTCCAGGGCTTCCAGATCACGCACTCCCTGGGTGGTGGCACGGGTGCCGGTATGGGCACTCTGCTGATCTCCAAGATCCGCGAGGAGTTCCCCGACCGGATGATGGCGACGTTCTCGGTGGTGCCGTCGCCCAAGGTGTCGGACACGGTTGTTGAGCCGTACAACGCGACGCTGTCGGTGCACCAGCTGGTGGAGAACTCGGACGAGACGTTCTGCATTGACAACGAGGCTCTGTACGACATTTGCATGCGGACGCTGAAGCTGCCCA-----------------------GTGCGGTGGTATCGACAAGCGGACCATCGAGAAGTTCGAGAAGGTGAGTTTTTGAT--------------------ACT-----ACTAC--CCAC-AAAATCACACATTTTACCCT-------CCTC-CTCCCA-ACAAAGCCAT--------------------------TTTTTTTT-----TCAAACCGT-----CCACACGCG-----------TTTTCCCAC-T-CTCCATTA-TCAAAAAGTGGGG-TTGGAGGGGCAATGCT-------TGCC-------CAGCCTGTCTGGT--GGACCCTGAAAA-TTTTTTTGCTGGTCAAAGCTTGGGGATTCTCCCCGATTGCTCTTGCGCACGGA-CC-------ACTCCACAGGAAGA-TCTCATCTACC--TCACCC---ATGTCGCCCATCCCCACGATTTCAGT-CACCCACACTATTGT-----------------CTTACAGTG-ACTAACAACCGAATCAGGAAGCCGCTGAGCTGGGCAAGGGCTCGTTCAAGTACGCATGGGTTCTTGACAAGCTTAAGGCCGAGCGCGAGCGCGGTATCACCATCGATATTGCTCTGTGGAAGTTCGAGACCCCCCGGTACTACGTCACCGTCATTGGTATG-TTGC------TCGCTCCATGTGTTCGTTTGTGCATGCATGCTAACCCTGCCAGACGCCCCGGGCCATCGTGACTTCATCAAGAACATGATCACGGGCACGTCGCAGGCCGACTGCGCTATCCTGATCATTGCTGCCGGTACGGGTGAGTTCGAGGCTGGTATCTCCAAGGATGGCCAGACCCGCGAGCACGCTCTGCTGGCCTACACCCTTGGTGTCCGGCAGCTCATTGTCGCCATCAACAAGATGGACACCACCAAGTGGTCGGAGGACCGCTACAACGAGATCATCAAGGAGACGTCCAACTTCATCAAGAAGGTCGGCTACAACCCCAAGACGGTCGCGTTCGTGCCCATCTCTGGCTTCAACGGCGACAACATGCTGGCTGCCTCCACCAACTGCCCCTGGTACAAGGGCTGGGAGAAGGAGGGCAAGGGCGGCAAGGTCACCGGCAAGACTCTGCTGGAGGCCATTGACGCTGTTGAGCCCCCCAAGCGCCCGACCGACAAGCCCCTGCGTCTGCCCCTCCAGGACGTGTACAAGATTGGTGGTATCGGCACAGTCCCGGTCGGCCGTATCGAGACGGGTATCCTCAAGCCCGGTATGGTCGTCACCTTTGCTCCCTCCAACGTCACCACGGAAGTCAAGTCCGTCGAGATGCACCACGAGCAGCTCGTCCAGGG
Leptographium_radiaticola_VPRI43839         GTGCATCTCCAGACCGGCCAATGCGTACGTCCTGCTACATGAC-----------------------------------------------------------------------------------AATCATCGACATCCTTGGGTTTCCACA-------GAACACGTTGGAACTGACACGTTTGCACAAC------AGGGCAACCAA-ATCGGTGCCGCTTTCTGGCAGCAGATCTCCAGCGAGCACGGCCTTGACAGCA-ATGGCGTGTATGT-TCTTGGCCTT------ACTGT-CTACGGATA-----ATGTAAGCATGATTGCTAATTTC-TAATTAGGTACAACGGCACCTCCGACTTCCAGCTGGAGCGCATGAGC----GTCTACTTCAACGAGGCCTCGGGC------AACAAGTACGTGCCTCGCGCCGTGCTTGTCGATCTCGAGCCCGGCACGATGGATGCTGTGCGCGCTGGCCCCTTTGGCCAGCTCTTCCGCCCGGACAACTTCGTTTTCGGCCAGTCGGGTGCCGGCAACAACTGGGCCAAGGGTCACTACACTGAGGGTGCCGAGCTTGTGGACCAGGTGCTCGACGTTGTCCGTCGCGAGGCGGAGGGCTGCGACTGCCTCCAGGGCTTCCAGATCACGCACTCCCTGGGTGGTGGCACGGGTGCCGGTATGGGCACTCTGCTGATCTCCAAGATCCGCGAGGAGTTCCCCGACCGGATGATGGCGACGTTCTCGGTGGTGCCGTCGCCCAAGGTGTCGGACACGGTTGTTGAGCCGTACAACGCGACGCTGTCGGTGCACCAGCTGGTGGAGAACTCGGACGAGACGTTCTGCATTGACAACGAGGCTCTGTACGACATTTGCATGCGGACGCTGAAGCTGCCCA-----------------------GTGCGGTGGTATCGACAAGCGGACCATCGAGAAGTTCGAGAAGGTGAGTTTTTGAT--------------------ACT-----ACTAC--CCAC-AAAATCACACATTTTACCCT-------CCTC-CTCCCA-ACAAAGCCA----------------------------TTTTTTT-----TCAAACCGT-----CCACACGCG-----------TTTTCCCAC-T-CTCCATTA-TCAAAAAGTGGGG-TTGGAGGGGCAATGCT-------TGCC-------CAGCCTGTCTGGT--GGACCCTGAAAA-TTTTTTTGCTGGTCAAAGCTTGGGGATTCTCCCCGACTGCTCTTGCGCACGGA-CC-------ACTCCACAGGAAGA-TCTCATCTACC--TCACCC---ATGTCGCCCATCCCCACGA-TTCAGC-CACCCACACTATTGT-----------------CTTACAGTC-ACTAACAACCGAATCAGGAAGCCGCTGAGCTGGGCAAGGGCTCGTTCAAGTACGCATGGGTTCTTGACAAGCTTAAGGCCGAGCGCGAGCGCGGTATCACCATCGATATTGCTCTGTGGAAGTTCGAGACCCCCCGGTACTACGTCACCGTCATTGGTATG-TTGC------TCGCTCCATGTGTTCGTTTGTGTCTGCATGCTAACCCTGCCAGACGCCCCGGGCCATCGTGACTTCATCAAGAACATGATCACGGGCACGTCGCAGGCCGACTGCGCTATCCTGATCATTGCTGCCGGTACGGGTGAGTTCGAGGCTGGTATCTCCAAGGATGGCCAGACCCGCGAGCACGCTCTGCTGGCCTACACCCTTGGTGTCCGGCAGCTCATTGTCGCCATCAACAAGATGGACACCACCAAGTGGTCGGAGGACCGCTACAACGAGATCATCAAGGAGACGTCCAACTTCATCAAGAAGGTCGGCTACAACCCCAAGACGGTCGCGTTCGTGCCCATCTCTGGCTTCAACGGCGACAACATGCTGGCTGCCTCCACCAACTGCCCCTGGTACAAGGGCTGGGAGAAGGAGGGCAAGGGCGGCAAGGTCACCGGCAAGACTCTGCTGGAGGCCATTGACGCTGTCGAGCCCCCCAAGCGCCCGACCGACAAGCCCCTGCGTCTGCCCCTCCAGGACGTGTACAAGATTGGTGGTATCGGCACAGTCCCGGTCGGCCGTATCGAGACGGGTGTCCTCAAGCCCGGTATGGTCGTCACCTTTGCTCCCTCCAACGTCACCACGGAAGTCAAGTCCGTCGAGATGCACCACGAGCAGCTCGCCCAGGG
Leptographium_raffai_CMW_34451              ---------------------------------------------------------------------------------------------------------------------------------------------------------------------------------------------------------------------GTGCTGCTTTCTGGCAGCAGATTTCCAGCGAGCACGGTCTCGACAGCA-ATGGCGTGTATGT-GTTTTCGTGTATTCT-ATTGC-AAACGCCTA-----TCGAAACGA----TGCTAACTCTCCCACTAGGTACACCGGAACGTCCGAGTTCCAGCTGGAGCGCATGAGC----GTGTACTTCAACGAGGCCTCTGGC------AACAAGTACGTTCCCCGCGCCGTGCTGGTCGATCTGGAGCCCGGCACGATGGACGCTGTCCGCGCCGGTCCCTTTGGCCAGCTCTTCCGCCCGGACAACTTTGTTTTCGGCCAGTCCGGTGCCGGCAACAACTGGGCCAAGGGTCA----------------------------------------------------------------------------------------------------------------------------------------------------------------------------------------------------------------------------------------------------------------------------------------------------------------------------------------------------------------------------------------------------------------------------------------AG--------TTTTTCACC-----ATTCTTGCCACCCAAAGCACAATTTTCCCTCC-ATTTTTCCT---GCCCA-AAAAAC-CCAAGCGG----AAAAAAACCTA-GCAAGTTTTTTTT----CTTAGCTTGG-----CATTACACGCGCC----GGCCTTCTGCCT-T-CCCCTCCA-TTTGAAAGTGGGGCTTGGAGGGGCAATTCT-----------------------------------CACCGGCACA--TTTTTTGGCGGTCAGCACATGGAGAATCCGT------TGCCTTGGGCACGGA-CCATGGACCACTGCACAT-CAGA-TCTCATCT-CC--GCCCCAA---TATACATCATCCCCACCCCCTCCAT-CCTGGCGCCTTGCAT-----------------------GTC-ACTAACAACCAAAACAGGAAGCCGCTGAGCTGGGCAAGGGCTCCTTCAAGTACGCATGGGTGCTTGACAAGCTCAAGGCCGAGCGCGAGCGCGGTATCACCATTGATATTGCTCTGTGGAAGTTCGAGACCCCGCGGTACTACGTCACCGTCATTGGTATG-CTTTGTCTTGTCTGTCTA--CACGTGTCTGTCTCCTCGTTCTAACAATTGCAGACGCCCCGGGCCATCGTGATTTCATCAAGAACATGATCACGGGCACGTCGCAGGCCGACTGCGCTATCCTGATCATTGCCGCCGGTACGGGCGAGTTCGAGGCTGGTATCTCCAAGGATGGCCAGACCCGCGAGCACGCTCTGCTGGCCTTCACCCTGGGTGTCCGGCAGCTGATTGTC-----------------------------------------------------------------------------------------------------------------------------------------------------------------------------------------------------------------------------------------------------------------------------------------------------------------------------------------------------------------------------------------------------------------------------------------------------------------
Leptographium_rhizoidum_CMW22809            -----------------------------------------------------------------------------------------------------------------------------------------------------------------------------------------------------------------------------------CAGCAGATTTCCAGCGAGCACGGTCTCGACAGCA-ATGGCGTGTATGT-GCATCCGTCGATTTT-GATCC-AAACGCCCA-----TCAGAAC-A----TGCTAACTTT-GACCTAGGTACAACGGAACGTCCGAGTTCCAGCTGGAGCGCATGAGC----GTGTACTTCAACGAGGCCTCTGGC------AACAAGTACGTTCCCCGCGCCGTGCTGGTCGATCTGGAGCCTGGCACGATGGATGCTGTCCGCGCCGGTCCCTTTGGCCAGCTCTTCCGCCCGGACAACTTTGTGTTTGGC-------------------------------------------------------------------------------------------------------------------------------------------------------------------------------------------------------------------------------------------------------------------------------------------------------------------------------------------------------------------------------------------------------------------------------------------------TTCGAGAAGGTGAGTGCTCTCCCATTCC-------GCTTTTTACC-----AATCTCGCCACCCAAAGCACAATTTTCCTTCC-ATTTTCCCT---GCCCT-AAAACCCCCAAGCGG---AAAAAAATCTTT-CCAGGATTTTTTT----CTTAGCTTGG-----CATTGCACGC--------GCCTTCTGCCT-T-CCCCTCCATTTTGGAAGTGGGGCTTGGAGGGGCAACTTT-----------------------------------GCCC-GCACA-TTTTTTTGGCGGTCAGCACATGGAGAATCCGT------TGCCTTGGGCACGGA-CCATA--------------CAGA-TCTCATCT-CT--GCCCCAACATCCTACATCATCCCCACCACATCCAT-CCTGGCGTCATGCAT-----------------------GTCAACTAACAACCAAATTAGGAAGCTGCTGAGCTGGGCAAGGGCTCCTTCAAGTACGCATGGGTGCTTGACAAGCTCAAGGCCGAGCGTGAGCGCGGTATCACCATCGATATCGCTCTGTGGAAGTTCGAGACCCCGCGGTACTACGTCACCGTCATTGGTATG-TCTTGTCCGGTCTGTTTGTACACGTGTCTGTCGCCTGTTTCTAACAATTGCAGACGCCCCGGGCCATCGTGATTTCATCAAGAACATGATCACGGGCACGTCGCAGGCCGACTGCGCTATCCTGATCATTGCCGCCGGTACGGGCGAG-----------------------------------------------------------------------------------------------------------------------------------------------------------------------------------------------------------------------------------------------------------------------------------------------------------------------------------------------------------------------------------------------------------------------------------------------------------------------------------------------------------------------------------------------------
Leptographium_rhizoidum_CMW22810            -----------------------------------------------------------------------------------------------------------------------------------------------------------------------------------------------------------------------------------CAGCAGATTTCCAGCGAGCACGGTCTCGACAGCA-ATGGCGTGTATGT-GCATCCGTCGATTTT-GATCC-AAACGCCCA-----TCAGAAC-A----TGCTAACTTT-GACCTAGGTACAACGGAACGTCCGAGTTCCAGCTGGAGCGCATGAGC----GTGTACTTCAACGAGGCCTCTGGC------AACAAGTACGTTCCCCGCGCCGTGCTGGTCGATCTGGAGCCTGGCACGATGGATGCTGTCCGCGCCGGTCCCTTTGGCCAGCTCTTCCGCCCGGACAACTTTGTGTTTGGC-------------------------------------------------------------------------------------------------------------------------------------------------------------------------------------------------------------------------------------------------------------------------------------------------------------------------------------------------------------------------------------------------------------------------------------------------TTCGAGAAGGTGAGTGCTCTCCCATTCC-------GCTTTTTACC-----AATCTCGCCACCCAAAGCACAATTTTCCTTCC-ATTTTCCCT---GCCCT-AAAACCCCCAAGCGG---AAAAAAATCTTT-CCAGGATTTTTTT----CTTAGCTTGG-----CATTGCACGC--------GCCTTCTGCCT-T-CCCCTCCATTTTGGAAGTGGGGCTTGGAGGGGCAACTTT-----------------------------------GCCC-GCACA-TTTTTTTGGCGGTCAGCACATGGAGAATCCGT------TGCCTTGGGCACGGA-CCATA--------------CAGA-TCTCATCT-CT--GCCCCAACATCCTACATCATCCCCACCACATCCAT-CCTGGCGTCATGCAT-----------------------GTCAACTAACAACCAAATTAGGAAGCTGCTGAGCTGGGCAAGGGCTCCTTCAAGTACGCATGGGTGCTTGACAAGCTCAAGGCCGAGCGTGAGCGCGGTATCACCATCGATATCGCTCTGTGGAAGTTCGAGACCCCGCGGTACTACGTCACCGTCATTGGTATG-TCTTGTCCGGTCTGTTTGTACACGTGTCTGTCGCCTGTTTCTAACAATTGCAGACGCCCCGGGCCATCGTGATTTCATCAAGAACATGATCACGGGCACGTCGCAGGCCGACTGCGCTATCCTGATCATTGCCGCCGGTACGGGCGAG-----------------------------------------------------------------------------------------------------------------------------------------------------------------------------------------------------------------------------------------------------------------------------------------------------------------------------------------------------------------------------------------------------------------------------------------------------------------------------------------------------------------------------------------------------
Leptographium_rhizoidum_CMW22811            -----------------------------------------------------------------------------------------------------------------------------------------------------------------------------------------------------------------------------------CAGCAGATTTCCAGCGAGCACGGTCTCGACAGCA-ATGGCGTGTATGT-GCATCCGTCGATTTT-GATCC-AAACGCCCA-----TCAGAAC-A----TGCTAACTTT-GACCTAGGTACAACGGAACGTCCGAGTTCCAGCTGGAGCGCATGAGC----GTGTACTTCAACGAGGCCTCTGGC------AACAAGTACGTTCCCCGCGCCGTGCTGGTCGATCTGGAGCCTGGCACGATGGATGCTGTCCGCGCCGGTCCCTTTGGCCAGCTCTTCCGCCCGGACAACTTTGTGTTTGGC-------------------------------------------------------------------------------------------------------------------------------------------------------------------------------------------------------------------------------------------------------------------------------------------------------------------------------------------------------------------------------------------------------------------------------------------------TTCGAGAAGGTGAGTGCTCTCCCATTCC-------GCTTTTTACC-----AATCTCGCCACCCAAAGCACAATTTTCCTTCC-ATTTTCCCT---GCCCT-AAAACCCCCAAGCGG---AAAAAAATCTTT-CCAGGATTTTTTT----CTTAGCTTGG-----CATTGCACGC--------GCCTTCTGCCT-T-CCCCTCCATTTTGGAAGTGGGGCTTGGAGGGGCAACTTT-----------------------------------GCCC-GCACA-TTTTTTTGGCGGTCAGCACATGGAGAATCCGT------TGCCTTGGGCACGGA-CCATA--------------CAGA-TCTCATCT-CT--GCCCCAACATCCTACATCATCCCCACCACATCCAT-CCTGGCGTCATGCAT-----------------------GTCAACTAACAACCAAATTAGGAAGCTGCTGAGCTGGGCAAGGGCTCCTTCAAGTACGCATGGGTGCTTGACAAGCTCAAGGCCGAGCGTGAGCGCGGTATCACCATCGATATCGCTCTGTGGAAGTTCGAGACCCCGCGGTACTACGTCACCGTCATTGGTATG-TCTTGTCCGGTCTGTTTGTACACGTGTCTGTCGCCTGTTTCTAACAATTGCAGACGCCCCGGGCCATCGTGATTTCATCAAGAACATGATCACGGGCACGTCGCAGGCCGACTGCGCTATCCTGATCATTGCCGCCGGTACGGGCGAG-----------------------------------------------------------------------------------------------------------------------------------------------------------------------------------------------------------------------------------------------------------------------------------------------------------------------------------------------------------------------------------------------------------------------------------------------------------------------------------------------------------------------------------------------------
Leptographium_rhizoidum_CMW22812            -----------------------------------------------------------------------------------------------------------------------------------------------------------------------------------------------------------------------------------CAGCAGATTTCCAGCGAGCACGGTCTCGACAGCA-ATGGCGTGTATGT-GCATCCGTCGATTTT-GATCC-AAACGCCCA-----TCAGAAC-A----TGCTAACTTT-GACCTAGGTACAACGGAACGTCCGAGTTCCAGCTGGAGCGCATGAGC----GTGTACTTCAACGAGGCCTCTGGC------AACAAGTACGTTCCCCGCGCCGTGCTGGTCGATCTGGAGCCTGGCACGATGGATGCTGTCCGCGCCGGTCCCTTTGGCCAGCTCTTCCGCCCGGACAACTTTGTGTTTGGC-------------------------------------------------------------------------------------------------------------------------------------------------------------------------------------------------------------------------------------------------------------------------------------------------------------------------------------------------------------------------------------------------------------------------------------------------TTCGAGAAGGTGAGTGCTCTCCCATTCC-------GCTTTTTACC-----AATCTCGCCACCCAAAGCACAATTTTCCTTCC-ATTTTCCCT---GCCCT-AAAACCCCCAAGCGG---AAAAAAATCTTT-CCAGGATTTTTTT----CTTAGCTTGG-----CATTGCACGC--------GCCTTCTGCCT-T-CCCCTCCATTTTGGAAGTGGGGCTTGGAGGGGCAACTTT-----------------------------------GCCC-GCACA-TTTTTTTGGCGGTCAGCACATGGAGAATCCGT------TGCCTTGGGCACGGA-CCATA--------------CAGA-TCTCATCT-CT--GCCCCAACATCCTACATCATCCCCACCACATCCAT-CCTGGCGTCATGCAT-----------------------GTCAACTAACAACCAAATTAGGAAGCTGCTGAGCTGGGCAAGGGCTCCTTCAAGTACGCATGGGTGCTTGACAAGCTCAAGGCCGAGCGTGAGCGCGGTATCACCATCGATATCGCTCTGTGGAAGTTCGAGACCCCGCGGTACTACGTCACCGTCATTGGTATG-TCTTGTCCGGTCTGTTTGTACACGTGTCTGTCGCCTGTTTCTAACAATTGCAGACGCCCCGGGCCATCGTGATTTCATCAAGAACATGATCACGGGCACGTCGCAGGCCGACTGCGCTATCCTGATCATTGCCGCCGGTACGGGCGAG-----------------------------------------------------------------------------------------------------------------------------------------------------------------------------------------------------------------------------------------------------------------------------------------------------------------------------------------------------------------------------------------------------------------------------------------------------------------------------------------------------------------------------------------------------
Leptographium_sagmatosporum_CMW34135        -----------------------------------------------------------------------------------------------------------------------------------------------------------------------------------------------------------------------------------CAGCAGATTTCCAGCGAGCACGGTCTCGACAGCA-ATGGCGTGTATGT-GCATTCGTCGATTTT-GCTCC-AAATGCCCA-----TCAGAAC-A----TGCTAACTTT--GACTAGGTACAACGGAACGTCCGAGTTCCAGCTGGAGCGCATGAGC----GTGTACTTCAACGAGGCCTCTGGC------AACAAGTACGTTCCCCGCGCCGTGCTGGTCGATCTGGAGCCCGGCACGATGGACGCTGTCCGCGCCGGTCCCTTTGGCCAGCTCTTCCGCCCGGACAACTTTGTCTTCGGC-------------------------------------------------------------------------------------------------------------------------------------------------------------------------------------------------------------------------------------------------------------------------------------------------------------------------------------------------------------------------------------------------------------------------------------------------TTCGAGAAGGTGAG--CTCTCCCATTCC-------GCTTTTCACC-----AATCTCGCCACCCAAAGCACAATTTTCCTTCC-ATTTTCCCT---GCCCT-AAAACCCCCAAGCGG---AAAAAAATCTTT-CCTGGATTTTTTT----CTTAGCTTGG-----CATTGCACGC--------GCCTTCTGCCT-T-CCCCTCCATTTTGGAAGTGGGGCTTGGAGGGGCAACTTT-----------------------------------ACCC-GCACA-TTTTTTTGGCGGTCAGCACATGGAGAATCCGT------TGCCTTGGGCACGGA-CCATA--------------CAGA-TCTCATCT-CC--GCCCCAACATCCTACATCATCCCCACCACAGCCAT-CCTGGCGCCATGCAT-----------------------GTC-ACTAACAACCAAATCAGGAAGCCGCTGAGCTGGGCAAGGGCTCCTTCAAGTACGCATGGGTGCTTGACAAGCTCAAGGCCGAGCGTGAGCGCGGTATCACCATCGATATTGCTCTGTGGAAGTTCGAGACCCCGCGGTACTACGTCACCGTCATTGGTATG-TCTTGTCCCGTCTGTTTGTACACGTGTCTGTCGCCTGTTTCTAACAATTGCAGACGCCCCGGGCCATCGTGATTTCATCAAGAACATGATCACGGGCACGTCGCAGGCCGACTGCGCTATCCTGATCATTGCCGCCGGTACGGGCGAG-----------------------------------------------------------------------------------------------------------------------------------------------------------------------------------------------------------------------------------------------------------------------------------------------------------------------------------------------------------------------------------------------------------------------------------------------------------------------------------------------------------------------------------------------------
Leptographium_seifertii_CMW34620            ---------------------------------------------------------------------------------------------------------------------------------------------------------------------------------------------------------------------------------GGCAGCAGATCTCCAGCGAGCACGGTCTTGACAGCA-ATGGCGTGTATGT-TCTTGGTCTT------GATGT-CTATGGCTG-----TTGTAACGATGATTGCTAATTTT-CTGCTAGGTACAACGGCACCTCCGACTTCCAGCTGGAGCGCATGAGC----GTGTACTTCAACGAGGCCTCGGGC------AACAAGTACGTGCCCCGTGCCGTGCTGGTCGATCTCGAGCCCGGCACGATGGATGCCGTGCGCGCTGGCCCCTTTGGCCAGCTCTTCCGGCCGGACAACTTTGTTTTCGGC----------------------------------------------------------------------------------------------------------------------------------------------------------------------------------------------------------------------------------------------------------------------------------------------------------------------------------------------------------------------------------------------------------------------------------------------------------------------------------------------------------ACAC-AAACGCACCCATTTTCCCCT-------CCT---GCCCA-ACAAGCCC----------------------------TTTTTTTT-----CCAAGCCGT-----CCATACGCG-----------TTTTGCCAT-G-CTCCATTA-TCAAAAAGTGGGG-TTGGAGGGGCAATGCT-------TG-C-------CAGCCTGCCTGGT--GGACCCTGAAAA-TTTTTCTGCCGGTCAAAGCTTGGGGATTC-CCCCGACTGCTCTTGCGCACGGA-CC-------ACTCCACAGGAAGA-TCTCATCTACC--TCACCC---ATGTCGTCCATCCCCACGATCTCAGC-CTCCCACACCGCCGT-----------------CTTACAGTC-GCTAACAACCAAACCAGGAAGCCGCTGAGCTGGGCAAGGGCTCGTTCAAGTACGCATGGGTTCTTGACAAGCTCAAGGCCGAGCGCGAGCGCGGTATCACCATCGATATCGCTCTGTGGAAGTTCGAGACCCCCCGGTACTACGTCACCGTCATTGGTATG-TTGC------TCTCGCTGTGCATACGATCACGCATGCATGCTAACCCCGCCAGACGCCCCGGGCCATCGTGACTTCATCAAGAACATGATCACGGGCACGTCGCAGGCCGACTGCGCTATCCTGATCATTGCTGCCGGTACGGGTGAGTT---------------------------------------------------------------------------------------------------------------------------------------------------------------------------------------------------------------------------------------------------------------------------------------------------------------------------------------------------------------------------------------------------------------------------------------------------------------------------------------------------------------------------------------------------
Leptographium_seifertii_CMW39393            ---------------------------------------------------------------------------------------------------------------------------------------------------------------------------------------------------------------------------------GGCAGCAGATCTCCAGCGAGCACGGCCTTGACAGCA-ATGGCGTGTATGT-TCTTGGTCTT------GATGT-CTATGGCTG-----TTGTAAGGATGATTGCTAATTTT-CTGCTAGGTACAACGGCACCTCCGACTTCCAGCTGGAGCGCATGAGC----GTGTACTTCAACGAGGCCTCGGGC------AACAAGTACGTGCCCCGTGCCGTGCTGGTCGATCTCGAGCCCGGCACGATGGATGCCGTGCGCGCTGGCCCCTTTGGCCAGCTCTTCCGGCCGGACAACTTTGTTTTCGGC----------------------------------------------------------------------------------------------------------------------------------------------------------------------------------------------------------------------------------------------------------------------------------------------------------------------------------------------------------------------------------------------------------------------------------------------------------------------------------------------------------ACCC-AAACGCACCCATTTTTCCCT-------CCT---GCCCA-ACAAGCCC----------------------------TTTTTTTT----CCCAAGCCGT-----CCATACGCG-----------TTTTGCCAT-G-CTCCATTA-TCAAAAAGTGGGG-TTGGAGGGGCAATGCT-------TG-C-------CAGCCTGCCTGGT--GGACCCTGAAAA-TTTTTCTGCCGGTCAAAGCTTGGGGATTC-CCCCGACTGCTCTTGCGCACGGA-CC-------ACTCCACAGGAAGA-TCTCATCTACC--TCACCC---ATGTCGCCCATCCCCACGATCTCAGC-CTCCCACACCGCCGT-----------------CTTACAGTC-GCTAACAACCAAACCAGGAAGCCGCTGAGCTGGGCAAGGGCTCGTTCAAGTACGCATGGGTTCTTGACAAGCTTAAGGCCGAGCGCGAGCGCGGTATCACCATCGATATCGCTCTGTGGAAGTTCGAGACCCCCCGGTACTACGTCACCGTCATTGGTATG-TTGC------TCTCGCTGTGCATACGATCACGCATGCATGCTAACCCCGCCAGACGCCCCGGGCCATCGTGACTTCATCAAGAACATGATCACGGGCACGTCGCAGGCCGACTGCGCTATCCTGATCATTGCTGCCGGTACGGGTGAGTT---------------------------------------------------------------------------------------------------------------------------------------------------------------------------------------------------------------------------------------------------------------------------------------------------------------------------------------------------------------------------------------------------------------------------------------------------------------------------------------------------------------------------------------------------
Leptographium_sp_NFF1605                    -------------------------------------------------------------------------------------------------------------------------------------------------------------------------------------------------------GGTAACCAC-ATCGGTGCTGCTTTCTGGCAGCAGATTTCCAGCGAGCACGGTCTCGACAGCA-ATGGCGTGTATGT-GCATTTGGCGATTTT-GATCC-AAACGCCCA-----TCGGAAC-A----TGCTAACTTTCGAACTAGGTACAACGGAACGTCCGAGTTCCAGCTGGAGCGCATGAGC----GTGTACTTCAACGAGGCCTCTGGC------AACAAGTACGTTCCCCGCGCCGTGCTGGTCGATCTGGAGCCCGGTACGATGGATGCTGTCCGCGCCGGTCCCTTTGGCCAGCTCTTCCGCCCGGACAACTTTGTGTTTGGCCAGTCGGGTGCCGGCAACAACTGGGCCAAGGGTCACTCACCTGAGGGT--------------------------------------------------------------------------------------------------------------------------------------------------------------------------------------------------------------------------------------------------------------------------------------------------------------------------------------------------------------------------------------CCATCGAGAAGTTCGAGAAGGTGAG--CTTTCCCATTCC-------GCTTTTCACC-----AATCTCGCCACCCAAAGCACAATTTTCCTTCC-ACTTTCCCT---GCCCTAAAAACCCCCAAGCGG---AAAAAAATCTTTCCCTGGATTTTTTT----CTTAGCTTGG-----CATTGCACGC--------GCCTTCTGCCT-T-CCCCTCCATTTTGGAAGTGGGGCTTGGAGGGGCAACTTT-----------------------------------ACCC-GCACA-TTTTTTTGGCGGTCAGCACATGGAGAATCCGT------TGCCTTGGGCACGGACCCATA--------------CAGA-TTTCATTT-TCCGGCCCCAACATCCTACATCATCCCCACCACATCCAT-CCTGGCGCCATGCAT-----------------------GTCAACTAACAACCAAATCAGGAAGCCGCTGAGCTGGGCAAGGGCTCCTTCAAGTACGCATGGGTGCTTGACAAGCTCAAGGCCGAGCGTGAGCGCGGTATCACCATCGATATTGCTCTGTGGAAGTTCGAGACCCCGCGGTACTACGTCACCGTCATTGGTATG-TCTTGTCCGGTCTGTTTGTACACGTGTCTGTCGCCTGTTTCTAACAATTGCAGACGCCCCGGGCCATCGTGATTTCATCAAGAACATGATCACGGGCACGTCGCAGGCCGACTGCGCTATCCTGATCATTGCCGCCGGTACGGGCGAGTTCGAGGCTGGTATCTCCAAGGATGGCCAGACCCGCGA---------------------------------------------------------------------------------------------------------------------------------------------------------------------------------------------------------------------------------------------------------------------------------------------------------------------------------------------------------------------------------------------------------------------------------------------------------------------------------------------------------------
Leptographium_sp_NFF1606                    -----------------------------------------------------------------------------------------------------------------------------------------------------------------------------------------------------------------ATCGGTGCTGCTTTCTGGCAGCAGATTTCCAGCGAGCACGGTCTCGACAGCA-ATGGCGTGTATGT-GCATTTGGCGATTTT-GATCC-AAACGCCCA-----TCGGAAC-A----TGCTAACTTTCGAACTAGGTACAACGGAACGTCCGAGTTCCAGCTGGAGCGCATGAGC----GTGTACTTCAACGAGGCCTCTGGC------AACAAGTACGTTCCCCGCGCCGTGCTGGTCGATCTGGAGCCCGGTACGATGGATGCTGTCCGCGCCGGTCCCTTTGGCCAGCTCTTCCGCCCGGACAACTTTGTGTTTGGCCAGTCGGGTGCCGGCAACAACTGGGCCAAGGGT---------------------------------------------------------------------------------------------------------------------------------------------------------------------------------------------------------------------------------------------------------------------------------------------------------------------------------------------------------------------------------------------CAAGCGTACCATCGAGAAGTTCGAGAAGGTGAG--CTCTCCCATTCC-------GCTTTTCACC-----AATCTCGCCACCCAAAGCACAATTTTCCTTCC-ACTTTCCCT---GCCCTAAAAACCCCCAAGCGG---AAAAAAATCTTT-CCTGGATTTTTTT----CTTAGCTTGG-----CATTGCACGC--------GCCTTCTGCCT-T-CCCCTCCATTTTGGAAGTGGGGCTTGGAGGGGCAACTTT-----------------------------------ACCC-GCACA-TTTTTTTGGCGGTCAGCACATGGAGAATCCGT------TGCCTTGGGCACGGA-CCATA--------------CAGA-TCTCATCT-CC--GCCCCAACATCCTACATCATCCCCACCACATCCAT-CCTGGCGCCATGCAT-----------------------GTCAACTAACAACCAAATCAGGAAGCCGCTGAGCTGGGCAAGGGCTCCTTCAAGTACGCATGGGTGCTTGACAAGCTCAAGGCCGAGCGTGAGCGCGGTATCACCATCGATATTGCTCTGTGGAAGTTCGAGACCCCGCGGTACTACGTCACCGTCATTGGTATG-TCTTGTCCGGTCTGTTTGTACACGTGTCTGTCGCCTGTTTCTAACAATTGCAGACGCCCCGGGCCATCGTGATTTCATCAAGAACATGATCACGGGCACGTCGCAGGCCGACTGCGCTATCCTGATCATTGCCGCCGGTACGGGCGAGTTCGAGGCTGGTATCTCCAAGGATGGCCAGACCCGCGAGCACGCTCTGCTGGCCTTCACCCTGGGTGTCCGGCAGCTGATTGTTGCCATCAACAAGATGGACACCACCAAGTGGTCGGAGGACCGCTACCTTGAGATCATCAAGGAGACGTCCAACTTCATCAAGAAGGTCGGCTACAACCCCAAGACGGTCGCGTTCGTGCCCATCTCTGGCTTC-----------------------------------------------------------------------------------------------------------------------------------------------------------------------------------------------------------------------------------------------------------------------------------------------------------------------------
Leptographium_sylvestris_CMW34140           -----------------------------------------------------------------------------------------------------------------------------------------------------------------------------------------------------------------------------------CAGCAGATTTCCAGCGAGCACGGTCTCGACAGCA-ATGGCGTGTATGT-GTATTCGTGTATTCT-ATTCC-AAACGCCTG-----TAAAAAT-A----TGCTAACTCT-CTACTAGGTACACCGGAACGTCCGAGTTCCAGCTGGAGCGCATGAGC----GTGTACTTCAACGAGGCCTCTGGC------AACAAGTACGTTCCCCGCGCCGTGCTGGTCGATCTGGAGCCCGGCACGATGGACGCTGTCCGCGCCGGTCCCTTTGGCCAGCTCTTCCGCCCGGACAACTTTGTTTTCGGC-------------------------------------------------------------------------------------------------------------------------------------------------------------------------------------------------------------------------------------------------------------------------------------------------------------------------------------------------------------------------------------------------------------------------------------------------TTCGAGAAGGTGAGTTTCTTCCCACCAG--------TTTTTCACC-----ATTCTTGCCACCCAAAGCACAGTTTTCCCTCC-ATTTTCCCT---GCCCA-AAAAAC-CCAAGCGG--AAAAAAAAACCTA-GCAAGTTTTTTTT----CTTAGCTTGG-----CATTACACGCGCC----GTCCTTCTGCCT-T-CCCCTCCA-TTTGGAAGTGGGGCTTGGAGGGGCAACTCT-----------------------------------TCCCGGCACA-TTTTTTTGGCGGTCAGCACATGGAGAATCCGT------TGCCTTGGGCACGGA-CCATGGAGCACTGCACAA-CAGA-TCTCATCT-CC--GCCTCAACATCATACATCATCCCCACCACATCCGT-CCTGGCGCCTTGCAT-----------------------GTC-ACTAACAACCAAACCAGGAAGCCGCTGAGCTGGGCAAGGGCTCCTTCAAGTACGCATGGGTGCTTGACAAGCTCAAGGCCGAGCGCGAGCGCGGTATCACCATTGATATTGCTCTGTGGAAGTTCGAGACCCCGCGGTACTACGTCACCGTCATTGGTATG-TTTTATCTAGTCTGTCTATCCACGTGTCTGTCGCCTCTTTCTAACAATTGCAGACGCCCCGGGCCATCGTGATTTCATCAAGAACATGATCACGGGCACGTCGCAGGCCGACTGCGCTATCCTGATCATTGCCGCCGGTACGGGCGAG-----------------------------------------------------------------------------------------------------------------------------------------------------------------------------------------------------------------------------------------------------------------------------------------------------------------------------------------------------------------------------------------------------------------------------------------------------------------------------------------------------------------------------------------------------
Leptographium_truncatum_CMW28               ------------------------------------------------------------------------------------------------------------------------------------TGCTGCTTTCTGGTAAGTTTT-------GCTGAG---CTGAGAAACGCGATTGCGTGAC-CGTTTGAAGTGCCAAA-ACTAACATATTTTACAGGCAGCAGATCTCCAGCGAGCACGGTCTCGACAGCA-ATGGCGTGTAGGT-TTCTGGCTCTGGAAA-AATGT-CTATTGCG------GTGTATGTGTATCTAAT-TTGGT-CTATCAGGTACAACGGCACGTCTGAGCTCCAGCTCGAGCGCATGAGC----GTGTACTTCAACGAGGCTTCGGGC------AACAAGTACGTGCCTCGCGCCGTCCTGGTCGATCTCGAGCCGGGTACGATGGATGCCGTGCGCGCCGGTCCCTTCGGCCAGCTCTTCCGCCCTGACAACTTCGTTTTCGGT--------------------------------------------------------------------------------------------------------------------------------------------------------------------------------------------------------------------------------------------------------------------------------------------------------------------------------------------------------------------------------------------------------------------------------------------------TCGAGAAGGTTAGTTTTTCC----------------------------------TCCCAC-TGGCATCTGCCCTACCTGCA-------CC-----------------------------------------------ATTTTCC----CCTAC-TGCA-----CACGACACGT--------CCTCTCGGTTT-C-TTTCATTA-TCAGAAAGTGGGGTTTGGAGGGGCAATTCCTCTTCCCTGTC-------TTTTCTGCCTTGTGGGGACCCTGAAAA-TTTTTTGGGCGGTCAGGTTCCAAGCACAACCA------TCTGGTGTGCACGGA-CCACAACCAGATCT--GCTCAA--CCCCATATCCCC-ATACCA---CCACTCACTACGCACGCCATCTCTTC-CCCACCTGCTTGCATGAGCTGCTGT--GTGTTGAATTCGCC-GCTAATACCCAAACCAGGAAGCCGCTGAGCTGGGCAAGGGCTCCTTCAAGTACGCATGGGTTCTTGACAAGCTCAAGGCCGAGCGTGAGCGCGGTATCACCATTGATATCGCCCTCTGGAAGTTCGAGACCCCCAAGTACTACGTCACCGTCATT-----------------------------------------------------------GACGCCCCGGGTCATCGTGACTTCATCAAGAACATGATCACGGGCACGTCGCAGGCCGACTGCGCTATCCTGATCATTGCCGCTGGTACGGGTGAGTTCGAGGCTGGTATCTCCAAGGATGGCCAGACCCGTGAGCACGCCCTGCTGGCCTACACCCTCGGTGTCCGGCAGCTCATTGTC-----------------------------------------------------------------------------------------------------------------------------------------------------------------------------------------------------------------------------------------------------------------------------------------------------------------------------------------------------------------------------------------------------------------------------------------------------------------
Leptographium_truncatum_CMW2850             ------------------------------------------------------------------------------------------------------------------------------------TGCTGCTTTCTGGTAAGTTTT-------GCTGAG---CTGAGAAACGCGATTGCGTGAC-CGTTTGAAGTGCCAAA-ACTAACATATTTTACAGGCAGCAGATCTCCAGCGAGCACGGTCTCGACAGCA-ATGGCGTGTAGGT-TTCTGGCTCTGGAAA-AATGT-CTATTGCG------GTGTATGTGTATCTAAT-TTGGT-CTATCAGGTACAACGGCACGTCTGAGCTCCAGCTCGAGCGCATGAGC----GTGTACTTCAACGAGGCTTCGGGC------AACAAGTACGTGCCTCGCGCCGTCCTGGTCGATCTCGAGCCGGGTACGATGGATGCCGTGCGCGCCGGTCCCTTCGGCCAGCTCTTCCGCCCTGACAACTTCGTTTTCGGT--------------------------------------------------------------------------------------------------------------------------------------------------------------------------------------------------------------------------------------------------------------------------------------------------------------------------------------------------------------------------------------------------------------------------------------------------TCGAGAAGGTTAGTTTTTCC----------------------------------TCCCAC-TGGCATCTGCCCTACCTGCA-------CC-----------------------------------------------ATTTACC----CCTAC-TGCA-----CACGACACGT--------CCTCTCGGTTT-C-TTTCATTA-TCAGAAAGTGGGGTTTGGAGGGGCAATTCCTCTTCCCTGTC-------TTTTCTGCCTTGTGGGGACCCTGAAAA-TTTTTTGGGCGGTCAGGTTCCAAGCACAACCA------TCTGGTGTGCACGGA-CCACAACCAGATCT--GCTCAA--CCCCATATCCCC-ATACCA---CCACTCACTACGCACGCCATCTCTTC-CCCACCTGCTTGCATGAGCTGCTGT--GTGTTGAATTCGCC-GCTAATACCCAAACCAGGAAGCCGCTGAGCTGGGCAAGGGCTCCTTCAAGTACGCATGGGTTCTTGACAAGCTCAAGGCCGAGCGTGAGCGCGGTATCACCATCGATATCGCCCTCTGGAAGTTCGAGACCCCCAAGTACTACGTCACCGTCATT-----------------------------------------------------------GACGCCCCGGGTCATCGTGACTTCATCAAGAACATGATCACGGGCACGTCGCAGGCCGACTGCGCTATCCTGATCATTGCCGCTGGTACGGGTGAGTTCGAGGCTGGTATCTCCAAGGATGGCCAGACCCGTGAGCACGCCCTGCTGGCCTACACCCTCGGTGTCCGGCAGCTCATTGTC-----------------------------------------------------------------------------------------------------------------------------------------------------------------------------------------------------------------------------------------------------------------------------------------------------------------------------------------------------------------------------------------------------------------------------------------------------------------
Leptographium_truncatum_CMW30               ------------------------------------------------------------------------------------------------------------------------------------TGCTGCTTTCTGGTAAGTTTT-------GCTGAG---CTGAGAAACGCGATTGCGTGAC-CGTTTGAAGTGCCAAA-ACTAACATATTTTACAGGCAGCAGATCTCCAGCGAGCACGGTCTCGACAGCA-ATGGCGTGTAGGT-TTCTGGCTCTGGAAA-AATGT-CTATTGCG------GTGTATGTGTATCTAAT-TTGGT-CTATCAGGTACAACGGCACGTCTGAGCTCCAGCTCGAGCGCATGAGC----GTGTACTTCAACGAGGCTTCGGGC------AACAAGTACGTGCCTCGCGCCGTCCTGGTCGATCTCGAGCCGGGTACGATGGATGCCGTGCGCGCCGGTCCCTTCGGCCAGCTCTTCCGCCCTGACAACTTCGTTTTCGGT--------------------------------------------------------------------------------------------------------------------------------------------------------------------------------------------------------------------------------------------------------------------------------------------------------------------------------------------------------------------------------------------------------------------------------------------------TCGAGAAGGTTAGTTTTTCC----------------------------------TCCCAC-TGGCATCTGCCCTACCTGCA-------CC-----------------------------------------------ATTTACC----CCTAC-TGCA-----CACGACACGT--------CCTCTCGGTTT-C-TTTCATTA-TCAGAAAGTGGGGTTTGGAGGGGCAATTCCTCTTCCCTGTC-------TTTTCTGCCTTGTGGGGACCCTGAAAA-TTTTTTGGGCGGTCAGGTTCCAAGCACAACCA------TCTGGTGTGCACGGA-CCACAACCAGATCT--GCTCAA--CCCCATATCCCC-ATACCA---CCACTCACTACGCACGCCATCTCTTC-CCCACCTGCTTGCATGAGCTGCTGT--GTGTTGAATTCGCC-GCTAATACCCAAACCAGGAAGCCGCTGAGCTGGGCAAGGGCTCCTTCAAGTACGCATGGGTTCTTGACAAGCTCAAGGCCGAGCGTGAGCGCGGTATCACCATCGATATCGCCCTCTGGAAGTTCGAGACCCCCAAGTACTACGTCACCGTCATT-----------------------------------------------------------GACGCCCCGGGTCATCGTGACTTCATCAAGAACATGATCACGGGCACGTCGCAGGCCGACTGCGCTATCCTGATCATTGCCGCTGGTACGGGTGAGTTCGAGGCTGGTATCTCCAAGGATGGCCAGACCCGTGAGCACGCCCTGCTGGCCTACACCCTCGGTGTCCGGCAGCTCATTGTC-----------------------------------------------------------------------------------------------------------------------------------------------------------------------------------------------------------------------------------------------------------------------------------------------------------------------------------------------------------------------------------------------------------------------------------------------------------------
Leptographium_vescum_CMW34186               -----------------------------------------------------------------------------------------------------------------------------------------------------------------------------------------------------------------------------------CAGCAGATTTCCAGCGAGCATGGTCTCGACAGCA-ATGGCGTGTATG--GTATTCGTGTTTTC----------ACGCCTC-----TCAAAACGA----TGCTAATTTT-CAACTAGGTACACCGGAACGTCCGAGTTCCAGCTGGAGCGCATGAGC----GTGTACTTCAACGAGGCCTCTGGC------AACAAGTACGTTCCCCGCGCCGTGCTGGTCGATCTGGAGCCCGGCACGATGGACGCTGTCCGCGCCGGTCCCTTTGGCCAGCTCTTCCGCCCGGACAATTTTGTTTTCGGC-------------------------------------------------------------------------------------------------------------------------------------------------------------------------------------------------------------------------------------------------------------------------------------------------------------------------------------------------------------------------------------------------------------------------------------------------TTCGAGAAGGTGAGTTTCCTCCCACCAGCTTTTCACCTTTTCACC-----ATTTTTGCCACCCAAAGCACAATTTTCCCTCC-ATTTTCCCT---GCCCA-AAAAAC-CCAAGCGG--AAAAAAAAACCTA-GCAAGGTTTTTTT----CTTAGCTTGG-----CATTACACGCGCC----GTCCTTCTGTCT-T-CCCCTCCA-TTTGGAAGTGGGGCTTGGAGGGGCAACTCT-----------------------------------TCCCGGCACA-TTTTTTGGGCGGTCAGCACATGGAGAATTCGT------TGCCTTGGGCACGGA-CCATGGAGCACTGCACAA---------CATCT-CC--GCCCCAACATCATACATCATCCCCACCACATCCAT-CCTGGCGCCTTGCAT-----------------------GTC-ACTAACAACCAAACCAGGAAGCCGCTGAGCTGGGCAAGGGCTCCTTCAAGTACGCATGGGTGCTTGACAAGCTCAAGGCCGAGCGCGAGCGCGGTATCACCATTGATATTGCGCTGTGGAAGTTCGAGACCCCGCGGTACTACGTCACCGTCATTGGTATG-TTTTGTCTTGTCTGTCTATCCGTGTG--TGTCGCCTCTTTCTAACAGTTTCAGACGCCCCGGGCCATCGTGATTTCCTCAAGAACATGATCACGGGCACGTCGCAGGCCGACTGCGCTATCCTGATCATTGCCGCCGGTACGGGCGAG-----------------------------------------------------------------------------------------------------------------------------------------------------------------------------------------------------------------------------------------------------------------------------------------------------------------------------------------------------------------------------------------------------------------------------------------------------------------------------------------------------------------------------------------------------
Leptographium_xiningense_CMW38891           -----------------------------------------------------------------------------------------------------------------------------------------------------------------------------------------------------------------------------------CAGCAGATTTCCAGCGAGCACGGTCTCGACAGCA-ATGGCGTGTATGT-GTTTTCGTTTATTCT-ATTGCAAAACGCCTA-----TCAAAACGA----TGCTAACTCT-CTACTAGGTACACCGGAACGTCCGAGTTCCAGCTGGAGCGCATGAGC----GTGTACTTCAACGAGGCCTCTGGC------AACAAGTACGTTCCCCGCGCCGTGCTGGTCGATCTGGAGCCCGGCACGATGGACGCTGTCCGCGCCGGTCCCTTTGGCCAGCTCTTCCGCCCGGACAACTTTGTTTTCGGC-------------------------------------------------------------------------------------------------------------------------------------------------------------------------------------------------------------------------------------------------------------------------------------------------------------------------------------------------------------------------------------------------------------------------------------------------TTCGAGAAGGTGAGTTTCTTCGCACCAG--------CTTTTCACC-----ATTCTTGCCACCCAAAGCACAATTTTCCCTCC-ATTTTCCCT---GCCCA-AAAAAA-CCAAGCGG--AAAAAAAAACCTA-GCAAGTTTTTTTT----CTTAGCTTGG-----CATTACACGCGCC----GTCCTTCTGCCT-T-CCCCTCCA-TTTGGAAGTGGGGCTTGGAGGGGCAACTCT-----------------------------------TACCGGCACA--TTTTTTGGCGGTCAGCACATGGAGAATCCGT------TGCCTTGGGCACGGA-CCATGGACCACTGCACAG-CAGA-TCTCATCT-CC--GCCCCAACAGCATACATCATCCCCACCACATCCAT-CCTGGCGCCTTGCAT-----------------------GTC-ACTAACAACCAAATCAGGAAGCCGCTGAGCTGGGCAAGGGCTCCTTCAAGTACGCATGGGTGCTTGACAAGCTCAAGGCCGAGCGCGAGCGCGGTATCACCATTGATATTGCTCTGTGGAAGTTCGAGACCCCGCGGTACTACGTCACCGTCATTGGTATG-TCCT-----GTCTGTCTATGCACGTGTCTGTCGCCTCTTTTTAACAATTGCAGACGCCCCGGGCCATCGTGATTTCATCAAGAACATGATCACGGGCACGTCGCAGGCCGACTGCGCTATCCTGATCATTGCCGCCGGTACGGGCGAG-----------------------------------------------------------------------------------------------------------------------------------------------------------------------------------------------------------------------------------------------------------------------------------------------------------------------------------------------------------------------------------------------------------------------------------------------------------------------------------------------------------------------------------------------------
Leptographium_xiningense_CMW39237           -----------------------------------------------------------------------------------------------------------------------------------------------------------------------------------------------------------------------------------CAGCAGATTTCCAGCGAGCACGGTCTCGACAGCA-ATGGCGTGTATGT-GTTTTCGTTTATTCT-ATTGCAAAACGCCTA-----TCAAAACGA----TGCTAACTCT-CTACTAGGTACACCGGAACGTCCGAGTTCCAGCTGGAGCGCATGAGC----GTGTACTTCAACGAGGCCTCTGGC------AACAAGTACGTTCCCCGCGCCGTGCTGGTCGATCTGGAGCCCGGCACGATGGACGCTGTCCGCGCCGGTCCCTTTGGCCAGCTCTTCCGCCCGGACAACTTTGTTTTCGGC-------------------------------------------------------------------------------------------------------------------------------------------------------------------------------------------------------------------------------------------------------------------------------------------------------------------------------------------------------------------------------------------------------------------------------------------------TTCGAGAAGGTGAGTTTCTTCGCACCAG--------CTTTTCACC-----ATTCTTGCCACCCAAAGCACAATTTTCCCTCC-ATTTTCCCT---GCCCA-AAAAAA-CCAAGCGG--AAAAAAAAACCTA-GCAAGTTTTTTTT----CTTAGCTTGG-----CATTACACGCGCC----GTCCTTCTGCCT-T-CCCCTCCA-TTTGGAAGTGGGGCTTGGAGGGGCAACTCT-----------------------------------TACCGGCACA--TTTTTTGGCGGTCAGCACATGGAGAATCCGT------TGCCTTGGGCACGGA-CCATGGACCACTGCACAG-CAGA-TCTCATCT-CC--GCCCCAACAGCATACATCATCCCCACCACATCCAT-CCTGGCGCCTTGCAT-----------------------GTC-ACTAACAACCAAATCAGGAAGCCGCTGAGCTGGGCAAGGGCTCCTTCAAGTACGCATGGGTGCTTGACAAGCTCAAGGCCGAGCGCGAGCGCGGTATCACCATTGATATTGCTCTGTGGAAGTTCGAGACCCCGCGGTACTACGTCACCGTCATTGGTATG-TCCT-----GTCTGTCTATGCACGTGTCTGTCGCCTCTTTTTAACAATTGCAGACGCCCCGGGCCATCGTGATTTCATCAAGAACATGATCACGGGCACGTCGCAGGCCGACTGCGCTATCCTGATCATTGCCGCCGGTACGGGCGAG-----------------------------------------------------------------------------------------------------------------------------------------------------------------------------------------------------------------------------------------------------------------------------------------------------------------------------------------------------------------------------------------------------------------------------------------------------------------------------------------------------------------------------------------------------
Leptographium_xiningense_CMW39238           -----------------------------------------------------------------------------------------------------------------------------------------------------------------------------------------------------------------------------------CAGCAGATTTCCAGCGAGCACGGTCTCGACAGCA-ATGGCGTGTATGT-GTTTTCGTTTATTCT-ATTGCAAAACGCCTA-----TCAAAACGA----TGCTAACTCT-CTACTAGGTACACCGGAACGTCCGAGTTCCAGCTGGAGCGCATGAGC----GTGTACTTCAACGAGGCCTCTGGC------AACAAGTACGTTCCCCGCGCCGTGCTGGTCGATCTGGAGCCCGGCACGATGGACGCTGTCCGCGCCGGTCCCTTTGGCCAGCTCTTCCGCCCGGACAACTTTGTTTTCGGC-------------------------------------------------------------------------------------------------------------------------------------------------------------------------------------------------------------------------------------------------------------------------------------------------------------------------------------------------------------------------------------------------------------------------------------------------TTCGAGAAGGTGAGTTTCTTCGCACCAG--------CTTTTCACC-----ATTCTTGCCACCCAAAGCACAATTTTCCCTCC-ATTTTCCCT---GCCCA-AAAAAA-CCAAGCGG--AAAAAAAAACCTA-GCAAGTTTTTTTT----CTTAGCTTGG-----CATTACACGCGCC----GTCCTTCTGCCT-T-CCCCTCCA-TTTGGAAGTGGGGCTTGGAGGGGCAACTCT-----------------------------------TACCGGCACA--TTTTTTGGCGGTCAGCACATGGAGAATCCGT------TGCCTTGGGCACGGA-CCATGGACCACTGCACAG-CAGA-TCTCATCT-CC--GCCCCAACAGCATACATCATCCCCACCACATCCAT-CCTGGCGCCTTGCAT-----------------------GTC-ACTAACAACCAAATCAGGAAGCCGCTGAGCTGGGCAAGGGCTCCTTCAAGTACGCATGGGTGCTTGACAAGCTCAAGGCCGAGCGCGAGCGCGGTATCACCATTGATATTGCTCTGTGGAAGTTCGAGACCCCGCGGTACTACGTCACCGTCATTGGTATG-TCCT-----GTCTGTCTATGCACGTGTCTGTCGCCTCTTTTTAACAATTGCAGACGCCCCGGGCCATCGTGATTTCATCAAGAACATGATCACGGGCACGTCGCAGGCCGACTGCGCTATCCTGATCATTGCCGCCGGTACGGGCGAG-----------------------------------------------------------------------------------------------------------------------------------------------------------------------------------------------------------------------------------------------------------------------------------------------------------------------------------------------------------------------------------------------------------------------------------------------------------------------------------------------------------------------------------------------------
;
END;

begin trees;
	tree tree_1 = [&R] (((((Grosmannia_huntii_CMW30682:0.002838,(Grosmannia_huntii_CMW39396:1.0E-6,Grosmannia_huntii_UAMH4997:9.31E-4)[&label="75.2/80"]:8.79E-4)[&label="91.3/82"]:0.005276,(((Grosmannia_huntii_VPRI22395:1.0E-6,(Leptographium_huntii_NFF1601:1.0E-6,Leptographium_huntii_NFF1602:1.0E-6)[&label="0/85"]:1.0E-6)[&label="75.9/61"]:5.31E-4,Grosmannia_huntii_VPRI43530:1.0E-6)[&label="99.7/100"]:0.00668,(Leptographium_huntii_CMW2824:3.0E-6,Leptographium_huntii_CMW2868:2.0E-6)[&label="0/95"]:2.0E-6)[&label="95.4/94"]:0.007997)[&label="90.2/80"]:0.020468,((((((Grosmannia_koreana_CMW39395:1.0E-6,(Leptographium_koreanum_KUC2102:0.001961,(Leptographium_koreanum_NFF1634:1.0E-6,Leptographium_koreanum_NFF1635:1.0E-6)[&label="88.9/92"]:0.001633)[&label="0/8"]:3.0E-6)[&label="0/27"]:2.0E-6,(Leptographium_koreanum_KUC2078:3.0E-6,Leptographium_koreanum_MUCL46335:0.001803)[&label="81.5/48"]:6.65E-4)[&label="80.3/46"]:7.25E-4,(Leptographium_pinicola_CMW2398:1.0E-6,Leptographium_pinicola_CMW2399:1.0E-6)[&label="0/70"]:2.0E-6)[&label="96.5/98"]:0.003795,(Leptographium_truncatum_CMW28:9.45E-4,(Leptographium_truncatum_CMW2850:1.0E-6,Leptographium_truncatum_CMW30:1.0E-6)[&label="79.4/90"]:9.61E-4)[&label="94.8/99"]:0.003846)[&label="80.3/96"]:0.001974,((Grosmannia_yunnanensis_CMW5152:2.0E-6,Grosmannia_yunnanensis_CMW5304:0.001449)[&label="80.8/81"]:0.003677,(Leptographium_conjunctum_CMW12452:1.0E-6,Leptographium_conjunctum_CMW12473:1.0E-6)[&label="99.9/100"]:0.01619)[&label="99.6/100"]:0.010738)[&label="99.9/98"]:0.0264,(Leptographium_lundbergii_CMW17264:1.0E-6,Leptographium_lundbergii_CMW2190:0.0019)[&label="100/100"]:0.048842)[&label="95.8/79"]:0.018647)[&label="97.6/80"]:0.073817,(((((Leptographium_breviuscapum_CMW38888:0.001034,(Leptographium_breviuscapum_CMW38889:1.0E-6,Leptographium_breviuscapum_CMW38890:1.0E-6)[&label="0/72"]:1.0E-6)[&label="99.9/100"]:0.02059,(((Leptographium_leiwuqiense_CFCC57655:1.0E-6,Leptographium_leiwuqiense_CFCC57656:1.0E-6)[&label="0/41"]:1.0E-6,Leptographium_leiwuqiense_CFCC57657:1.0E-6)[&label="99.6/100"]:0.016776,(Leptographium_mangkangense_CFCC57658:0.002105,(Leptographium_mangkangense_CFCC57659:1.0E-6,Leptographium_mangkangense_CFCC57660:1.0E-6)[&label="0/95"]:1.0E-6)[&label="99.2/100"]:0.012103)[&label="81.1/76"]:0.008996)[&label="100/100"]:0.051279,(((((Leptographium_changduense_CFCC57652:1.0E-6,Leptographium_changduense_CFCC57654:1.0E-6)[&label="0/35"]:1.0E-6,Leptographium_changduense_CFCC57653:1.0E-6)[&label="99/100"]:0.008151,(((Leptographium_davidsonii_CMW3094:1.0E-6,(Leptographium_davidsonii_CMW3095:1.0E-6,Leptographium_davidsonii_CMW790:1.0E-6)[&label="0/27"]:1.0E-6)[&label="74.3/97"]:9.54E-4,Leptographium_vescum_CMW34186:0.002101)[&label="100/100"]:0.020086,Leptographium_sylvestris_CMW34140:0.008005)[&label="39.2/31"]:0.002169)[&label="0/24"]:2.0E-6,((((Leptographium_conplurium_CMW23289:1.0E-6,(Leptographium_conplurium_CMW23315:1.0E-6,Leptographium_conplurium_CMW23316:1.0E-6)[&label="0/25"]:1.0E-6)[&label="81.8/100"]:0.004571,((Leptographium_cucullatum_CMW1141:2.0E-6,(Leptographium_cucullatum_CMW1871:1.0E-6,Leptographium_cucullatum_CMW5022:1.0E-6)[&label="0/28"]:2.0E-6)[&label="98.1/100"]:0.012152,(Leptographium_olivaceum_CBS138_51:3.0E-6,Leptographium_olivaceum_CBS152_54:1.0E-6)[&label="100/100"]:0.054963)[&label="90.7/89"]:0.006906)[&label="100/100"]:0.218238,(((Leptographium_duchongi_CMW44455:0.007819,Leptographium_pseudoalbum_CBS276_54:0.015123)[&label="38.7/33"]:8.88E-4,(Leptographium_olivaceapini_CBS503_86:1.0E-6,Leptographium_olivaceapini_CBS504_86:1.0E-6)[&label="100/100"]:0.018066)[&label="90.1/28"]:0.003283,(Leptographium_erubescens_CBS278_54:9.86E-4,((Leptographium_xiningense_CMW38891:1.0E-6,Leptographium_xiningense_CMW39237:1.0E-6)[&label="0/39"]:1.0E-6,Leptographium_xiningense_CMW39238:1.0E-6)[&label="87.9/97"]:0.002037)[&label="98.5/98"]:0.007152)[&label="0/15"]:2.0E-6)[&label="74.1/9"]:8.73E-4,Leptographium_raffai_CMW_34451:0.014596)[&label="91.9/32"]:0.002972)[&label="93/61"]:0.009727,((((Leptographium_rhizoidum_CMW22809:1.0E-6,(Leptographium_rhizoidum_CMW22810:1.0E-6,Leptographium_rhizoidum_CMW22812:1.0E-6)[&label="0/23"]:1.0E-6)[&label="0/19"]:1.0E-6,Leptographium_rhizoidum_CMW22811:1.0E-6)[&label="99.9/100"]:0.011696,(Leptographium_sp__NFF1605:0.003966,Leptographium_sp__NFF1606:1.0E-6)[&label="96/99"]:0.004866)[&label="94.5/92"]:0.005971,Leptographium_sagmatosporum_CMW34135:0.002388)[&label="100/100"]:0.044145)[&label="98.3/90"]:0.030576)[&label="50.4/63"]:0.027055,Leptographium_francke_grosmanniae_CMW445:0.090105)[&label="100/100",!rotate=true]:0.12146,(((((((Leptographium_doddsii_CMW34393:1.0E-6,Leptographium_doddsii_CMW_34479:0.002329)[&label="74/68"]:0.001121,Leptographium_doddsii_CMW34581:0.004667)[&label="96.4/100"]:0.007696,Leptographium_gordonii_CMW_34619:0.014177)[&label="92.9/98"]:0.006746,Leptographium_owenii_CMW34448:0.00911)[&label="97.7/98"]:0.010413,(Leptographium_seifertii_CMW34620:0.004139,Leptographium_seifertii_CMW39393:0.002749)[&label="100/98"]:0.02565)[&label="87.4/83"]:0.007325,Leptographium_koraiensis_CMW44461:0.027315)[&label="69.4/62"]:0.014998,((((Leptographium_radiaticola_CMW12323:0.005247,((Leptographium_radiaticola_CMW_9988:0.012551,Leptographium_radiaticola_KFL6So:1.0E-6)[&label="98.7/66"]:0.004279,Leptographium_radiaticola_KFL65So:8.55E-4)[&label="74.8/24"]:7.77E-4)[&label="79.7/30"]:0.004956,(Leptographium_radiaticola_KFL15So:8.51E-4,Leptographium_radiaticola_KFL16So:8.52E-4)[&label="74.8/73"]:8.8E-4)[&label="89.7/30"]:0.007541,Leptographium_radiaticola_VPRI43523:6.69E-4)[&label="86.1/34"]:0.002191,(((Leptographium_radiaticola_NFF1620:0.00274,Leptographium_radiaticola_NFF1622:1.0E-6)[&label="0/36"]:2.0E-6,Leptographium_radiaticola_NFF1621:1.0E-6)[&label="0/41"]:2.0E-6,Leptographium_radiaticola_VPRI43839:0.001414)[&label="92.4/93"]:0.003384)[&label="98.3/93"]:0.016962)[&label="98.9/97",!rotate=true]:0.055397)[&label="98.8/97",!rotate=true]:0.088661)[&label="100/100"]:0.386456,Grosmannia_penicillata_CMW2642:1.0E-6,Grosmannia_penicillata_CMW2644:1.0E-6);
end;
