# Supplementary material for: ﻿Ophiostomatoid fungi associated with Hylurgus ligniperda, including six new species from eastern China
Source: IMA Fungus. 2025 Oct 28;16:e169382. doi: 10.3897/imafungus.16.169382 (PMC12587175; doi:10.3897/imafungus.16.169382)
Supplement: Supplementary material 19 — ML tree of Masuyamyces and Ophiostoma ips complex generated from the ITS sequence data [file imafungus-16-e169382-s019.nexus]

#NEXUS
[ TITLE ]
BEGIN TAXA;
       DIMENSIONS NTAX=58;
       TAXLABELS
             Ophiostoma_ips_AY194933_1_CBS_137_36
             Ophiostoma_ips_AY194938_1_UAMH_9962
             Ophiostoma_adjuncti_AY546696_1_CMW135
             Ophiostoma_ips_AY546704_1_CMW7075
             Ophiostoma_montium_AY546711_1_CMW13221
             Ophiostoma_pulvinisporum_AY546713_1_CMW9020
             Ophiostoma_pulvinisporum_AY546714_1_CMW9022
             Ophiostoma_bicolor_DQ268604_1_CBS492_7
             Ophiostoma_fuscum_HM031503_1_CMW28019
             Ophiostoma_fuscum_HM031504_1_CMW23196
             Ophiostoma_bicolor_HM031505_1_CMW23179
             Masuyamyces_saponiodorus_HM031507_1_CMW29497
             Masuyamyces_saponiodorus_HM031508_1_CMW28135
             Ophiostoma_pallidulum_HM031509_1_CMW23279
             Ophiostoma_pallidulum_HM031510_1_CMW23278
             Ophiostoma_montium_HQ413639_1_SS519
             Ophiostoma_pallidulum_JX028568_1_767RJ
             Ophiostoma_pallidulum_JX444601_1_348RJP
             Ophiostoma_gilletteae_KF515894_1_CMW30680
             Masuyamyces_massonianae_KY094067_1_CFCC51648
             Masuyamyces_massonianae_KY094068_1_CFCC51649
             Ophiostoma_pallidulum_KY568133_1_90bSSW
             Masuyamyces_acarorum_MG205656_1_CMW41812
             Masuyamyces_acarorum_MG205657_1_CMW41850
             Ophiostoma_manchongi_MH121661_1_CMW41872
             Ophiostoma_manchongi_MH121662_1_CMW41954
             Ophiostoma_japonicum_MH144083_1_CMW44468
             Ophiostoma_japonicum_MH144086_1_CMW44592
             Ophiostoma_jilinense_MH144094_1_CMW40491
             Ophiostoma_jilinense_MH144095_1_CMW40492
             Ophiostoma_ips_MH324811_1_CXY1631
             Ophiostoma_lotiforme_MK748185_1_CFCC52691
             Ophiostoma_bicolor_MK748188_1_GH_30
             Ophiostoma_bicolor_MK748190_1_GH_40
             Ophiostoma_lotiforme_MK748201_1_CFCC52692
             Ophiostoma_gilletteae_MT637227_1_CMW_30681
             Ophiostoma_ips_MW046083_1_VPRI43529
             Ophiostoma_ips_MW046087_1_VPRI42255
             Ophiostoma_ips_MW046092_1_VPRI43851
             Ophiostoma_pallidulum_MW046093_1_VPRI43846
             Graphilbum_translucens_MW989415_1_SNM104
             Graphilbum_translucens_MW989416_1_SNM144
             Masuyamyces_ambrosius_OM501465_1_CMW1024
             Masuyamyces_botuliformis_OM501471_1_CMW14493
             Masuyamyces_chinensis_PP656968_1_CFCC57860
             Masuyamyces_sp_KL_2024a_PP741502_1_SCAU_22GD05131
             Masuyamyces_sp_KL_2024a_PP741503_1_SCAU_22GD05132
             Masuyamyces_sp_CJ_2024a_PQ362202_1_SCAU_22SN40091
             Masuyamyces_sp_CJ_2024a_PQ362203_1_SCAU_22SN34132
             Ophiostoma_pallidulum_PQ560662_1_NFF1664
             Ophiostoma_pallidulum_PQ560663_1_NFF1665
             Ophiostoma_ips_PQ560664_1_NFF1623
             Ophiostoma_ips_PQ560665_1_NFF1624
             Ophiostoma_ips_PQ560666_1_NFF1625
             Masuyamyces_sp_PQ560667_1_NFF1608
             Masuyamyces_sp_PQ560668_1_NFF1609
             Masuyamyces_sp_PQ560669_1_NFF1645
             Masuyamyces_sp_PQ560670_1_NFF1646
;
END;
BEGIN CHARACTERS;
       DIMENSIONS NCHAR=1430;
       FORMAT MISSING=? GAP=- MATCHCHAR=. datatype=nucleotide;
MATRIX

Ophiostoma_ips_AY194933_1_CBS_137_36                 ----------------------------------------------------------------------------------------------------------------------------------------------------------------------------------------------------------------------------------------------------------------------------------------------------------------------------------------------------------------------------------------------------gcatcgatgaagaacgcagcgaaatgcgatacgtaatgcgaattgcagaattcagcgagtcatcgaatctttgaacgcacattgcgcccgccagcattctggcgggcatgcctgtccgagcgtcatttcccccctcagcgcgctc--t--c---------gcgctggcgttggggct--cctcc---gcccccc----------cggggcggca---gggccctcaaaaccagtggcgggcccagctggt-ggctccgagcgcagtaccgaacgctttgttctcctc-tcgctctgcagctccggccggcgctctgccgtcaag-ccgcgcgggtgg--------ccagcgtctt---ttcgct--gc-------cgccc-cgcactttgtaccaaggttgacctcggatcaggtaggactacccgctgaacttaagcatatcaataagcggaggaaaag---aaaccaacagggattgccccagtaacggcgagtgaagcggcaacagctcaaatttgaaatctggccttcgggtccgagttgtaatttggagaggatgcttctggcgcggcgccgtccgagttccttggaacaggacgccatagagggtgagagccccgtacgggcggacgcctagcctttgtgaagctccttcgacgagtcgagtagtttgggaatgctgctcaaaatgggaggtaaatttcttctaaagctaaataccggccagagaccgatagcgcacaagtagagtgatcgaaagatgaaaagcactttgaaaagagggttaaaaagtacgtgaaattgttgaaagggaagcgcctgtgaccagacttgctgcccgcggatcatccggcgttcttcgccggtgcactccgcgggtggcaggccagcatcggttctcctagggggttaaaggccgcgggaacgtggctccttcgggagtgttatagcccgcggcgtcatgcctctggggggaccgaggaccgcgcttcggcaaggatgctggcgtaatggacaccggcgacccgtcttgaaacacgg
Ophiostoma_ips_AY194938_1_UAMH_9962                  ----------------------------------------------------------------------------------------------------------------------------------------------------------------------------------------------------------------------------------------------------------------------------------------------------------------------------------------------------------------------------------------------------gcatcgatgaagaacgcagcgaaatgcgatacgtaatgcgaattgcagaattcagcgagtcatcgaatctttgaacgcacattgcgcccgccagcattctggcgggcatgcctgtccgagcgtcatttcccccctcagcgcgctc--t--c---------gcgctggcgttggggct--cctcc---gccctc-------------gggcggca---gggccctcaaaaccagtggcgggcccagctggt-ggctccgagcgcagtaccgaacgctttgttctcctc-tcgctctgcagccccggccggcgctctgccgtcaag-ccgcgcgggtgg--------ccagcgtctt---ttcgct--gc-------cgccc-cgcactttgtaccaaggttgacctcggatcaggtgggactacccgctgaacttaagcatatcaataagcggaggaaaag---aaaccaacagggattgccccagtaacggcgagtgaagcggcaacagctcaaatttgaaatctggccttcgggtccgagttgtaatttggagaggatgcttctggcgcggcgccgtccgagttccttggaacaggacgccatagagggtgagaaccccgtacgggcggacgcctagcctttgtgaagctccttcgacgagtcgagtagtttgggaatgctgctcaaaatgggaggtaaatttcttctaaagctaaataccggccagagaccgatagcgcacaagtagagtgatcgaaagatgaaaagcactttgaaaagagggttaaaaagtacgtgaaattgttgaaagggaagcgcctgtgaccagacttgctgcccacggatcatccggcgttcctcgccggtgcactccgcgggcggcaggctagcatcggttctcctagggggttaaaggtcgcgggaacgtggctccttcgggagtgttatagcccgcggcgtcatgcctctggggggaccgaggaccgcgcttcggcaaggatgctggcgtaatggtcaccggcgacccgtcttgaaacacgg
Ophiostoma_adjuncti_AY546696_1_CMW135                ----------------------------------------------------------------------------tcatta-gcgagtttt--caactcccaacccttgcaaaccgtacc---ccgttccgttctcgttgcttctggcggga-ggcgggaggg--------gggg--------cgcgtcgc-tccttcgggggcgc----------ccgccccgcctc-cccccccctaggtcccctc------ggggcgcccgccagcggccagcgagccgc-ccgaacttatccatcaac-----agc-aac----cgtcccgtctgagcaaaa-------aacaaaaattagcaaaactttcaacaacggatctcttggctctggcatcgatgaagaacgcagcgaaatgcgatacgtaatgcgaattgcagaattcagcgagtcatcgaatctttgaacgcacattgcgcccgccagcattctggcgggcatgcctgtccgagcgtcatttcccccctcagcgcgctc--t--c---------gcgctggcgttggggct--cctcc---gccccc-------------gggcggca---gggccctcaaaaccagtggcgggcccagctggt-ggctccgagcgcagtaccgaacgctttgttctcctc-tcgctctgcagccccggccggcgctctgccgtcaag-ccgcgcgggtgg--------ccagcgtctt---ttcgct--gc-------cgccc-cgcactttgtaccaaggttgacctcg-----------------------------------------------------------------------------------------------------------------------------------------------------------------------------------------------------------------------------------------------------------------------------------------------------------------------------------------------------------------------------------------------------------------------------------------------------------------------------------------------------------------------------------------------------------------------------------------------------------------------------------------------------------
Ophiostoma_ips_AY546704_1_CMW7075                    ----------------------------------------------------------------------------tcatta-gcgagtttt--caactcccaacccttgcaaaccgtacc---ccgttccgttctcgttgcttctggcggga-ggcgggaggg--------gggg--------cgcgtcgcttccttcgggggcgc----------gcgccccgcctc-tccccccctaggtcccctc------ggggcgcccgccagcggccagcgagccgc-ccgaacttatcaatcaac-----agc-aac----cgttccgtctgagcaaca-------aacaaaaattagcaaaactttcaacaacggatctcttggctctggcatcgatgaagaacgcagcgaaatgcgatacgtaatgcgaattgcagaattcagcgagtcatcgaatctttgaacgcacattgcgcccgccagcattctggcgggcatgcctgtccgagcgtcatttcccccctcagcgcgctc--t--c---------gcgctggcgttggggct--cctcc---gcccccc----------cggggcggca---gggccctcaaaaccagtggcgggcccagctggt-ggctccgagcgcagtaccgaacgctttgttctcctc-tcgctctgcagctccggccggcgctctgccgtcaag-ccgcgcgggtgg--------ccagcgtctt---ttcgct--gc-------cgccc-cgcactttgtaccaaggttgacctc------------------------------------------------------------------------------------------------------------------------------------------------------------------------------------------------------------------------------------------------------------------------------------------------------------------------------------------------------------------------------------------------------------------------------------------------------------------------------------------------------------------------------------------------------------------------------------------------------------------------------------------------------------
Ophiostoma_montium_AY546711_1_CMW13221               ----------------------------------------------------------------------------tcatta-gcgagtttt--caacttcccacccttgccaaccgtacc---ccgttccgttctcgttgcttctggcggga-ggcggcgggg--------gccg--------ggggcgag-------gggggcgcgccccccctctccccaggcctc-cgcctccccaggtcccccctccgggggggcgcccgccagcggtcagcgagccgc-ccgaacttttataccaac-----agc-aaa----cgtcaagtctgagcaaca-------aacaaaaattagcaaaactttcaacaacggatctcttggctctggcatcgatgaagaacgcagcgaaatgcga?acgtaatgcgaattgcagaattcagcgagtcatcgaatctttgaacgcacattgcgcccgccagtattctggcgggcatgcctgtccgagcgtcatttcccccctcagcgcaccct-t--c---------gcgctggcgttggggct--cctcc---gcaaacccccccccggggggcgcggca---gggccctcaaaaccagtggcgggcccagctggt-ggctccgagcgcagtaccgaacgc-atgttctcctc-tcgctctgcagctccggccggcgcccagccgtcaag-ccgcgcgggcggccagcagtccaggatttc---tctcttgggccgccggacgccc-cgcactttgtaccaaggttga----------------------------------------------------------------------------------------------------------------------------------------------------------------------------------------------------------------------------------------------------------------------------------------------------------------------------------------------------------------------------------------------------------------------------------------------------------------------------------------------------------------------------------------------------------------------------------------------------------------------------------------------------------------
Ophiostoma_pulvinisporum_AY546713_1_CMW9020          ------------------gtcatttagaggaagtaaaagtcgtaacaaggtctccgttggtgaaccagcggagggatcatta-gcgagtttt--caactcccaacccttgcaaaccgtacc---ccgttccgttctcgttgcttctggcggga-ggcgggaggg--------ggga--------cgcgtcgc-tccttcgggggcgc----------gcgccccgcctc-ccccccctaggtccccccc------ggggcgcccgccagcggccagcgagccgc-ctgaacttttttatcaac-----agc-agc----cgtcccgtctgagcaaca-------aacaaaaataagcaaaactttcaacaacggatctcttggctctggcatcgatgaagaacgcagcgaaatgcgatacgtaatgcgaattgcagaattcagcgagtcatcgaatctttgaacgcacattgcgcccgccagcattctggcgggcatgcctgtccgagcgtcatttcccccctcagcgcgctc--t--c---------gcgctggcgttggggct--cctcc---gcccgc-------------gggcggca---gggccctcaaaaccagtggcgggcccagctggt-ggctccgagcgcagtaccgaacgccttgttctcctc-tcgctctgcagctccggccggcgctctgccgtcaag-ccgcgcgggcgg--------ccagcgtctc---ttcgct--gc-------cgccc-cgcactttgtaccaaggttgacctcggatcaggtaggactacccgctgaacttaagcatatcaataagcggaggaa---------------------------------------------------------------------------------------------------------------------------------------------------------------------------------------------------------------------------------------------------------------------------------------------------------------------------------------------------------------------------------------------------------------------------------------------------------------------------------------------------------------------------------------------------------------------------------------------------------
Ophiostoma_pulvinisporum_AY546714_1_CMW9022          -------------tcttggtcatttagaggaagtaaaagtcgtaacaaggtctccgttggtgaaccagcggagggatcatta-gcgagtttt--caactcccaacccttgcaaaccgtacc---ccgttccgttctcgttgcttctggcggga-ggcgggaggg--------ggga--------cgcgtcgc-tccttcgggggcgc----------gcgccccgcctc-ccccccctaggtccccccc------ggggcgcccgccagcggccagcgagccgc-ctgaacttttttatcaac-----agc-agc----cgtcccgtctgagcaaca-------aacaaaaataagcaaaactttcaacaacggatctcttggctctggcatcgatgaagaacgcagcgaaatgcgatacgtaatgcgaattgcagaattcagcgagtcatcgaatctttgaacgcacattgcgcccgccagcattctggcgggcatgcctgtccgagcgtcatttcccccctcagcgcgctc--t--c---------gcgctggcgttggggct--cctcc---gcccgc-------------gggcggca---gggccctcaaaaccagtggcgggcccagctggt-ggctccgagcgcagtaccgaacgccttgttctcctc-tcgctctgcagctccggccggcgctctgccgtcaag-ccgcgcgggcgg--------ccagcgtctc---ttcgct--gc-------cgccc-cgcactttgtaccaaggttgacctcggatcaggtaggactacccgctgaacttaagcatatcaataagcgg--------------------------------------------------------------------------------------------------------------------------------------------------------------------------------------------------------------------------------------------------------------------------------------------------------------------------------------------------------------------------------------------------------------------------------------------------------------------------------------------------------------------------------------------------------------------------------------------------------------
Ophiostoma_bicolor_DQ268604_1_CBS492_7               --------------------------------------------------------ttggtgaa-cagcggagggatcatta-gcgagtttt--caactcccaacccttgcaaaccgtacc---ccgttctgttctcgttgcttctggcggga-ggcgggagggcgcggggggggg--------ggtgtggt-ggcctcggccgcctcgcc----tccccctacgcctctccccccttggggtcccctc------ggggcgcccgccagcggtcagcgagccgc-ccaaacttttataccaac----aagcaaac----gtcttcgtctgagcaaca-------aacaaaaataagcaaaactttcaacaacggatctcttggttctggcatcgatgaagaacgcagcgaaatgcgatacgtaatgcgaattgcaaaattcagcgagtcatcgaatctttgaacgcacattgcgcccgccagcattctggcgggcatgcctgtccgagcgtcatttcccccctcagcgcacct--t--t---------gcgctggcgttggggct--cctcc---gccccgctc--------gtgggcggca---gggcccttaaaaccagtggcgggcccagctggt-ggctccaagcgcagtaccgaacgcatcgttctcctc-tcgctctgcagctccggccggcgcccagccgtcaag-ccgcgggggcggtc-----ctcagcgtctt---ttcgccgagc-------cgccc-cgcactttgtaccaaggttgacctcggatcaggtaggactacccgctgaacttaagcatatcaataagcggaggaaaag---aaaccaacagggattgccccagtaacggcgagtgaagcggcaacagctcaaatttgaaatctggccctcgggtccgagttgtaatttggagaggatgcttctggcgcggcgccgtccgagttccttggaacaggacgccatagagggtgagagccccgtacgggcggacgcctagcctttgtgaagctccttcgacgagtcgagtagtttgggaatgctgctcaaaatgggaggtaaatttcttctaaagctaaataccggccagagaccgatagcgcacaagtagagtgatcgaaagatgaaaagcactttgaaaagagggttaaaaagtacgtgaaattgttgaaagggaagcgcctgtgaccagacttgctgcccgcggatcatccggcgttcttcgccggtgcgctccgcgggcggcaggccagcatcggttctcctggggggctaaaggttgcgggaacgtggctcctacgggagtgttatagcccgcttcgtcatgcctccggggggaccgaggaccgcgcttcggcaaggatgctggcgtaatggtcaccggcgacccgt------------
Ophiostoma_fuscum_HM031503_1_CMW28019                ------------------------------------------------------------------------------------------------------------------------------------------------------------------------------------------------------------------------------------t-ccccccctcaggtcccctc------ggggcgcccgccagcggtcagcgagccgc-ccgaacttttttatcaac-----agc-aac----cgttccgtctgagcaaca-------aacaaaaataagcaaaactttcaacaacggatctcttggctctggcatcgatgaagaacgcagcgaaatgcgatacgtaatgcgaattgcagaattcagcgagtcatcgaatctttgaacgcacattgcgcccgccagcattctggcgggcatgcctgtccgagcgtcatttcccccctcagcgcactc--t--c---------gcgctggcgttggggct--cctcc---gcccccc------------gggcggca---gggccctcaaaaccagtggcgggcccagctggt-ggctccgagcgcagtaccgaacgc-atgttctcctc-tcgctctgcagctccggccggcgcccagccgtcaag-ccgcgcgggcgg--------ccagcgtctt---ttcgctg-ga-------cgccc-cgcactttgtaccaagg?t------------------------------------------------------------------------------------------------------------------------------------------------------------------------------------------------------------------------------------------------------------------------------------------------------------------------------------------------------------------------------------------------------------------------------------------------------------------------------------------------------------------------------------------------------------------------------------------------------------------------------------------------------------------
Ophiostoma_fuscum_HM031504_1_CMW23196                ----------------------------------------------------------------------------tcatta-gcgagtttt--caactcccaacccttgccaacgcaacc---c?gttctgttctcgttgcttctggcggga-ggcgggaggc--------gggaggggtcccggcgtcgt-ccttcggggcgcgcctgg------gccccccttcct-ccccccctcaggtcccctc------ggcgcgcccgccagcggtcagcgagccgc-ccgaacttttttatcaac-----agc-aac----cgttccgtctgagcaaca-------aacaaaaataagcaaaactttcaacaacggatctcttggctctggcatcgatgaagaacgcagcgaaatgcgatacgtaatgcgaattgcagaattcagcgagtcatcgmatctttgaacgcacattgcgcccgccagcattctggcgggcatgcctgtccgagcgtcatttcccccctcagcgcactc--t--c---------gcgctggcgttggggct--cctcc---gcccccc------------gggcggca---gggccctcaaaaccagtggcgggcccagctggt-ggctccgagcgcagtaccgaacgc-atgttctcctc-tcgctctgcagctccggccggcgcccagccgtcaag-ccgcgcgggcgg--------ccagcgtctt---ttcgctg-ga-------cgccc-cgcactttgtaccaaggtt------------------------------------------------------------------------------------------------------------------------------------------------------------------------------------------------------------------------------------------------------------------------------------------------------------------------------------------------------------------------------------------------------------------------------------------------------------------------------------------------------------------------------------------------------------------------------------------------------------------------------------------------------------------
Ophiostoma_bicolor_HM031505_1_CMW23179               ----------------------------------------------------------------------------tcatta-gcgagtttt--caactcccaacccttgcaaaccgtacc---ccgttctgttctcgttgcttctggcggga-ggcgggagggcgc----ggggg--------ggtgtggt-ggcctcggccgccttgcc-----cctcctccgcct--tccccccctgggtcccctc------ggggcgcccgccagcggtcagcgagccgc-ccgaacttttataccaac-----agcaaac----gtcttcgtctgagcaaca-------aacaaaaataagcaaaactttcaacaacggatctcttggctctggcatcgatgaagaacgcagcgaaatgcgatacgtaatgcgaattgcagaattcagcgagtcatcgaatctttgaacgcacattgcgcccgccagcattctggcgggcatgcctgtccgagcgtcatttcccccctcagcgcaccct-t--t---------gcgctggcgttggggct--cctcc---gccccgctc--------gtgggcggca---gggccctcaaaaccagtggcgggcccagctggt-ggctccgagcgcagtaccgaacgcatcgttctcctc-tcgctctgcagctccggccggcgcccagccgtcaag-ccgcgcgggcggtc-----ctcagcgtctt---ttcgccgagc-------cgcct-cgcactttgtaccaaggtt------------------------------------------------------------------------------------------------------------------------------------------------------------------------------------------------------------------------------------------------------------------------------------------------------------------------------------------------------------------------------------------------------------------------------------------------------------------------------------------------------------------------------------------------------------------------------------------------------------------------------------------------------------------
Masuyamyces_saponiodorus_HM031507_1_CMW29497         ----------------------------------------------------------------------------tcatta-ccgagttctagcaactcccaacccttgtgtaccatacc---aaacactgttctcgttgcctcctggcggc-gggggcgcagcccct---------------ccctcgcg------ggggtggcggcg------------------------------------------------cccccccgccaggggcggcgagcacc-ccgaaccttt-tctaaaac--agcacaaga----gcgcccgtctgagcaaaca-----aaaaacaaattatcaaaactttcaacaatggatctcttggctctggcatcgatgaagaacgcagcgaaatgcgatacgtaatgtgaattgcagaattcagcgaaccatcgaatctttgaacgcacattgcgcctgccagcactctggcaggcatgcctgtccgagcgtcatttctcccctcagcgcgccctgt--c---------gcgctggtgttggggca--cctcc---gcctggc-----------------gga---gggcccccaaagccagtggcggacccggct-gtcggctccgagcgcagtactgaacccagcgttctcctcttcgctctgcagccccggccggtgccctgccgttaaa-----------------------------------------------------ccc-ccccttt-tttacaaggttga----------------------------------------------------------------------------------------------------------------------------------------------------------------------------------------------------------------------------------------------------------------------------------------------------------------------------------------------------------------------------------------------------------------------------------------------------------------------------------------------------------------------------------------------------------------------------------------------------------------------------------------------------------------
Masuyamyces_saponiodorus_HM031508_1_CMW28135         -----------------------------------------------------------------------------------------tct?gc?actcccaacccttgtgtaccatacc---aaacactgttctcgttgcctcctggcggc-gggggcgcagcccct---------------ccctcgcg------ggggtggcggcg------------------------------------------------cccccccgccaggggcggcgagcacc-ccgaaccttt-tctaaaac--agcacaaga----gcgcccgtctgagcaaaca-----aaaaacaaattatcaaaactttcaacaatggatctcttggctctggcatcgatgaagaacgcagcgaaatgcgatacgtaatgtgaattgcagaattcagcgaaccatcgaatctttgaacgcacattgcgcctgccagcactctggcaggcatgcctgtccgagcgtcatttctcccctcagcgcgccctgt--c---------gcgctggtgttggggca--cctcc---gcctggc-----------------gga---gggcccccaaagccagtggcggacccggct-gtcggctccgagcgcagtactgaacccagcgttctcctcttcgctctgcagccccggccggtgccctgccgttaaa-----------------------------------------------------ccc-ccccttt-tttacaaggtt------------------------------------------------------------------------------------------------------------------------------------------------------------------------------------------------------------------------------------------------------------------------------------------------------------------------------------------------------------------------------------------------------------------------------------------------------------------------------------------------------------------------------------------------------------------------------------------------------------------------------------------------------------------
Ophiostoma_pallidulum_HM031509_1_CMW23279            ------------------------------------------------------------------------------------------------------------------------------------------------------------------------------------------------------------------------------------------------------------------ccccccccccaggggcggcgagccgc-ccgaacctat---taaaaa--agcacatga----gagcccgtctgagcaaac--------aaacaaataattaaaactttcaacaatggatctcttggctctggcatcgatgaagaacgcagcgaaatgcgatacgtaatgtgaattgcagaattcagcgaaccatcgaatctttgaacgcacattgcgcctgccagcaccctggcaggcatgcctgtccgagcgtcatttcccccctcagcgcgcac-----c---------gcgctggtgttggggca--cctcc---gcctggc-----------------gga---gggcccccaaaaccagtggcgggcccggctggtcggctccgagcgcagtactgaacgcaccgttctcccc-tcgctcagcagcccccgccggcgccctgccagc----ccggcgcgcgcc--------cccgcggcgc-----------gc---------cca-ccccctt-cttgcaaggtt------------------------------------------------------------------------------------------------------------------------------------------------------------------------------------------------------------------------------------------------------------------------------------------------------------------------------------------------------------------------------------------------------------------------------------------------------------------------------------------------------------------------------------------------------------------------------------------------------------------------------------------------------------------
Ophiostoma_pallidulum_HM031510_1_CMW23278            -----------------------------------------------------------------------------------------------------------------------------------------------------------------------------------------------------------------g------------------------------------------------cccccccgccaggggcggcgagccgc-ccgaaccttt---ttaaac--agcacatga----gagcccgtctgagcaaac--------aaacaaataattaaaactttcaacaatggatctcttggctctggcatcgatgaagaacgcagcgaaatgcgatacgtaatgtgaattgcagaattcagcgaaccatcgaatctttgaacgcacattgcgcctgccagcaccctggcaggcatgcctgtccgagcgtcatttcccccctcagcgcgcac-----c---------gcgctggtgttggggca--cctcc---gcctggc-----------------gga---gggcccccaaaaccagtggcgggcccggctggtcggctccgagcgcagtactgaacgcaccgttctcccc-tcgctcagcagcccccgccggcgccctgccag-----cccgcgcgcgcc--------cccgcggcgc-----------gc---------cca-ccccctt-cttgcaaggtt------------------------------------------------------------------------------------------------------------------------------------------------------------------------------------------------------------------------------------------------------------------------------------------------------------------------------------------------------------------------------------------------------------------------------------------------------------------------------------------------------------------------------------------------------------------------------------------------------------------------------------------------------------------
Ophiostoma_montium_HQ413639_1_SS519                  -----------------------------------------------------------------------------------------------------------------------------------------------------------------------------------------------------------------------------------------------------------------------------------------------------------------------------------------------------------------------------------------------------------------------------------------------tgcagaattcagcgagtcatcgaatctttgaacgcacattgcgcccgccagtattctggcgggcatgcctgtccgagcgtcatttcccccctcagcgcaccct-t--c---------gcgctggcgttggggct--cctcc---gc???accc?ccccgggggg?gcggca---gggccctcaaaaccagtggcgggcccagctggt-ggctccgagcgcagtaccgaacgc-atgttctcctc-tcgctctgcagctccggccggcgcccagccgtcaag-ccgcgcgggcggccagcagtccaggattct---tctcttgggccgctggacgccc-cgcactttgtaccaaggttgacctcggatcaggtaggactacccgctgaacttaagcatatcaataagcggaggaaaag---aaaccaacagggattgccccagtaacggcgagtgaagcggcaacagctcaaatttgaaatctggccttcgggtccgagttgtaatttggagaggatgcttctggcgcggcgccgtccgagttccttggaacaggacgccatagagggtgagagccccgtacgggcggacgcctagcctctgtgaagctccttcgacgagtcgagtagtttgggaatgctgctcaaaatgggaggtaaatttcttctaaagctaaataccggccagagaccgatagcgcacaagtagagtgatcgaaagatgaaaagcactttgaaaagagggttaaaaagtacgtgaaattgttgaaagggaagcgcctgtgaccagacttgctgcccgcggatcatccggcgttcttcgccggtgcactccgcgggcggcaggccagcatcggttttcctggggggtcaaaggtcgcgggaacgtggctccttcgggagtgttatagcccgcggcgtcatgcctctggggggaccgaggac---------------------------------------------------------
Ophiostoma_pallidulum_JX028568_1_767RJ               ------------------------------------------------------------------------------------------------------------------------------------------------------------------------------------------------------------------------------------------------------------------------------------------------------------------------tga----gagcccgtctgagcaaac--------aaacaaataattaaaactttcaacaatggatctcttggctctggcatcgatgaagaacgcagcgaaatgcgatacgtaatgtgaattgcagaattcagcgaaccatcgaatctttgaacgcacattgcgcctgccagcaccctggcaggcatgcctgtccgagcgtcatttcccccctcagcgcgcac-----c---------gcgctggtgttggggca--cctcc---gcctggc-----------------gga---gggcccccaaaaccagtggcgggcccggctggtcggctccgagcgcagtactgaacgcaccgttctcccc-tcgctcagcagcccccgccggcgccctgccagcaaaacc-gcgcgcgcc--------cccgcggcgc-----------gc---------cca-ccccctt-cttgcaaggttgacctcggatca------------------------------------------------------------------------------------------------------------------------------------------------------------------------------------------------------------------------------------------------------------------------------------------------------------------------------------------------------------------------------------------------------------------------------------------------------------------------------------------------------------------------------------------------------------------------------------------------------------------------------------------------------
Ophiostoma_pallidulum_JX444601_1_348RJP              -----------------------------------------------------------------------------------------------------------------------------------------------------------------------------------------------------------------------------------------------------------------------------agggcggcgagccgc-ccgaaccttt---ttaaac--agcacatga----gagcccgtctgagcaaac--------aaacaaataattaaaactttcaacaatggatctcttggctctggcatcgatgaagaacgcagcgaaatgcgatacgtaatgtgaattgcagaattcagcgaaccatcgaatctttgaacgcacattgcgcctgccagcaccctggcaggcatgcctgtccgagcgtcatttcccccctcagcgcgcac-----c---------gcgctggtgttggggca--cctcc---gcctggc-----------------gga---gggcccccaaaaccagtggcgggcccggctggtcggctccgagcgcagtactgaacgcaccgttctcccc-tcgctcagcagcccccgccggcgccctgccagcaaa-accgcgcgcgcc--------cccgcggcgc-----------gc---------cca-ccccctt-cttgcaaggtgactc---gatca------------------------------------------------------------------------------------------------------------------------------------------------------------------------------------------------------------------------------------------------------------------------------------------------------------------------------------------------------------------------------------------------------------------------------------------------------------------------------------------------------------------------------------------------------------------------------------------------------------------------------------------------------
Ophiostoma_gilletteae_KF515894_1_CMW30680            ----------------------------------------------------------------------------tcatta-gcgagtttt--caactcccaacccttgcaaaccgtacc---ccgttccgttctcgttgcttctggcggga-ggcgggaggg--------gggg--------cgcgtcgc-tccttcgggggcgc----------cccgccccgcc--tccccccccaggtcccctc------ggggcgcccgccagcggccagcgagccgc-ccgaacttatccatcaac-----agc-aac----cgtcccgtctgagcaa-a-------aacaaaaattagcaaaactttcaacaacggatctcttggctctggcatcgatgaagaacgcagcgaaatgcgatacgtaatgcgaattgcagaattcagcgagtcatcgaatctttgaacgcacattgcgcccgccagcattctggcgggcatgcctgtccgagcgtcatttcccccctcagcgcgctc--t--c---------gcgctggcgttggggct--cctcc---gccccc-------------gggcggca---gggccctcaaaaccagtggcgggcccagctggt-ggctccgagcgcagtaccgaacgctttgttctcctc-tcgctctgcagccccggccggcgctctgccgtcaag-ccgcgcgggcgg--------ccagcgtctt---ttcgct--gc-------cgccc-cgcactttgtaccaaggtt------------------------------------------------------------------------------------------------------------------------------------------------------------------------------------------------------------------------------------------------------------------------------------------------------------------------------------------------------------------------------------------------------------------------------------------------------------------------------------------------------------------------------------------------------------------------------------------------------------------------------------------------------------------
Masuyamyces_massonianae_KY094067_1_CFCC51648         -------------------------------------------------attccgtaaggggaacctgcggagggatcattacccgagttataacaactcccaacccttgcgcaccgtacc---caagcctgttctcgttgcttcctggcgg--gggcgcgcgcccgcg---------------cgcgc---------------------------------------------------------------------gcccgccgccaggggcggcgagcctcgccg-acctattttctaaacaaagaacacga----gagcgcgtctgagcaaac--------acaaaaacagtcaaaactttcaacaacggatctcttggctctggcatcgatgaagaacgcagcgaaatgcgatacgtaatgtgaattgcagaattccgcgaaccatcgaatctttgaacgcacattgcgcctgccagcattctggcaggcatgcctgtccgagcgtcatttctcccctcagcg--ccccgc--g---------gcgctggtgttggggca-cccccc---gcctggc-----------------gga-gggggccctcaaagccagtggcgggcccggctggttggctccgagcgcagtactggacgca-cgtcctcccc-tcgctccgcagccccggccggcgcccagccgtcgaa-acaca---------------------------------------------------ccccctt-ctcgcaaggttgacctcggatcaggtaggactacccgctgaacttaagcatatcaatagccggggggaa--------------------------------------------------------------------------------------------------------------------------------------------------------------------------------------------------------------------------------------------------------------------------------------------------------------------------------------------------------------------------------------------------------------------------------------------------------------------------------------------------------------------------------------------------------------------------------------------------------
Masuyamyces_massonianae_KY094068_1_CFCC51649         -------------------------------------------------attccgtaaggggaacctgcggagggatcattacccgagttataacaactcccaacccttgcgcaccgtacc---caagcctgttctcgttgcttcctggcgg--gggcgcgcgcccgcg---------------cgcgc---------------------------------------------------------------------gcccgccgccaggggcggcgagcctcgccg-acctattttctaaacaaagaacacga----gagcgcgtctgagcaaac--------acaaaaacagtcaaaactttcaacaacggatctcttggctctggcatcgatgaagaacgcagcgaaatgcgatacgtaatgtgaattgcagaattccgcgaaccatcgaatctttgaacgcacattgcgcctgccagcattctggcaggcatgcctgtccgagcgtcatttctcccctcagcg--ccccgc--g---------gcgctggtgttggggca-cccccc---gcctggc-----------------gga-gggggccctcaaagccagtggcgggcccggctggttggctccgagcgcagtactggacgca-cgtcctcccc-tcgctccgcagccccggccggcgcccagccgtcgaa-acaca---------------------------------------------------ccccctt-ctcgcaaggttgacctcggatcaggtaggactacccgctgaacttaagcatatcaatagccggggggaa--------------------------------------------------------------------------------------------------------------------------------------------------------------------------------------------------------------------------------------------------------------------------------------------------------------------------------------------------------------------------------------------------------------------------------------------------------------------------------------------------------------------------------------------------------------------------------------------------------
Ophiostoma_pallidulum_KY568133_1_90bSSW              -----------------------------gaagtaaaagtcgtaacaaggtctccgttggtgaaccagcggagggatcatta-ccgagtt-cagcaactcccaacccttgcgaaccgtaccc-caacgtatgttctcgttgcctcctggcggcggggggcgcccccc-------------------------------tcgcgggcggcg------------------------------------------------cccccccgccaggggcggcgagccgc-ccgaaccttt---ctaaac--agcacatga----gagcccgtctgagcaaac--------aaacaaataatcaaaactttcaacaatggatctcttggctctggcatcgatgaagaacgcagcgaaatgcgatacgtaatgtgaattgcagaattcagcgaaccatcgaatctttgaacgcacattgcgcctgccagcaccctggcaggcatgcctgtccgagcgtcatttcccccctcagcgcgcag-----c---------gcgctggtgttggggca--cctcc---gcctggc-----------------gga---gggcccccaaaaccagtggcgggcccggctggtcggctccgagcgcagtactgaacgcaccgttctcccc-tcgctcagcagcccccgccggcgccctgccagcaaaaccggcgcgcgcc--------cccgcggcgc-----------gc---------cca-ccccctt-cttgcaaggttgacctcggatcagg----------------------------------------------------------------------------------------------------------------------------------------------------------------------------------------------------------------------------------------------------------------------------------------------------------------------------------------------------------------------------------------------------------------------------------------------------------------------------------------------------------------------------------------------------------------------------------------------------------------------------------------------------
Masuyamyces_acarorum_MG205656_1_CMW41812             -----------------------ttagaggaagtaaaagtcgtaacaaggtctccgttggtgaaccagcggagggatcatta-ccgagttataacaactcccaacccttgcgcaccgtacc---caagcctgttctcgttgcttcctggcgg--gggcgcgcgcccgcg---------------cgcgc---------------------------------------------------------------------gcccgccgccaggggcggcgagcctcgccgaacctattttctaaacaaagaacacga----gagcgcgtctgagcaaac--------acaaaaacagtcaaaactttcaacaacggatctcttggctctggcatcgatgaagaacgcagcgaaatgcgatacgtaatgtgaattgcagaattccgcgaaccatcgaatctttgaacgcacattgcgcctgccagcattctggcaggcatgcctgtccgagcgtcatttctcccctcagcg--ccccgc--g---------gcgctggtgttggggca-cccccc---gcctggc-----------------gga-gggggccctcaaagccagtggcgggcccggctggttggctccgagcgcagtactggacgca-cgtcctcccc-tcgctccgcagccccggccggcgcccagccgtcgaa-acaca---------------------------------------------------ccccctt-ctcgcaaggttgacctcggatcaggtaggactacccgctgaacttaagcatatc-----------------------------------------------------------------------------------------------------------------------------------------------------------------------------------------------------------------------------------------------------------------------------------------------------------------------------------------------------------------------------------------------------------------------------------------------------------------------------------------------------------------------------------------------------------------------------------------------------------------------
Masuyamyces_acarorum_MG205657_1_CMW41850             -------------------------------------------------------------------------ggatcatta-ccgagttataacaactcccaacccttgcgcatcgtacc---caagcctgttctcgttgcttcctggcgg--gggcgcgcgcccgcg---------------cgcgc---------------------------------------------------------------------gcccgccgccaggggcggcgagcctcgccgaacctattttctaaacaaagaacacga----gagcgcgtctgagcaaac--------acaaaaacagtcaaaactttcaacaacggatctcttggctctggcatcgatgaagaacgcagcgaaatgcgatacgtaatgtgaattgcagaattccgcgaaccatcgaatctttgaacgcacattgcgcctgccagcattctggcaggcatgcctgtccgagcgtcatttctcccctcagcg--ccccgc--g---------gcgctggtgttggggca-cccccc---gcctggc-----------------gga-gggggccctcaaagccagtggcgggcccggctggttggctccgagcgcagtactggacgca-cgtcctcccc-tcgctccgcagccccggccggcgcccagccgtcgaa---aca---------------------------------------------------ccccctt-ctcgcaaggttgacctcggatcaggtaggactacccgctgaacttaagcatatc-----------------------------------------------------------------------------------------------------------------------------------------------------------------------------------------------------------------------------------------------------------------------------------------------------------------------------------------------------------------------------------------------------------------------------------------------------------------------------------------------------------------------------------------------------------------------------------------------------------------------
Ophiostoma_manchongi_MH121661_1_CMW41872             -------------------------------------------------------------------------ggatcatta-gcgagtttt--caactcccaacccttgcgaaccgtacc---ccgttctgttctcgttgcttctggcggga-ggaggagcgg--------gggagg------ggcgcccg-tccttcggggcggc----------tgcccctctccc-ctcccccccaggtcccctc------ggggcgcccgccagcggccagcgagccgc-ccgaacttttttatcaac-----agcaaaa----caaaccgtctgagcacaa-------aacaaaaataagcaaaactttcaacaacggatctcttggctctggcatcgatgaagaacgcagcgaaatgcgatacgtaatgcgaattgcagaattcagcgagtcatcgaatctttgaacgcacattgcgcccgccagcattctggcgggcatgcctgtccgagcgtcatttcccccctcagcgcgccc--t--ttctggtgcagcgctggcgttggggct--cctcc---gcccctc------------gggcggca---gggccctcaaaaccagtggcgggcccggctggc-ggctccgagcgcagtaccgaacgc-atgttctcctc-tcgctctgcagccccggccggcgccctgccgtcaag-ccgcgcgggcgg--------ctccagcctcgcgctgggc--gc-------cgccc-cgcactttgta-caaggttgacctcggatcaggtaggactacccgctgaacttaagcatatcaataa------------------------------------------------------------------------------------------------------------------------------------------------------------------------------------------------------------------------------------------------------------------------------------------------------------------------------------------------------------------------------------------------------------------------------------------------------------------------------------------------------------------------------------------------------------------------------------------------------------------
Ophiostoma_manchongi_MH121662_1_CMW41954             -------------------------------------------------------------------------ggatcatta-gcgagtttt--caactcccaacccttgcgaaccgtacc---ccgttctgttctcgttgcttctggcggga-ggaggagcgg--------gggagg------ggcgcccg-tccttcggggcggc----------cgcccctctccc-ctcccccccaggtcccctc------ggggcgcccgccagcggccagcgagccgc-ccgaacttttttatcaac-----agcaaaa----caaaccgtctgagcacaa-------aacaaaaataagcaaaactttcaacaacggatctcttggctctggcatcgatgaagaacgcagcgaaatgcgatacgtaatgcgaattgcagaattcagcgagtcatcgaatctttgaacgcacattgcgcccgccagcattctggcgggcatgcctgtccgagcgtcatttcccccctcagcgcgccc--t--ttctggtgcagcgctggcgttggggct--cctcc---gcccctc------------gggcggca---gggccctcaaaaccagtggcgggcccggctggc-ggctccgagcgcagtaccgaacgc-atgttctcctc-tcgctctgcagccccggccggcgccctgccgtcaag-ccgcgcgggcgg--------ctccagcctcgcgctgggc--gc-------cgccc-cgcactttgta-caaggttgacctcggatcaggtaggactacccgctgaacttaagcatatcaata-------------------------------------------------------------------------------------------------------------------------------------------------------------------------------------------------------------------------------------------------------------------------------------------------------------------------------------------------------------------------------------------------------------------------------------------------------------------------------------------------------------------------------------------------------------------------------------------------------------------
Ophiostoma_japonicum_MH144083_1_CMW44468             ---------------------------------------------------------------------------atcatta-gcgagtttt--cgactcccaacccttgccaaccgtacc---ccgtcccgttctcgttgcttctggcgggc-gggggcgccgc----------------------------ccttcggggcgcgc---------------------------cccccccggcccccc------ggggcgcccgccagcggccagcgagccgc-ccgaacttct---acaac-----agc-agc----cgcctcgtctgagcaaaa-------gctaata--aagcaaaactttcaacaacggatctcttggctctggcatcgatgaagaacgcagcgaaatgcgatacgtaatgcgaattgcagaattcagcgagtcatcgaatctttgaacgcacattgcgcccgccagcattctggcgggcatgcctgtccgagcgtcatttcccccctcagcgccccc--g--g---------gcgctggcgttggggct--cctcc---gccct--------------gggcggca---gggccctcaaatccagtggcgggcccggctggc-ggctccgagcgcagtaccgaacgc-atgttctcctc-tcgctctgcagccccggccggcgccctgccgtcaag-ccgcgcgggcggcctc-------------------------gc-------cgccc-cgca---------------------------------------------------------------------------------------------------------------------------------------------------------------------------------------------------------------------------------------------------------------------------------------------------------------------------------------------------------------------------------------------------------------------------------------------------------------------------------------------------------------------------------------------------------------------------------------------------------------------------------------------------------------------------------
Ophiostoma_japonicum_MH144086_1_CMW44592             -----------------------ttagaggaagtaaaagtcgtaacaaggtctccgttggtgaaccagcggagggatcatta-gcgagtttt--cgactcccaacccttgccaaccgtacc---ccgtcccgttctcgttgcttctggcgggc-gggggcgccgc----------------------------ccttcggggcgcgc---------------------------cccccccggcccccc------ggggcgcccgccagcggccagcgagccgc-ccgaacttct---acaac-----agc-agc----cgcctcgtctgagcaaaa-------gctaata--aagcaaaactttcaacaacggatctcttggctctggcatcgatgaagaacgcagcgaaatgcgatacgtaatgcgaattgcagaattcagcgagtcatcgaatctttgaacgcacattgcgcccgccagcattctggcgggcatgcctgtccgagcgtcatttcccccctcagcgccccc--g--g---------gcgctggcgttggggct--cctcc---gccct--------------gggcggca---gggccctcaaatccagtggcgggcccggctggc-ggctccgagcgcagtaccgaacgc-atgttctcctc-tcgctctgcagccccggccggcgccctgccgtcaag-ccgcgcgggcggtctc-------------------------gc-------cgccc-cgcactt--ttacaaggttgacctcggatcaggtaggactacccgctgaacttaagcatatcaataa------------------------------------------------------------------------------------------------------------------------------------------------------------------------------------------------------------------------------------------------------------------------------------------------------------------------------------------------------------------------------------------------------------------------------------------------------------------------------------------------------------------------------------------------------------------------------------------------------------------
Ophiostoma_jilinense_MH144094_1_CMW40491             ----------------------------------------------------------------------------tcatta-ccgagttataacaactcccaacccttgcgcaccgtacc---caagcctgttctcgttgcttcctggcgg--gggcgcgcgcccgcg---------------cgcgc---------------------------------------------------------------------gcccgccgccaggggcggcgagcctcgccgaacctattttccaaac-aagaacacga----gagcgcgtctgagcaaac--------acaaaaacagtcaaaactttcaacaacggatctcttggctctggcatcgatgaagaacgcagcgaaatgcgatacgtaatgtgaattgcagaattccgcgaaccatcgaatctttgaacgcacattgcgcctgccagcattctggcaggcatgcctgtccgagcgtcatttctcccctcagcgc-ccccgc--g---------gcgctggtgttggggcaccccccc---gcctggc-----------------ggaggggggccctcaaagccagtggcgggcccggctggtcggctccgagcgcagtactggacgca-cgtcctcccc-tcgctccgcagccccggccggcgcccagccgtcgaa-acaca---------------------------------------------------ccccctt-ctcgcaaggtt------------------------------------------------------------------------------------------------------------------------------------------------------------------------------------------------------------------------------------------------------------------------------------------------------------------------------------------------------------------------------------------------------------------------------------------------------------------------------------------------------------------------------------------------------------------------------------------------------------------------------------------------------------------
Ophiostoma_jilinense_MH144095_1_CMW40492             ----------------------------------------------------------------------------tcatta-ccgagttataacaactcccaacccttgcgcaccgtacc---caagcctgttctcgttgcttcctggcgg--gggcgcgcgcccgcg---------------cgcgc---------------------------------------------------------------------gcccgccgccaggggcggcgagcctcgccgaacctattttccaaac-aagaacacga----gagcgcgtctgagcaaac--------acaaaaacagtcaaaactttcaacaacggatctcttggctctggcatcgatgaagaacgcagcgaaatgcgatacgtaatgtgaattgcagaattccgcgaaccatcgaatctttgaacgcacattgcgcctgccagcattctggcaggcatgcctgtccgagcgtcatttctcccctcagcgc-ccccgc--g---------gcgctggtgttggggcaccccccc---gcctggc-----------------ggaggggggccctcaaagccagtggcgggcccggctggtcggctccgagcgcagtactggacgca-cgtcctcccc-tcgctccgcagccccggccggcgcccagccgtcgaa-acaca---------------------------------------------------ccccctt-ctcgcaaggtt------------------------------------------------------------------------------------------------------------------------------------------------------------------------------------------------------------------------------------------------------------------------------------------------------------------------------------------------------------------------------------------------------------------------------------------------------------------------------------------------------------------------------------------------------------------------------------------------------------------------------------------------------------------
Ophiostoma_ips_MH324811_1_CXY1631                    -----------------ggtcgttt--gaggaataaaagttgt---aaggtctccgttggtgaacctgcggagggatcatta-gcgagtttt--caactcccaacccttgcaaaccgtacc---ccgttccgttctcgttgcttctggcggga-ggcgggaggg--------ggga--------cgcgtcgc-tccttcgggggcgc----------gcgccccgcct--cccccccctaggtcccctc------ggggcgcccgccagcggccagcgagccgc-ccgaacttatcaatcaac-----agc-aac----cgttccgtctgagcaaca-------aacaaaaattagcaaaactttcaacaacggatctcttggctctggcatcgatgaagaacgcagcgaaatgcgatacgtaatgcgaattgcagaattcagcgagtcatcgaatctttgaacgcacattgcgcccgccagcattctggcgggcatgcctgtccgagcgtcatttcccccctcagcgcgctc--t--c---------gcgctggcgttggggct--cctcc---gccctc-------------gggcggca---gggccctcaaaaccagtggcgggcccagctggt-ggctccgagcgcagtaccgaacgctttgttctcctc-tcgctctgcagctccggccggcgctctgccgtcaag-ccgcgcgggtgg--------ccagcgtctt---ttcgct--gc-------cgccc-cgcactttgtaccaaggttgacctcggatcaggtaggactacccgctgaacttaagcatatcaatgagcggaggaa---------------------------------------------------------------------------------------------------------------------------------------------------------------------------------------------------------------------------------------------------------------------------------------------------------------------------------------------------------------------------------------------------------------------------------------------------------------------------------------------------------------------------------------------------------------------------------------------------------
Ophiostoma_lotiforme_MK748185_1_CFCC52691            -------------------------------------------------ccttccgtaggtgaacctgcggagggatcatta-ccgagttccagcaactcccaacccttgcgtaccgtacc---aaacactgttctcgttgcctcctggcggc-gggggcccccccgct-----------------------------cggggggacgcc------------------------------------------------ctcccccgccaggggcggcgggcaac-ccgaacctttatttcaaac--agcacaaga----gcgcccgtctgagcaaac--------caaaaatacgttaaaactttcaacaatggatctcttggctctggcatcgatgaagaacgcagcgaaatgcgatacgtaatgtgaattgcagaactccgcgaaccatcgaatctttgaacgcacattgcgcctgccagcactctggcaggcatgcctgtccgagcgtcatttctcccctcagcgcgccccgg--c---------gcgctggtgttggggcg--cctcc---gcctggc-----------------gga---gggcccccaaagccagtggcggacccggctggtcggctccgagcgcagtcctgaaccta-tgttctcctctccgctctgcagccccggccggcgacctgccagaaaa-----------------------------------------c---------------cccccct-tctataaggttgacctcggatcaggtaggactacccgctgaacttaagcatatcaataagcggaggaat--------------------------------------------------------------------------------------------------------------------------------------------------------------------------------------------------------------------------------------------------------------------------------------------------------------------------------------------------------------------------------------------------------------------------------------------------------------------------------------------------------------------------------------------------------------------------------------------------------
Ophiostoma_bicolor_MK748188_1_GH_30                  --------------------------------------------------------ttggtgaaccagcggagggatcatta-gcgagtttt--caactcccaacccttgcaaaccgtacc---ccgttctgttctcgttgcttctggcggga-ggcgggagggcgc-----gggg--------ggtgtggt-ggcctcggccgcctcgcc-----ccccctgcgcctc-tccccccctgggtcccctc------ggggcgcccgccagcggtcagcgagccgc-ccgaacttttataccaac-----agcaaac----gtcttcgtctgagcaaca-------aacaaaaataagcaaaactttcaacaacggatctcttggctctggcatcgatgaagaacgcagcgaaatgcgatacgtaatgcgaattgcagaattcagcgagtcatcgaatctttgaacgcacattgcgcccgccagcattctggcgggcatgcctgtccgagcgtcatttcccccctcagcgcaccct-t--c---------gcgctggcgttggggct--cctcc---gccccgctc--------gtgggcggca---gggccctcgaaaccagtggcgggcccagctggt-ggctccgagcgcagtaccgaacgcatcgttctcctc-tcgctctgcagctccggtcggcgcccagccgtcaag-ccgcgcgggcggtc-----ctcagcgtctt---ttcgccgagc-------cgccc-cgcactttgtaccaaggttgacctcggatcaggtaggactacccgctgaacttaagcatatcataaggcggaggaa---------------------------------------------------------------------------------------------------------------------------------------------------------------------------------------------------------------------------------------------------------------------------------------------------------------------------------------------------------------------------------------------------------------------------------------------------------------------------------------------------------------------------------------------------------------------------------------------------------
Ophiostoma_bicolor_MK748190_1_GH_40                  ------------------------------------------------tccttccgtaggtgaacctgcggagggatcatta-gcgagtttt--caactcccaacccttgcaaaccgtacc---ccgttctgttctcgttgcttctggcggga-ggcgggagggcgc-----gggg--------ggtgtggt-ggcctcggccgcctcgcc-----ccccctgcgcctc-tccccccctgggtcccctc------ggggcgcccgccagcggtcagcgagccgc-ccgaacttttataccaac-----agcaaac----gtcttcgtctgagcaaca-------aacaaaaataagcaaaactttcaacaacggatctcttggctctggcatcgatgaagaacgcagcgaaatgcgatacgtaatgcgaattgcagaattcagcgagtcatcgaatctttgaacgcacattgcgcccgccagcattctggcgggcatgcctgtccgagcgtcatttcccccctcagcgcaccct-t--c---------gcgctggcgttggggct--cctcc---gccccgctc--------gtgggcggca---gggccctcgaaaccagtggcgggcccagctggt-ggctccgagcgcagtaccgaacgcatcgttctcctc-tcgctctgcagctccggtcggcgcccagccgtcaag-ccgcgcgggcggtc-----ctcagcgtctt---ttcgccgagc-------cgccc-cgcactttgtaccaaggttgacctcggatcaggtaggactacccgctgaacttaagcatatcaataagcggaggaa---------------------------------------------------------------------------------------------------------------------------------------------------------------------------------------------------------------------------------------------------------------------------------------------------------------------------------------------------------------------------------------------------------------------------------------------------------------------------------------------------------------------------------------------------------------------------------------------------------
Ophiostoma_lotiforme_MK748201_1_CFCC52692            -------------------------------------------------ccctccgtaggtgaacctgcggagggatcatta-ccgagttccagcaactcccaacccttgcgtaccgtacc---aaacactgttctcgttgcctcctggcggc-gggggcccccccgct-----------------------------cggggggacgcc------------------------------------------------ctcccccgccaggggcggcgggcaac-ccgaacctttatttcaaac--agcacaaga----gcgcccgtctgagcaaac--------caaaaatacgttaaaactttcaacaatggatctcttggctctggcatcgatgaagaacgcagcgaaatgcgatacgtaatgtgaattgcagaactccgcgaaccatcgaatctttgaacgcacattgcgcctgccagcactctggcaggcatgcctgtccgagcgtcatttctcccctcagcgcgccccgg--c---------gcgctggtgttggggcg--cctcc---gcctggc-----------------gga---gggcccccaaagccagtggcggacccggctggtcggctccgagcgcagtcctgaaccta-tgttctcctctccgctctgcagccccggccggcgacctgccagaaaa-----------------------------------------c---------------cccccct-tctataaggttgacctcggatcaggtaggactacccgctgaacttaagcatatcaataagcggaggaa---------------------------------------------------------------------------------------------------------------------------------------------------------------------------------------------------------------------------------------------------------------------------------------------------------------------------------------------------------------------------------------------------------------------------------------------------------------------------------------------------------------------------------------------------------------------------------------------------------
Ophiostoma_gilletteae_MT637227_1_CMW_30681           --------------------------------------------------------------------cggagggatcatta-gcgagtttt--caactcccaacccttgcaaaccgtacc---ccgttccgttctcgttgcttctggcggga-ggcgggaggg--------gggg--------cgcgtcgc-tccttcgggggcgc----------cccgccccgcc--tccccccccaggtcccctc------ggggcgcccgccagcggccagcgagccgc-ccgaacttatccatcaac-----agc-aac----cgtcccgtctgagcaa-a-------aacaaaaattagcaaaactttcaacaacggatctcttggctctggcatcgatgaagaacgcagcgaaatgcgatacgtaatgcgaattgcagaattcagcgagtcatcgaatctttgaacgcacattgcgcccgccagcattctggcgggcatgcctgtccgagcgtcatttcccccctcagcgcgctc--t--c---------gcgctggcgttggggct--cctcc---gccccc-------------gggcggca---gggccctcaaaaccagtggcgggcccagctggt-ggctccgagcgcagtaccgaacgctttgttctcctc-tcgctctgcagccccggccggcgctctgccgtcaag-ccgcgcgggcgg--------ccagcgtctt---ttcgct--gc-------cgccc-cgcactttgtaccaaggttgacctcggatcaggtaggactacccgctgaacata-------------------------------------------------------------------------------------------------------------------------------------------------------------------------------------------------------------------------------------------------------------------------------------------------------------------------------------------------------------------------------------------------------------------------------------------------------------------------------------------------------------------------------------------------------------------------------------------------------------------------------
Ophiostoma_ips_MW046083_1_VPRI43529                  ----------------------tttagaggaagtaaaagtcgtaacaaggtctccgttggtgaaccagcggagggatcatta-gcgagtttt--caactcccaacccttgcaaaccgtacc---ccgttccgttctcgttgcttctggcggga-ggcgggaggg--------ggga--------cgcgtcgc-tccttcgggggcgc----------gcgccccgcct--cccccccctaggtcccctc------ggggcgcccgccagcggccagcgagccgc-ccgaacttatcaatcaac-----agc-aac----cgttccgtctgagcaaca-------aacaaaaattagcaaaactttcaacaacggatctcttggctctggcatcgatgaagaacgcagcgaaatgcgatacgtaatgcgaattgcagaattcagcgagtcatcgaatctttgaacgcacattgcgcccgccagcattctggcgggcatgcctgtccgagcgtcatttcccccctcagcgcgctc--t--c---------gcgctggcgttggggct--cctcc---gccctc-------------gggcggca---gggccctcaaaaccagtggcgggcccagctggt-ggctccgagcgcagtaccgaacgctttgttctcctc-tcgctctgcagctccggccggcgctctgccgtcaag-ccgcgcgggtgg--------ccagcgtctt---ttcgct--gc-------cgccc-cgcactttgtaccaaggttgacctcggatcaggtaggactacccgctgaacttaag-----------------------------------------------------------------------------------------------------------------------------------------------------------------------------------------------------------------------------------------------------------------------------------------------------------------------------------------------------------------------------------------------------------------------------------------------------------------------------------------------------------------------------------------------------------------------------------------------------------------------------
Ophiostoma_ips_MW046087_1_VPRI42255                  ----------------------tttagaggaagtaaaagtcgtaacaaggtctccgttggtgaaccagcggagggatcatta-gcgagtttt--caactcccaacccttgcaaaccgtacc---ccgttccgttctcgttgcttctggcggga-ggcgggaggg--------ggga--------cgcgtcgc-tccttcgggggcgc----------gcgccccgcct--cccccccctaggtcccctc------ggggcgcccgccagcggccagcgagccgc-ccgaacttatcaatcaac-----agc-aac----cgttccgtctgagcaaca-------aacaaaaattagcaaaactttcaacaacggatctcttggctctggcatcgatgaagaacgcagcgaaatgcgatacgtaatgcgaattgcagaattcagcgagtcatcgaatctttgaacgcacattgcgcccgccagcattctggcgggcatgcctgtccgagcgtcatttcccccctcagcgcgctc--t--c---------gcgctggcgttggggct--cctcc---gccctc-------------gggcggca---gggccctcaaaaccagtggcgggcccagctggt-ggctccgagcgcagtaccgaacgctttgttctcctc-tcgctctgcagctccggccggcgctctgccgtcaag-ccgcgcgggtgg--------ccagcgtctt---ttcgct--gc-------cgccc-cgcactttgtaccaaggttgacctcggatcaggtaggactacccgctgaacttaag-----------------------------------------------------------------------------------------------------------------------------------------------------------------------------------------------------------------------------------------------------------------------------------------------------------------------------------------------------------------------------------------------------------------------------------------------------------------------------------------------------------------------------------------------------------------------------------------------------------------------------
Ophiostoma_ips_MW046092_1_VPRI43851                  ----------------------tttagaggaagtaaaagtcgtaacaaggtctccgttggtgaaccagcggagggatcatta-gcgagtttt--caactcccaacccttgcaaaccgtacc---ccgttccgttctcgttgcttctggcggga-ggcgggaggg--------ggga--------cgcgtcgc-tccttcgggggcgc----------gcgccccgcct--cccccccctaggtcccctc------ggggcgcccgccagcggccagcgagccgc-ccgaacttatcaatcaac-----agc-aac----cgttccgtctgagcaaca-------aacaaaaattagcaaaactttcaacaacggatctcttggctctggcatcgatgaagaacgcagcgaaatgcgatacgtaatgcgaattgcagaattcagcgagtcatcgaatctttgaacgcacattgcgcccgccagcattctggcgggcatgcctgtccgagcgtcatttcccccctcagcgcgctc--t--c---------gcgctggcgttggggct--cctcc---gccctc-------------gggcggca---gggccctcaaaaccagtggcgggcccagctggt-ggctccgagcgcagtaccgaacgctttgttctcctc-tcgctctgcagctccggccggcgctctgccgtcaag-ccgcgcgggtgg--------ccagcgtctt---ttcgct--gc-------cgccc-cgcactttgtaccaaggttgacctcggatcaggtaggactacccgctgaacttaag-----------------------------------------------------------------------------------------------------------------------------------------------------------------------------------------------------------------------------------------------------------------------------------------------------------------------------------------------------------------------------------------------------------------------------------------------------------------------------------------------------------------------------------------------------------------------------------------------------------------------------
Ophiostoma_pallidulum_MW046093_1_VPRI43846           ----------------------tttagaggaagtaaaagtcgtaacaaggtctccgttggtgaaccagcggagggatcatta-ccgagttccagcaactcccaacccttgcgaaccgtaccc-caacgtatgttctcgttgcctcctggcggc-gggggcgccgccc-------------------------------gcgagggcggcg------------------------------------------------cccccccgccaggggcggcgagccgc-ccgaaccttt---ttaaac--agcacatga----gagcccgtctgagcaaac--------aaacaaacaatcaaaactttcaacaatggatctcttggctctggcatcgatgaagaacgcagcgaaatgcgatacgtaatgtgaattgcagaattcagcgaaccatcgaatctttgaacgcacattgcgcctgccagcaccctggcaggcatgcctgtccgagcgtcatttcccccctcagcgcgcac-----c---------gcgctggtgttggggca--cctcc---gcctggc-----------------gga---gggcccccaaaaccagtggcgggcccggctggtcggctccgagcgcagtactgaacgcaccgttctcccc-tcgctcagcagcccccgccggcgccctgccagcaaaaccggcgcgcgcc--------cccgcggcgc-----------gc---------cca-ccccctt-cttgcaaggttgacctcggatcaggtaggactacccgctgaacttaag-----------------------------------------------------------------------------------------------------------------------------------------------------------------------------------------------------------------------------------------------------------------------------------------------------------------------------------------------------------------------------------------------------------------------------------------------------------------------------------------------------------------------------------------------------------------------------------------------------------------------------
Graphilbum_translucens_MW989415_1_SNM104             ----------------------------------------------------------------------------tcatta-ccgagtttt--taactcccaacccgtgtgaaccataccgacgtattgctgtcttgttgcttccggccggc-ggcgcccttgtcagaa----------------------------ggggcgcccgcaag------------------gcgcctggcgtgcgcgcc-------aggggcaccggccggaggtggcaggcacg-gccattgttt---aaaacg--cttgcctgatttgtggctcgtctgagcaaaaacagaaaagacaaaatagtcaaaactttcaacaacggatctcttggttctggcatcgatgaagaacgcagcaaaacgcgataagtaatgtgaattgcagaatttagtgaatcatcaaatctttgaacgcacattgcgcctgccagtattctggcaggcatgcctgtccgagcgtcatttccaccctcag-gcgccttgt--g---------cgcctgccgttggggct--tttctgcggcctagc-----------------cgc---aggccccgaaagcgagtggcggg-ctggctggtcggctccgagcgcagtaaacatttcttcgct-----------ttggacgccccggcttgcgccctgccgtaaaa-----------------------------------------agc-------------ctttatt-tttttaggtt-------------------------------------------------------------------------------------------------------------------------------------------------------------------------------------------------------------------------------------------------------------------------------------------------------------------------------------------------------------------------------------------------------------------------------------------------------------------------------------------------------------------------------------------------------------------------------------------------------------------------------------------------------------------
Graphilbum_translucens_MW989416_1_SNM144             ----------------------------------------------------------------------------tcatta-ccgagtttt--taactcccaacccgtgtgaaccataccgacgtattgctgtcttgttgcttccggccggc-ggcgcccttgtcagaa----------------------------ggggcgcccgcaag------------------gcgcctggcgtgcgcgcc-------aggggcaccggccggaggtggcaggcacg-gccattgttt---aaaacg--cttgcctgatttgtggctcgtctgagcaaaaacagaaaagacaaaatagtcaaaactttcaacaacggatctcttggttctggcatcgatgaagaacgcagcaaaacgcgataagtaatgtgaattgcagaatttagtgaatcatcaaatctttgaacgcacattgcgcctgccagtattctggcaggcatgcctgtccgagcgtcatttccaccctcag-gcgccttgt--g---------cgcctgccgttggggct--tttctgcggcctagc-----------------cgc---aggccccgaaagcgagtggcggg-ctggctggtcggctccgagcgcagtaaacatttcttcgct-----------ttggacgccccggcttgcgccctgccgtaaaa-----------------------------------------agc-------------ctttatt-tttttaggtt-------------------------------------------------------------------------------------------------------------------------------------------------------------------------------------------------------------------------------------------------------------------------------------------------------------------------------------------------------------------------------------------------------------------------------------------------------------------------------------------------------------------------------------------------------------------------------------------------------------------------------------------------------------------
Masuyamyces_ambrosius_OM501465_1_CMW1024             -----------------------------------------------------------------------------catta-ccgagttctagcaactcccaacccttgtgtaccatacc---aaacactgttctcgttgcctcctggcggc-gggggcgcagcccct---------------ccctcgcg------ggggtggcggcg------------------------------------------------cccccccgccaggggcggcgagcacc-ccgaaccttt-tctaaaac--agcacaaga----gcgcccgtctgagcaaaca-----aaaaacaaattatcaaaactttcaacaatggatctcttggctctggcatcgatgaagaacgcagcgaaatgcgatacgtaatgtgaattgcagaattcagcgaaccatcgaatctttgaacgcacattgcgcctgccagcactctggcaggcatgcctgtccgagcgtcatttctcccctcagcgcgccctgt--c---------gcgctggtgttggggca--cctcc---gcctggc-----------------gga---gggcccccaaagccagtggcggacccggct-gtcggctccgagcgcagtactgaacccagcgttctcctcttcgctctgcagccccggccggtgccctgccgttaaa-----------------------------------------------------ccc-ccccttt-tttacaaggttgacctcggatcaggtaggactacccgctgaacttaagcatatc-----------------------------------------------------------------------------------------------------------------------------------------------------------------------------------------------------------------------------------------------------------------------------------------------------------------------------------------------------------------------------------------------------------------------------------------------------------------------------------------------------------------------------------------------------------------------------------------------------------------------
Masuyamyces_botuliformis_OM501471_1_CMW14493         -----------------------------------------------------------------------------catta-ccgagttctagcaactcccaacccttgtgtaccatacca--aaacaccgttctcgttgcctcctggcggc-gggggcgcagcccct---------------ccctcgcg----gcggggcggcggcc---------------------------------------------cccccccaccgccaggggtggcgagcgcc-tcgaaccttt--ctaaaac--agcaccaga----gcgcctgtctgagcaaaac-----aaaaacaaataatcaaaactttcaacaatggatctcttggctctggcatcgatgaagaacgcagcgaaatgcgatacgtaatgtgaattgcagaattcagcgaaccatcgaatctttgaacgcacattgcgcctgccagcactctggcaggcatgcctgtccgagcgtcatttctcccctcagcgcgccctgt--c---------gcgctggtgttggggcg--cctcc---gcctggc-----------------gga---gggcccccaaagccagtggcggacccggct-gtcggctccgagcgcagtactgaacccagcgttctcctcttcgctctgcagccccggccggtgccctgccgttaaa-----------------------------------------------------cac-ccccctt------------------------------------------------------------------------------------------------------------------------------------------------------------------------------------------------------------------------------------------------------------------------------------------------------------------------------------------------------------------------------------------------------------------------------------------------------------------------------------------------------------------------------------------------------------------------------------------------------------------------------------------------------------------------------
Masuyamyces_chinensis_PP656968_1_CFCC57860           ----------------------------------------------------------------------------tcatta-ccgagttccagcaactcccaacccttgtgtaccatacca--aaacaccgttctcgttgcctcctggcggc-gggggcgcagcccct---------------ccctcgcg----gcggggcggcggcc---------------------------------------------cccccccaccgccaggggtggcgagcgcc-tcgaaccttt--ctaaaac--agcaccaga----gcgcctgtctgagcaaaac-----aaaaacaaataatcaaaactttcaacaatggatctcttggctctggcatcgatgaagaacgcagcgaaatgcgatacgtaatgtgaattgcagaattcagcgaaccatcgaatctttgaacgcacattgcgcctgccagcactctggcaggcatgcctgtccgagcgtcatttctcccctcagcgcgccctgt--c---------gcgctggtgttggggcg--cctcc---gcctggc-----------------gga---gggcccccaaagccagtggcggacccggct-gtcggctccgagcgcagtactgaacccagcgttctcctcttcgctctgcagccccggccggtgccctgccgttaaa-----------------------------------------------------cac-ccccctttcttacaagg--------------------------------------------------------------------------------------------------------------------------------------------------------------------------------------------------------------------------------------------------------------------------------------------------------------------------------------------------------------------------------------------------------------------------------------------------------------------------------------------------------------------------------------------------------------------------------------------------------------------------------------------------------------------
Masuyamyces_sp_KL_2024a_PP741502_1_SCAU_22GD05131    ----------------------------------------------------------------------------tcatta-ccgagttccagcaactcccaacccttgcgtaccgtaccc-caaaccctgttctcgttgcctcc-------------------------------------------------------------------------------------------------------------------------------cggcgggccac-ccgaacctttattccaaac--agcacaaga----gcgcccgtctgagcaaacc------aaaaaaacacgttaaaactttcaacaatggatctcttggctctggcatcgatgaagaacgcagcgaaatgcgatacgtaatgtgaattgcagaactccgcgaaccatcgaatctttgaacgcacattgcgcctgccagcactctggcaggcatgcctgtccgagcgtcatttctcccctcagcgcgccccgg--c---------gcgctggtgttggggcg--cctcc---gcccggc-----------------gga---gggcccccaaagccagtggcggacccggctggtcggctccgagcgcagtcctgaaccccccgttctcctgcccgctctgcagccccggccggcgccctgccgtaaaa-acgcgccgcccc--------cgcgcggcgc-----------gc-------caccc-cccccct-tctacaaggttgacc--------------------------------------------------------------------------------------------------------------------------------------------------------------------------------------------------------------------------------------------------------------------------------------------------------------------------------------------------------------------------------------------------------------------------------------------------------------------------------------------------------------------------------------------------------------------------------------------------------------------------------------------------------------
Masuyamyces_sp_KL_2024a_PP741503_1_SCAU_22GD05132    ----------------------------------------------------------------------------tcatta-ccgagttccagcaactcccaacccttgcgtaccgtaccc-caaaccctgttctcgttgcctcc-------------------------------------------------------------------------------------------------------------------------------cggcgggccac-ccgaacctttattccaaac--agcacaaga----gcgcccgtctgagcaaacc------aaaaaaacacgttaaaactttcaacaatggatctcttggctctggcatcgatgaagaacgcagcgaaatgcgatacgtaatgtgaattgcagaactccgcgaaccatcgaatctttgaacgcacattgcgcctgccagcactctggcaggcatgcctgtccgagcgtcatttctcccctcagcgcgccccgg--c---------gcgctggtgttggggcg--cctcc---gcccggc-----------------gga---gggcccccaaagccagtggcggacccggctggtcggctccgagcgcagtcctgaaccccccgttctcctgcccgctctgcagccccggccggcgccctgccgtaaaa-acgcgccgcccc--------cgcgcggcgc-----------gc-------caccc-cccccct-tctacaaggttgacc--------------------------------------------------------------------------------------------------------------------------------------------------------------------------------------------------------------------------------------------------------------------------------------------------------------------------------------------------------------------------------------------------------------------------------------------------------------------------------------------------------------------------------------------------------------------------------------------------------------------------------------------------------------
Masuyamyces_sp_CJ_2024a_PQ362202_1_SCAU_22SN40091    ----------------------------------------------------------------------------tcatta-ccgagttccagcaactcccaacccttgcgcaccgtaccc-c--cgaatgttctcgttgcctcccggcggc-gggggcgcccccc-------------------------------tcgccgggggc-------------------------------------------------cccccccgccgggggcggcgagccgc-ccgaactctt---ctaaac--agcacacga----gcgcccgtctgagcaaac--------aaacaaacaatcaaaactttcaacaatggatctcttggctctggcatcgatgaagaacgcagcgaaatgcgatacgtaatgtgaattgcagaattcagcgaaccatcgaatctttgaacgcacattgcgcctgccagcaccctggcaggcatgcctgtccgagcgtcatttcccccctcagcgcgcac-----c---------gcgctggtgttggggca--cctcc---gcctggc-----------------gga---gggcccccaaaacgagtggcgggcccggctggtcggctccgagcgcagtaccgaacgcaccgttctcccc-tcgctcagcagcccccgccggcgccctgccagcaac-ccggcgcgcgcc--------cccgcggcgc-----------gc---------ccgcccccctt-cttgcaaggttgacctcggatcaggtaggactacccgctgaacttaagcatatcaataa------------------------------------------------------------------------------------------------------------------------------------------------------------------------------------------------------------------------------------------------------------------------------------------------------------------------------------------------------------------------------------------------------------------------------------------------------------------------------------------------------------------------------------------------------------------------------------------------------------------
Masuyamyces_sp_CJ_2024a_PQ362203_1_SCAU_22SN34132    ----------------------------------------------------------------------------tcatta-ccgagttccagcaactcccaacccttgcgcaccgtaccc-c--cgaatgttctcgttgcctcccggcggc-gggggcgcccccc-------------------------------tcgccgggggc-------------------------------------------------cccccccgccgggggcggcgagccgc-ccgaactctt---ctaaac--agcacacga----gcgcccgtctgagcaaac--------aaacaaacaatcaaaactttcaacaatggatctcttggctctggcatcgatgaagaacgcagcgaaatgcgatacgtaatgtgaattgcagaattcagcgaaccatcgaatctttgaacgcacattgcgcctgccagcaccctggcaggcatgcctgtccgagcgtcatttcccccctcagcgcgcac-----c---------gcgctggtgttggggca--cctcc---gcctggc-----------------gga---gggcccccaaaacgagtggcgggcccggctggtcggctccgagcgcagtaccgaacgcaccgttctcccc-tcgctcagcagcccccgccggcgccctgccagcaac-ccggcgcgcgcc--------cccgcggcgc-----------gc---------ccgcccccctt-cttgcaaggttgacctcggatcaggtaggactacccgctgaacttaagcatatcaataa------------------------------------------------------------------------------------------------------------------------------------------------------------------------------------------------------------------------------------------------------------------------------------------------------------------------------------------------------------------------------------------------------------------------------------------------------------------------------------------------------------------------------------------------------------------------------------------------------------------
Ophiostoma_pallidulum_PQ560662_1_NFF1664             ----------------------------------------------------------------------------------------------------------------------------------------------------------------------------------------------------------------cg------------------------------------------------cccccccgcc-cgggcggcgagccgc-ccgaaccttt---ttaaac--agcacatga----gagcccgtctgagcaaac--------aaacaaataattaaaactttcaacaatggatctcttggctctggcatcgatgaagaacgcagcgaaatgcgatacgtaatgtgaattgcagaattcagcgaaccatcgaatctttgaacgcacattgcgcctgccagcaccctggcaggcatgcctgtccgagcgtcatttcccccctcagcgcgcac-----c---------gcgctggtgttggggca--cctcc---gcctggc-----------------gga---gggcccccaaaaccagtggcgggcccggctggtcggctccgagcgcagtactgaacgcaccgttctcccc-tcgctcagcagcccccgccggcgccctgccagcaaaaccggcgcgcgcc--------cccgcggcgc-----------gc---------cca-ccccctt-cttgcaaggttgacctcggatca------------------------------------------------------------------------------------------------------------------------------------------------------------------------------------------------------------------------------------------------------------------------------------------------------------------------------------------------------------------------------------------------------------------------------------------------------------------------------------------------------------------------------------------------------------------------------------------------------------------------------------------------------
Ophiostoma_pallidulum_PQ560663_1_NFF1665             ----------------------------------------------------------------------------------------------------------------------------------------------------------------------------------------------------------------cg------------------------------------------------cccccccgcc-cgggcggcgagccgc-ccgaaccttt---ttaaac--agcacatga----gagcccgtctgagcaaac--------aaacaaataattaaaactttcaacaatggatctcttggctctggcatcgatgaagaacgcagcgaaatgcgatacgtaatgtgaattgcagaattcagcgaaccatcgaatctttgaacgcacattgcgcctgccagcaccctggcaggcatgcctgtccgagcgtcatttcccccctcagcgcgcac-----c---------gcgctggtgttggggca--cctcc---gcctggc-----------------gga---gggcccccaaaaccagtggcgggcccggctggtcggctccgagcgcagtactgaacgcaccgttctcccc-tcgctcagcagcccccgccggcgccctgccagcaaaaccggcgcgcgcc--------cccgcggcgc-----------gc---------cca-ccccctt-cttgcaaggttgacctcggatca------------------------------------------------------------------------------------------------------------------------------------------------------------------------------------------------------------------------------------------------------------------------------------------------------------------------------------------------------------------------------------------------------------------------------------------------------------------------------------------------------------------------------------------------------------------------------------------------------------------------------------------------------
Ophiostoma_ips_PQ560664_1_NFF1623                    -------------------------------------------------------gttggt-gaccagcggagggatcatta-gcgagtttt--caactcccaacccttgcaaaccgtacc---ccgttccgttctcgttgcttctggcggga-ggcgggaggg--------ggga--------cgcgtcgc-tccttcgggggcgc----------gcgccccgcct--cccccccctaggtcccctc------ggggcgcccgccagcggccagcgagccgc-ccgaacttatcaatcaac-----agc-aac----cgttccgtctgagcaaca-------aacaaaaattagcaaaactttcaacaacggatctcttggctctggcatcgatgaagaacgcagcgaaatgcgatacgtaatgcgaattgcagaattcagcgagtcatcgaatctttgaacgcacattgcgcccgccagcattctggcgggcatgcctgtccgagcgtcatttcccccctcagcgcgctc--t--c---------gcgctggcgttggggct--cctcc---gccctc-------------gggcggca---gggccctcaaaaccagtggcgggcccagctggt-ggctccgagcgcagtaccgaacgctttgttctcctc-tcgctctgcagctccggccggcgctctgccgtcaag-ccgcgcgggtgg--------ccagcgtctt---ttcgct--gc-------cgccc-cgcactttgtaccaagg-tgacctcgaatca------------------------------------------------------------------------------------------------------------------------------------------------------------------------------------------------------------------------------------------------------------------------------------------------------------------------------------------------------------------------------------------------------------------------------------------------------------------------------------------------------------------------------------------------------------------------------------------------------------------------------------------------------
Ophiostoma_ips_PQ560665_1_NFF1624                    ---------------------------------------------------------tggt-gaccagcggagggatcatta-gcgagtttt--caactcccaacccttgcaaaccgtacc---ccgttccgttctcgttgcttctggcggga-ggcgggaggg--------ggga--------cgcgtcgc-tccttcgggggcgc----------gcgccccgcctc-cccccccctaggtcccctc------ggggcgcccgccagcggccagcgagccgc-ccgaacttatcaatcaac-----agc-aac----cgttccgtctgagcaaca-------aacaaaaattagcaaaactttcaacaacggatctcttggctctggcatcgatgaagaacgcagcgaaatgcgatacgtaatgcgaattgcagaattcagcgagtcatcgaatctttgaacgcacattgcgcccgccagcattctggcgggcatgcctgtccgagcgtcatttcccccctcagcgcgctc--t--c---------gcgctggcgttggggct--cctcc---gccctc-------------gggcggca---gggccctcaaaaccagtggcgggcccagctggt-ggctccgagcgcagtaccgaacgctttgttctcctc-tcgctctgcagctccggccggcgctctgccgtcaag-ccgcgcgggtgg--------ccagcgtctt---ttcgct--gc-------cgccc-cgcactttgtaccaagg-tgacctcgaatcagt----------------------------------------------------------------------------------------------------------------------------------------------------------------------------------------------------------------------------------------------------------------------------------------------------------------------------------------------------------------------------------------------------------------------------------------------------------------------------------------------------------------------------------------------------------------------------------------------------------------------------------------------------
Ophiostoma_ips_PQ560666_1_NFF1625                    -----------------------------------------------------------------cagcggagggatcatta-gcgagtttt--caactcccaacccttgcaaaccgtacc---ccgttccgttctcgttgcttctggcggga-ggcgggaggg--------ggga--------cgcgtcgc-tccttcgggggcgc----------gcgccccgcct--cccccccctaggtcccctc------ggggcgcccgccagcggccagcgagccgc-ccgaacttatcaatcaac-----agc-aac----cgttccgtctgagcaaca-------aacaaaaattagcaaaactttcaacaacggatctcttggctctggcatcgatgaagaacgcagcgaaatgcgatacgtaatgcgaattgcagaattcagcgagtcatcgaatctttgaacgaccattgcgcccgccagcattctggcgggcatgcctgtccgagcgtcatttcccccctcagcgcgctc--t--c---------gcgctggcgttggggct--cctcc---gccctc-------------gggcggca---gggccctcaaaaccagtggcgggcccagctggt-ggctccgagcgcagtaccgaacgctttgttctcctc-tcgctctgcagctccggccggcgctctgccgtcaag-ccgcgcgggtgg--------ccagcgtctt---ttcgct--gc-------cgccc-cgcac-ttgtaccaagg-tga----------------------------------------------------------------------------------------------------------------------------------------------------------------------------------------------------------------------------------------------------------------------------------------------------------------------------------------------------------------------------------------------------------------------------------------------------------------------------------------------------------------------------------------------------------------------------------------------------------------------------------------------------------------
Masuyamyces_sp_PQ560667_1_NFF1608                    ggggtct------------------------------------------gtctccgttggtg-accagcggagggatcatta-ccgagttccagcaactccaaccctttgcgtaccgtacc---aaaccctgttctcgttgcctcctggcggc-gggggcgccccctcc---------------cgcgcgcc------ggggcggggccg------------------------------------ccc------cccccacgccgccaggggcggcgagcgca-ccgaaccttt---ccaaac--agcacacga----gcgcctgtctgagcaaa---------acaaaaatagtcaaaactttcaacaatggatctcttggctctggcatcgatgaagaacgcagcgaaatgcgatacgtaatgcgaattgcagaattcagcgagtcatcgaatctttgaacgcacattgcgcctgccagcactctggcaggcatgcctgtccgagcgtcatttcccccctcagcgcgccccgttgc---------gcgctggtgttggggca--cctcc---gcctggc-----------------gga---gggcccccaaagccagtggcgggcccggctggtcggctccgagcgcagtactgaacgcaccgttctccccttcgctctgcagccccggccggcgccctgccagaacg-acgcgccgcccc--------cgcgcggcgc-----------gc-------caccc-ccccttt-tttacaagg-tgacctcggatcaggagacacc---------------------------------------------------------------------------------------------------------------------------------------------------------------------------------------------------------------------------------------------------------------------------------------------------------------------------------------------------------------------------------------------------------------------------------------------------------------------------------------------------------------------------------------------------------------------------------------------------------------------------------------------
Masuyamyces_sp_PQ560668_1_NFF1609                    ggggtct------------------------------------------gtctccgttggtg-accagcggagggatcatta-ccgagttccagcaactccaaccctttgcgtaccgtacc---aaaccctgttctcgttgcctcctggcggc-gggggcgccccctcc---------------cgcgcgcc------ggggcggggccg------------------------------------ccc------cccccacgccgccaggggcggcgagcgca-ccgaaccttt---ccaaac--agcacacga----gcgcctgtctgagcaaa---------acaaaaatagtcaaaactttcaacaatggatctcttggctctggcatcgatgaagaacgcagcgaaatgcgatacgtaatgcgaattgcagaattcagcgagtcatcgaatctttgaacgcacattgcgcctgccagcactctggcaggcatgcctgtccgagcgtcatttcccccctcagcgcgccccgttgc---------gcgctggtgttggggca--cctcc---gcctggc-----------------gga---gggcccccaaagccagtggcgggcccggctggtcggctccgagcgcagtactgaacgcaccgttctccccttcgctctgcagccccggccggcgccctgccagaacg-acgcgccgcccc--------cgcgcggcgc-----------gc-------caccc-ccccttt-tttacaagg-tgacctcggatcaggagacacc---------------------------------------------------------------------------------------------------------------------------------------------------------------------------------------------------------------------------------------------------------------------------------------------------------------------------------------------------------------------------------------------------------------------------------------------------------------------------------------------------------------------------------------------------------------------------------------------------------------------------------------------
Masuyamyces_sp_PQ560669_1_NFF1645                    aaaacgcccacttcttggttccatttaaggaagtaaaagtcgtaacaaggtctccgttggtgaaccagcggagggatcatta-ccgagttccagcaactccaaccctttgcgtaccgtacc---aaaccctgttctcgttgcctcctggcggc-gggggcgccccctcc---------------cgcgcgcc------ggggcggggccgg----------------------------------cccc------cccccccccgcccaggggcggcgagcgca-ccgaaccttt---ccaaac--agcacacga----gcgcctgtctgagcaaa---------acaaaaatagtcaaaactttcaacaatggatctcttggctctggcatcgatgaagaacgcagcgaaatgcgatacgtaatgcgaattgcagaattcagcgagtcatcgaatctttgaacgcacattgcgcctgccagcactctggcaggcatgcctgtccgagcgtcatttcccccctcagcgcgccccgttgc---------gcgctggtgttggggca--cctcc---gcctggc-----------------gga---gggcccccaaagccagtggcgggcccggctggtcggctccgagcgcagtactgaacgcaccgttctccccttcgctctgcagccccggccggcgccctgccagaacg-acgcgccgcccc--------cgcgcggcgc-----------gc-------caccc-ccccttt-tttacaaggttgacctcggatcaggtaggactacccgctgaacttaagcatacaaaaagcggggaaagaaaattaacttactaatgaacgctccgggagagagaaaaaaagaagaagagg-----------------------------------------------------------------------------------------------------------------------------------------------------------------------------------------------------------------------------------------------------------------------------------------------------------------------------------------------------------------------------------------------------------------------------------------------------------------------------------------------------------------------------------------------------
Masuyamyces_sp_PQ560670_1_NFF1646                    aaaacgcccacttcttggttccatttaaggaagtaaaagtcgtaacaaggtctccgttggtgaaccagcggagggatcatta-ccgagttccagcaactccaaccctttgcgtaccgtacc---aaaccctgttctcgttgcctcctggcggc-gggggcgccccctcc---------------cgcgcgcc------ggggcggggccgg----------------------------------cccc------cccccccccgcccaggggcggcgagcgca-ccgaaccttt---ccaaac--agcacacga----gcgcctgtctgagcaaa---------acaaaaatagtcaaaactttcaacaatggatctcttggctctggcatcgatgaagaacgcagcgaaatgcgatacgtaatgcgaattgcagaattcagcgagtcatcgaatctttgaacgcacattgcgcctgccagcactctggcaggcatgcctgtccgagcgtcatttcccccctcagcgcgccccgttgc---------gcgctggtgttggggca--cctcc---gcctggc-----------------gga---gggcccccaaagccagtggcgggcccggctggtcggctccgagcgcagtactgaacgcaccgttctccccttcgctctgcagccccggccggcgccctgccagaacg-acgcgccgcccc--------cgcgcggcgc-----------gc-------caccc-ccccttt-tttacaaggttgacctcggatcaggtaggactacccgctgaacttaagcatacaaaaagcggggaaagaaaattaacttactaatgaacgctccgggagagagaaaaaaagaagaagagg-----------------------------------------------------------------------------------------------------------------------------------------------------------------------------------------------------------------------------------------------------------------------------------------------------------------------------------------------------------------------------------------------------------------------------------------------------------------------------------------------------------------------------------------------------
;
END;

begin trees;
	tree tree_1 = [&R] (((((((((Ophiostoma_ips_AY194933_1_CBS_137_36:1.0E-6,Ophiostoma_ips_AY546704_1_CMW7075[&!rotate=true]:2.0E-6)[&label="69.4/22",!rotate=true]:0.002069,(Ophiostoma_adjuncti_AY546696_1_CMW135[&!rotate=true]:2.0E-6,(Ophiostoma_gilletteae_KF515894_1_CMW30680:1.0E-6,Ophiostoma_gilletteae_MT637227_1_CMW_30681:1.0E-6)[&label="99.7/100"]:0.014542)[&label="97.4/50",!rotate=true]:0.00901)[&label="75.5/16",!rotate=true]:0.002224,((Ophiostoma_ips_AY194938_1_UAMH_9962:0.006385,((Ophiostoma_ips_PQ560664_1_NFF1623:1.0E-6,Ophiostoma_ips_PQ560665_1_NFF1624:1.0E-6)[&label="0/88"]:3.0E-6,Ophiostoma_ips_PQ560666_1_NFF1625:0.003377)[&label="47.3/73"]:0.004934)[&label="0/9"]:2.0E-6,(((Ophiostoma_ips_MH324811_1_CXY1631:0.01087,Ophiostoma_ips_MW046087_1_VPRI42255:1.0E-6)[&label="0/4"]:1.0E-6,Ophiostoma_ips_MW046083_1_VPRI43529:1.0E-6)[&label="0/4"]:1.0E-6,Ophiostoma_ips_MW046092_1_VPRI43851:1.0E-6)[&label="0/12"]:1.0E-6)[&label="74.1/42"]:0.001434)[&label="95/46"]:0.005201,(Ophiostoma_pulvinisporum_AY546713_1_CMW9020:1.0E-6,Ophiostoma_pulvinisporum_AY546714_1_CMW9022:1.0E-6)[&label="99.1/100"]:0.018819)[&label="89.7/63"]:0.005658,(((Ophiostoma_montium_AY546711_1_CMW13221:0.037374,Ophiostoma_montium_HQ413639_1_SS519:0.001649)[&label="98.9/99"]:0.02469,(Ophiostoma_bicolor_DQ268604_1_CBS492_7:0.011699,(Ophiostoma_bicolor_HM031505_1_CMW23179:0.005318,(Ophiostoma_bicolor_MK748188_1_GH_30:0.004426,Ophiostoma_bicolor_MK748190_1_GH_40:0.003255)[&label="93.1/98"]:0.006241)[&label="12.7/51"]:0.001113)[&label="100/100"]:0.029998)[&label="86.7/58"]:0.006931,(Ophiostoma_fuscum_HM031503_1_CMW28019:1.0E-6,Ophiostoma_fuscum_HM031504_1_CMW23196:0.006603)[&label="93.2/100"]:0.028543)[&label="78.2/51"]:0.004098)[&label="97.8/88"]:0.045883,(Ophiostoma_manchongi_MH121661_1_CMW41872:0.001601,Ophiostoma_manchongi_MH121662_1_CMW41954:3.0E-6)[&label="92.8/98"]:0.031106)[&label="84.8/71"]:0.034118,(Ophiostoma_japonicum_MH144083_1_CMW44468:0.002199,Ophiostoma_japonicum_MH144086_1_CMW44592:2.0E-6)[&label="94.9/100"]:0.039325)[&label="99.3/100"]:0.14241,((((((Masuyamyces_saponiodorus_HM031507_1_CMW29497:1.0E-6,Masuyamyces_saponiodorus_HM031508_1_CMW28135:1.0E-6)[&label="0/99"]:1.0E-6,Masuyamyces_ambrosius_OM501465_1_CMW1024:1.0E-6)[&label="72.8/99"]:0.005313,(Masuyamyces_botuliformis_OM501471_1_CMW14493:1.0E-6,Masuyamyces_chinensis_PP656968_1_CFCC57860:0.002253)[&label="98.8/99"]:0.031819)[&label="98/76"]:0.038351,((Ophiostoma_lotiforme_MK748185_1_CFCC52691:0.001994,Ophiostoma_lotiforme_MK748201_1_CFCC52692:3.0E-6)[&label="96.9/100"]:0.031656,(Masuyamyces_sp__KL_2024a_PP741502_1_SCAU_22GD05131:1.0E-6,Masuyamyces_sp__KL_2024a_PP741503_1_SCAU_22GD05132:1.0E-6)[&label="89.1/100"]:0.014907)[&label="99.7/100"]:0.053961)[&label="84.6/47"]:0.013528,(((((Ophiostoma_pallidulum_HM031509_1_CMW23279:0.011889,(Ophiostoma_pallidulum_HM031510_1_CMW23278:3.0E-6,Ophiostoma_pallidulum_JX444601_1_348RJP:0.016067)[&label="84.4/65"]:0.004745)[&label="0/41"]:2.0E-6,(Ophiostoma_pallidulum_JX028568_1_767RJ:1.0E-6,(Ophiostoma_pallidulum_PQ560662_1_NFF1664:1.0E-6,Ophiostoma_pallidulum_PQ560663_1_NFF1665:1.0E-6)[&label="0/89"]:2.0E-6)[&label="0/54"]:0.002787)[&label="76.9/65"]:0.002784,Ophiostoma_pallidulum_MW046093_1_VPRI43846:0.004286)[&label="0/40"]:2.0E-6,(Ophiostoma_pallidulum_KY568133_1_90bSSW[&!rotate=true]:0.001927,(Masuyamyces_sp__CJ_2024a_PQ362202_1_SCAU_22SN40091:1.0E-6,Masuyamyces_sp__CJ_2024a_PQ362203_1_SCAU_22SN34132:1.0E-6)[&label="100/100",!rotate=true]:0.033441)[&label="62.5/56",!rotate=true]:0.00559)[&label="100/99",!rotate=true]:0.059495,((Masuyamyces_sp__PQ560667_1_NFF1608:1.0E-6,Masuyamyces_sp__PQ560668_1_NFF1609:1.0E-6)[&label="96.7/100"]:0.022611,(Masuyamyces_sp__PQ560669_1_NFF1645:1.0E-6,Masuyamyces_sp__PQ560670_1_NFF1646:1.0E-6)[&label="81.8/100"]:0.010061)[&label="100/100",!rotate=true]:0.06541)[&label="15.2/31",!rotate=true]:0.006383)[&label="93.5/63"]:0.037526,((((Masuyamyces_massonianae_KY094067_1_CFCC51648:1.0E-6,Masuyamyces_massonianae_KY094068_1_CFCC51649:1.0E-6)[&label="0/100"]:0.020158,Masuyamyces_acarorum_MG205657_1_CMW41850:0.002264)[&label="0/90"]:2.0E-6,Masuyamyces_acarorum_MG205656_1_CMW41812:1.0E-6)[&label="78/83"]:0.004205,(Ophiostoma_jilinense_MH144094_1_CMW40491:1.0E-6,Ophiostoma_jilinense_MH144095_1_CMW40492:1.0E-6)[&label="0/87"]:2.0E-6)[&label="99.6/100"]:0.064203)[&label="89.3/74"]:0.065654)[&label="100/100"]:0.477445,Graphilbum_translucens_MW989415_1_SNM104:1.0E-6,Graphilbum_translucens_MW989416_1_SNM144:1.0E-6);
end;
