# Supplementary material for: ﻿Ophiostomatoid fungi associated with Hylurgus ligniperda, including six new species from eastern China
Source: IMA Fungus. 2025 Oct 28;16:e169382. doi: 10.3897/imafungus.16.169382 (PMC12587175; doi:10.3897/imafungus.16.169382)
Supplement: Supplementary material 20 — ML tree of Ceratocystiopsis generated from the ITS sequence data [file imafungus-16-e169382-s020.nexus]

#NEXUS
[ TITLE ]
BEGIN TAXA;
       DIMENSIONS NTAX=34;
       TAXLABELS
             Leptographium_lundbergii_DQ062069_1_CMW17259
             Leptographium_lundbergii_DQ062070_1_CMW17266
             Ceratocystiopsis_rollhanseniana_EU913718_1_UM113
             Ceratocystiopsis_rollhanseniana_EU913719_1_UM110
             Ceratocystiopsis_neglecta_MH862711_1_CBS_100596
             Ceratocystiopsis_synnemata_MN900988_1_KFL16918DA
             Ceratocystiopsis_synnemata_MN900989_1_KFL17718DA
             Ceratocystiopsis_yantaiensis_MW989410_1_SNM582
             Ceratocystiopsis_yantaiensis_MW989411_1_SNM650
             Ceratocystiopsis_weihaiensis_MW989412_1_SNM634
             Ceratocystiopsis_weihaiensis_MW989413_1_SNM649
             Ceratocystiopsis_chalcographii_OL309930_1_CBS_147954
             Ceratocystiopsis_chalcographii_OL309933_1_CBS_147955
             Ceratocystiopsis_norroenii_OL309936_1_CBS_147956
             Ceratocystiopsis_norroenii_OL309938_1_CBS_147957
             Ceratocystiopsis_debeeria_OL309940_1_CMW_57289
             Ceratocystiopsis_debeeria_OL309942_1_CBS_147958
             Ceratocystiopsis_troendelagii_OL309943_1_CBS_147962
             Ceratocystiopsis_troendelagii_OL309944_1_CBS_147963
             Ceratocystiopsis_minima_OM501370_1_CMW162
             Ceratocystiopsis_minuta_OM501372_1_CMW4352
             Ceratocystiopsis_ranaculosa_OM501375_1_CMW13940
             Ceratocystiopsis_sp_MY_2023a_OR527463_1_SCAU_16CQ0403E
             Ceratocystiopsis_sp_MY_2023a_OR527464_1_SCAU_16CQ0403F
             Ceratocystiopsis_sp_MY_2023d_OR527479_1_SCAU_16CQ3701B
             Ceratocystiopsis_sp_MY_2023d_OR527480_1_SCAU_16CQ3701D
             Ceratocystiopsis_siguniangensis_PP656952_1_CFCC57602
             Ceratocystiopsis_siguniangensis_PP656953_1_CFCC57603
             Ceratocystiopsis_sp_CJ_2024a_PQ372969_1_SCAU_22SN25011
             Ceratocystiopsis_sp_CJ_2024a_PQ372973_1_SCAU_22SN25111
             Ceratocystiopsis_sp_PQ560675_1_NFF1616
             Ceratocystiopsis_sp_PQ560676_1_NFF1617
             Ceratocystiopsis_sp_PQ560677_1_NFF1618
             Ceratocystiopsis_sp_PQ560678_1_NFF1619
;
END;
BEGIN CHARACTERS;
       DIMENSIONS NCHAR=1623;
       FORMAT MISSING=? GAP=- MATCHCHAR=. datatype=nucleotide;
MATRIX

Leptographium_lundbergii_DQ062069_1_CMW17259              ------------------------------------------------------------------------------------------------------------------------------------------------------------------------------------------------------------------------------------------------------------------------------------------------------------------------------------------------------------------------------------------------------------------------------------------------------------tgcctgtccgagcgtcatttcctccctcacgcagcgcgcctgcgt----ggtgttggggcgttctgcggtcc--agg----cctgcgcccagcg----------caggccgcc------gcagcccccgaaagccagtggcgggccggcagcg---ggctccgagcgcagtaagca--------tcacgccctcgctctggacgcccccgcctgcgccctgcccccata-ccggcagacgcgagtctgc-ctccttct--caaggttgacctcggatcaggtaggactacccgctgaacttaagcatatcaataagcggaggaaaagaaaccaacagggattgccccagtaacggcgagtgaagcggcaacagctcagatttggaatctggtcccc----agggcccgagttgtaatctggagaggatgcttctggcgcggcgccttcc-gagttccctggaacgggacgccggagagggtgagagccccgtacggttggacgcctagccttt-gtgaagctccttcgacgagtcgagtagtttgggaatgctgctcaaaatgggaggtaaatttcttctaaagctaaataccggccagagaccgatagcgcacaagtagagtgatcgaaagatgaaaagcactttgaaaagaggg-------------------------------------------------------------------------------------------------------------------------------------------------------------------------------------------------------------------------------------------------------------------------------------------------------------------------------------------------------------------------------------------------------------------------------------------------------------------------------------------------------------------------------------------
Leptographium_lundbergii_DQ062070_1_CMW17266              ------------------------------------------------------------------------------------------------------------------------------------------------------------------------------------------------------------------------------------------------------------------------------------------------------------------------------------------------------------------------------------------------------------------------------------------------------------tgcctgtccgagcgtcatttcctccctcacgcagcgcgcctgcgt----ggtgttggggcgttctgcggtcc--agg----cctgcgcccagcg----------caggccgcc------gcagcccccgaaagccagtggcgggccggcagcg---ggctccgagcgcagtaagca--------tcacgccctcgctctggacgcccccgcctgcgccctgcccccata-ccggcagacgcgagtctgc-ctccttct--caaggttgacctcggatcaggtaggactacccgctgaacttaagcatatcaataagcggaggaaaagaaaccaacagggattgccccagtaacggcgagtgaagcggcaacagctcagatttggaatctggtcccc----agggcccgagttgtaatctggagaggatgcttctggcgcggcgccttcc-gagttccctggaacgggacgccggagagggtgagagccccgtacggttggacgcctagccttt-gtgaagctccttcgacgagtcgagtagtttgggaatgctgctcaaaatgggaggtaaatttcttctaaagctaaataccggccagagaccgatagcgcacaagtagagtgatcgaaagatgaaaagcactttgaaaagaggg-------------------------------------------------------------------------------------------------------------------------------------------------------------------------------------------------------------------------------------------------------------------------------------------------------------------------------------------------------------------------------------------------------------------------------------------------------------------------------------------------------------------------------------------
Ceratocystiopsis_rollhanseniana_EU913718_1_UM113          ---------------------------------------------------------------------t?g?agaaaaggatattagcgagtt-acag------------cgactcccaacccgtgcatacctac------------------------------------------cgcgccctcc-----------------ggggcgcccggccgccgcgc-ccagcgcgcgcgcgcccgccgggggctcaccgaacctcagcagtaacagtacgtctgagcaaaaccactgaatc--gttaaaactttcaacaacggatctcttggttctggcatcgatgaagaacgcagcgaactgcgataagtaatgcgaattgcagaattcagcgagccatcgaatctttgaacgcacattgcgcccgccagcattctggcgggcatgcctgtccgagcgtcatttcctccctca----cgcggcccgcgt----ggtgttggggcgttctgcggc----ggc----ctcac--------------------ggccggc------gcagcccccgaaagccagtggcgggccggcgg----cggctccgagcgcagtaagca-------tcagtgccctcgctccgg--acgaccaccgcctgcgccctgcccag-aacgcggacgcgagtctc--gcacctca--caaggttgacctcggatcaggtaggactacccgctgaacttaagcatatcaata-------------------------------------------------------------------------------------------------------------------------------------------------------------------------------------------------------------------------------------------------------------------------------------------------------------------------------------------------------------------------------------------------------------------------------------------------------------------------------------------------------------------------------------------------------------------------------------------------------------------------------------------------------------------------------------------------------------------------------------------------------------------------------------------------------------------------------------------------------------------------------------------------
Ceratocystiopsis_rollhanseniana_EU913719_1_UM110          ---------------------------------------------------------------------t?g?agaaaaggatattagcgagtt-acag------------cgactcccaacccgtgcatacctac------------------------------------------cgcgccctcc-----------------ggggcgcccggccgccgcgc-ccagcgcgcgcgcgcccgccgggggctcaccgaacctcagcagtaacagtacgtctgagcaaaaccactgaatc--gttaaaactttcaacaacggatctcttggttctggcatcgatgaagaacgcagcgaactgcgataagtaatgcgaattgcagaattcagcgagccatcgaatctttgaacgcacattgcgcccgccagcattctggcgggcatgcctgtccgagcgtcatttcctccctca----cgcggcccgcgt----ggtgttggggcgttctgcggc----ggc----ctcac--------------------ggccggc------gcagcccccgaaagccagtggcgggccggcgg----cggctccgagcgcagtaagca-------tcagtgccctcgctccgg--acgaccaccgcctgcgccctgcccag-aacgcggacgcgagtctc--gcacctca--caaggttgacctcggatcaggtaggactacccgctgaacttaagcatatcaata-------------------------------------------------------------------------------------------------------------------------------------------------------------------------------------------------------------------------------------------------------------------------------------------------------------------------------------------------------------------------------------------------------------------------------------------------------------------------------------------------------------------------------------------------------------------------------------------------------------------------------------------------------------------------------------------------------------------------------------------------------------------------------------------------------------------------------------------------------------------------------------------------
Ceratocystiopsis_neglecta_MH862711_1_CBS_100596           ---------------------------------------------cgtaacaaggtttccgttggtgaaccagcggagggatcattatgaactt-acaaaccacgagtctccggctcgcaacccctgtggacctacctattgtctgttgttgcc-tctggcaggcg--gcgcgccgcgcgctcctt-------------------cgggggcgggcggggcgtcc-ctgccggcggcggcccccttctaaacacacccaaac---cgtctgaacgatcgtctgagtcggattctaaatcc-aagcaaaactttcaacaacggatctcttggctctggcatcgatgaagaacgcagcgaaatgcgataagtaatgcgaattgcagaattccgcgagtcatcgaatctttgaacgcacattgcgcctgccagtattctggcaggcatgcctgtccgagcgtcattacacccctca----gcgcgcctgcgcgct-ggtgttggggacctcccgcgcccgccgc--------ccccctccg----gggg----ggcgtccgggcggggagccccctaaagcgagtggcgggccggccgggactggcaccgagcgcagtagaaacacaccgtttatgcgaacgctcggg--gcccccggcgaggccctgccgtcaaa-cgcagagacctaacccctctctaccccccacaaggttgacctcggatcaggtaggactacccgctgaacttaagcatatcaataagcgg--------------------------------------------------------------------------------------------------------------------------------------------------------------------------------------------------------------------------------------------------------------------------------------------------------------------------------------------------------------------------------------------------------------------------------------------------------------------------------------------------------------------------------------------------------------------------------------------------------------------------------------------------------------------------------------------------------------------------------------------------------------------------------------------------------------------------------------------------------------------------------------------
Ceratocystiopsis_synnemata_MN900988_1_KFL16918DA          -----------------------------------------------------------cgttggtgaaccagcggagggatcattatgaacttaacaaaccacgagtct-cggctcgcaacccctgtggacttacctattgtctgttgttgcc-tctggcaggcg--gcgcgcg---cacgctcctt-----------------cggggg-cgggcgggcgtcc-ctgccggcggcggcccccttctaaa-acacaaaa-----caaaacattgcccgtctgagtcggattctaaatcc-aagcaaaactttcaacaacggatctcttggctctggcatcgatgaagaacgcagcgaaatgcgataagtaatgcgaattgcagaattccgcgagtcatcgaatctttgaacgcacattgcgcctgccagtattctggcaggcatgcctgtccgagcgtcattacgcccctca----gcgcgcttccgcgct-ggtgttggggacctcccgcgccctc-------------------------------------acgggcggggagccccctaaagcgagtggcgggccttctgggattggctccgagcgcagtagaaacaccacgtttatgcgaccgctcggg--acccccggcgaggccctgccgtcaaaccgcagagacctcaaccgtctctgcttta--caaggttgacctcggatcaggtaggactacccgctgaacttaagcatatcaataagcggaggaaaagaaaccaacagggattgccccagtaacggcgagtgaagcggcaacagctcaaatttgaaatctggctccccttgggggtccgagttgtaatttggagaggatgtttctggcgcggcgccttccggagttccttggaacaggacgccacagagggtgagagccccgtacggtcggccgcctagcctcc-acgaaactccttcgacgagtcgagtagtttgggaatgctgctcaaaatgggaggtaaatttcttctaaagctaaataccggccagagaccgatagcgcacaagtagagtgatcgaaagatgaaaagcaccttgaaaagagggttaaacagtacgtgaaattgttgaaagggaagcgcctgcgaccagactcgcgccccgcggaccagccggcgttctcgccggtgcactccgcggggtgcgggccagcatcggttttccttgggggagaaaggttgcgggaacgtagctcctccgggagtgttatagcccgtggcgtcatgccccaggggggaccgaggaccgcgcttcggcaaggatgctggcgtaatggtcgtcggcgacccgtcttgaaacacggaccaaggagtcaagcattggggcgagtgtctgggtgccaaacccgcacgcgaaatgaaagtaaacgcaggtgagagcttcggcgcatcaccgaccgatcctgatgtcttcggatggatttgagtaagagccccaccgcttggacccgaaagatggtgaactatgcctgtatagggtgaagccagaggaaactctggtggaggctcgcagcggttctgacgtgcaaatcgatcgtcaaatatgggcatgggggcgaaagactaatcga
Ceratocystiopsis_synnemata_MN900989_1_KFL17718DA          -----------------------------------------------------------cgttggtgaaccagcggagggatcattatgaacttaacaaaccacgagtct-cggctcgcaacccctgtggacttacctattgtctgttgttgcc-tctggcaggcg--gcgcgcg---cacgctcctt-----------------cggggg-cgggcgggcgtcc-ctgccggcggcggcccccttctaaa-acacaaaa-----caaaacattgcccgtctgagtcggattctaaatcc-aagcaaaactttcaacaacggatctcttggctctggcatcgatgaagaacgcagcgaaatgcgataagtaatgcgaattgcagaattccgcgagtcatcgaatctttgaacgcacattgcgcctgccagtattctggcaggcatgcctgtccgagcgtcattacgcccctca----gcgcgcttccgcgct-ggtgttggggacctcccgcgccctc-------------------------------------acgggcggggagccccctaaagcgagtggcgggccttctgggattggctccgagcgcagtagaaacaccacgtttatgcgaccgctcggg--acccccggcgaggccctgccgtcaaaccgcagagacctcaaccgtctctgcttta--caaggttgacctcggatcaggtaggactacccgctgaacttaagcatatcaataagcggaggaaaagaaaccaacagggattgccccagtaacggcgagtgaagcggcaacagctcaaatttgaaatctggctccccttgggggtccgagttgtaatttggagaggatgtttctggcgcggcgccttccggagttccttggaacaggacgccacagagggtgagagccccgtacggtcggccgcctagcctcc-acgaaactccttcgacgagtcgagtagtttgggaatgctgctcaaaatgggaggtaaatttcttctaaagctaaataccggccagagaccgatagcgcacaagtagagtgatcgaaagatgaaaagcaccttgaaaagagggttaaacagtacgtgaaattgttgaaagggaagcgcctgcgaccagactcgcgccccgcggaccagccggcgttctcgccggtgcactccgcggggtgcgggccagcatcggttttccttgggggagaaaggttgcgggaacgtagctcctccgggagtgttatagcccgtggcgtcatgccccaggggggaccgaggaccgcgcttcggcaaggatgctggcgtaatggtcgtcggcgacccgtcttgaaacacggaccaaggagtcaagcattggggcgagtgtctgggtgccaaacccgcacgcgaaatgaaagtaaacgcaggtgagagcttcggcgcatcaccgaccgatcctgatgtcttcggatggatttgagtaagagccccaccgcttggacccgaaagatggtgaactatgcctgtatagggtgaagccagaggaaactctggtggaggctcgcagcggttctgacgtgcaaatcgatcgtcaaatatgggcatgggggcgaaagactaatcga
Ceratocystiopsis_yantaiensis_MW989410_1_SNM582            --------------------------------------------------------------------------------atcattatgataat-acaaaccacgagtct-cggctcgcaacccctgtggacttacctattgtctgttgttgcc-tctggcaggcg--gcgtgcggcctgcccccttc-----------------gggggacagggcgggcgtcc-ctgccggcggtggcccccttctaaacacaccaaa-----agtcataacgagcgtctgagtaggattctaaatcc-aagcaaaactttcaacaacggatctcttggctctggcatcgatgaagaacgcagcgaaatgcgataagtaatgcgaattgcagaattccgcgagtcatcgaatctttgaacgcacattgcgcctgccagtattctggcaggcatgcctgtccgagcgtcattacacccctca----gcgcgcctacgtgct-ggtgttggggctctcccgcgcgtac----------------------------------------agccgggaggcccctaaagcgagtggcgggccggctgggattggcaccgagcgcagtaaaa--------cacttgcgaccgctcggg--acccccggcgaggccctgccgtcaaaacgcagag-----aaccttctctacattt-tttaggttgacctcggatcag-----------------------------------------------------------------------------------------------------------------------------------------------------------------------------------------------------------------------------------------------------------------------------------------------------------------------------------------------------------------------------------------------------------------------------------------------------------------------------------------------------------------------------------------------------------------------------------------------------------------------------------------------------------------------------------------------------------------------------------------------------------------------------------------------------------------------------------------------------------------------------------------------------------------------------------
Ceratocystiopsis_yantaiensis_MW989411_1_SNM650            --------------------------------------------------------------------------------atcattatgataat-acaaaccacgagtct-cggctcgcaacccctgtggacttacctattgtctgttgttgcc-tctggcaggcg--gcgtgcggcctgcccccttc-----------------gggggacagggcgggcgtcc-ctgccggcggtggcccccttctaaacacaccaaa-----agtcataacgagcgtctgagtaggattctaaatcc-aagcaaaactttcaacaacggatctcttggctctggcatcgatgaagaacgcagcgaaatgcgataagtaatgcgaattgcagaattccgcgagtcatcgaatctttgaacgcacattgcgcctgccagtattctggcaggcatgcctgtccgagcgtcattacacccctca----gcgcgcctacgtgct-ggtgttggggctctcccgcgcgtac----------------------------------------agccgggaggcccctaaagcgagtggcgggccggctgggattggcaccgagcgcagtaaaa--------cacttgcgaccgctcggg--acccccggcgaggccctgccgtcaaaacgcagag-----aaccttctctacattt-tttagg-tgacctcggatcag-----------------------------------------------------------------------------------------------------------------------------------------------------------------------------------------------------------------------------------------------------------------------------------------------------------------------------------------------------------------------------------------------------------------------------------------------------------------------------------------------------------------------------------------------------------------------------------------------------------------------------------------------------------------------------------------------------------------------------------------------------------------------------------------------------------------------------------------------------------------------------------------------------------------------------------
Ceratocystiopsis_weihaiensis_MW989412_1_SNM634            --------------------------------------------------------------------------------atcattatgcactt-gcaaaccacgagtct-cggctcgcaacccctgtggacttacctattgtctgttgttgcc-tctggcaggcc--gcgcgcggcccgcaaccccctccccctcggggg-aggggggcgcggggcgggtgccc-ctgccggcggcggcccccttctaaacacacccaa-----cgtctaaacgagcgtctgagtcggattttcaatccaaagcaaaactttcaacaacggatctcttggctctggcatcgatgaagaacgcagcgaaatgcgataagtaatgcgaattgcagaattccgcgagtcatcgaatctttgaacgcacattgcgcctgccagtattctggcaggcatgcctgtccgagcgtcattacacccctca----gcgcgcctgcgcgct-ggtgttggggacctcccgcgcccgcaggc---ccagacccctcc-----ggggggcgggccggcgggcggggagccccctaaagcgagtggcgggccggctgggattggcaccgagcgcagtagaaacacc-tgtttatgcgaccgctcggg--gcccccggcgaggccctgccgtcaaa-cgcagagacctaaaccccctctacatct--caagg-tgacctcggatcaggtaggaatacccg----------------------------------------------------------------------------------------------------------------------------------------------------------------------------------------------------------------------------------------------------------------------------------------------------------------------------------------------------------------------------------------------------------------------------------------------------------------------------------------------------------------------------------------------------------------------------------------------------------------------------------------------------------------------------------------------------------------------------------------------------------------------------------------------------------------------------------------------------------------------------------------------------------------------
Ceratocystiopsis_weihaiensis_MW989413_1_SNM649            --------------------------------------------------------------------------------atcattatgcactt-gcaaaccacgagtct-cggctcgcaacccctgtggacttacctattgtctgttgttgcc-tctggcaggcc--gcgcgcggcccgcaaccccctccccctcggggg-aggggggcgcggggcgggtgccc-ctgccggcggcggcccccttctaaacacacccaa-----cgtctaaacgagcgtctgagtcggattttcaatccaaagcaaaactttcaacaacggatctcttggctctggcatcgatgaagaacgcagcgaaatgcgataagtaatgcgaattgcagaattccgcgagtcatcgaatctttgaacgcacattgcgcctgccagtattctggcaggcatgcctgtccgagcgtcattacacccctca----gcgcgcctgcgcgct-ggtgttggggacctcccgcgcccgcaggc---ccagacccctcc-----ggggggcgggccggcgggcggggagccccctaaagcgagtggcgggccggctgggattggcaccgagcgcagtagaaacacc-tgtttatgcgaccgctcggg--gcccccggcgaggccctgccgtcaaa-cgcagagacctaaaccccctctacatc----------------------------------------------------------------------------------------------------------------------------------------------------------------------------------------------------------------------------------------------------------------------------------------------------------------------------------------------------------------------------------------------------------------------------------------------------------------------------------------------------------------------------------------------------------------------------------------------------------------------------------------------------------------------------------------------------------------------------------------------------------------------------------------------------------------------------------------------------------------------------------------------------------------------------------------------------------
Ceratocystiopsis_chalcographii_OL309930_1_CBS_147954      -------------------cttggtcatttagaggaagtaaaagtcgtaacaaggtctccgttggtgaaccagcggagggatcattatgaacct-gaaaaccacgagtct-cggctcgcaacccctgtggacctacctattgtctgttgttgcc-tctggcaggcg--gcgcgcggcccgcccccccc---------------ggggggcgggtgcggcgcgtcc-ctgccggcggcggcccccttctaaacacacccaa-----cgtctgaacgagcgtctgagtcggattctaaatcc-aagcaaaactttcaacaacggatctcttggctctggcatcgatgaagaacgcagcgaaatgcgataagtaatgcgaattgcagaattccgcgagtcatcgaatctttgaacgcacattgcgcctgccagtattctggcaggcatgcctgtccgagcgtcattacacccctca----gcgcgcctgcgcgct-ggtgttggggacctcccgcgcccgctgg----ccagacccctcc-----gggggcccggccggcgggcggggagccccctaaagcgagtggcgggccagctgg----ggcaccgagcgcagtagaaacacc-tgtttatgcgaacgctcggg--gcccctggcgaggccctgccgtcaaa-cgcagagacctaaaccccctctacatc---aaaggttgacctcggatcaggtaggactacccgctgaacttaagcatatcaataagcggaggaaaagaaaccaacagggattgcctcagtaacggcgagtgaagcggcaacagctcaaatttgaaatctggctccccttgggggtccgagttgtaatttggagaggatgtttctggcgcggcgccttccggagttccttggaacaggacgccacagagggtgagagccccgtacggtcggccgccaaacctccaaagaaactccttcgacgagtcgagtagtttgggaatgctgctcaaaatgggaggtaaatttcttctaaagctaaataccggccagagaccgatagcgcacaagtagagtgatcgaaagatgaaaagcaccttgaaaagagggttaaacagtacgtgaaattgttgaaagggaagcgcctgcgaccagactcgcgccccgcggaccagccggcgttctcgccggtgcactccgcggggtgcgggccagcatcggttttccctgggggagaaaggccgcgggaacgtagctccttcgggagtgttatagcccgtggcgtcatgccccaggggggaccgaggaccgcgcttcggcaaggatgctggcgtaatggtcgtcggcgacccgtcttgaaacacggacc------------------------------------------------------------------------------------------------------------------------------------------------------------------------------------------------------------------------------------------------------------------------
Ceratocystiopsis_chalcographii_OL309933_1_CBS_147955      -------------------cttggtcatttagaggaagtaaaagtcgtaacaaggtctccgttggtgaaccagcggagggatcattatgaacct-gaaaaccacgagtct-cggctcgcaacccctgtggacctacctattgtctgttgttgcc-tctggcaggcg--gcgcgcggcccccccccccc---------------ggggggcgggtgcggcgcgtcc-ctgccggcggcggcccccttctaaacacacccaa-----cgtctgaacgagcgtctgagtcggattctaaatcc-aagcaaaactttcaacaacggatctcttggctctggcatcgatgaagaacgcagcgaaatgcgataagtaatgcgaattgcagaattccgcgagtcatcgaatctttgaacgcacattgcgcctgccagtattctggcaggcatgcctgtccgagcgtcattacacccctca----gcgcgcctgcgcgct-ggtgttggggacctcccgcgcccgctgg----ccagacccctcc-----gggggcccggccggcgggcggggagccccctaaagcgagtggcgggccagctgg----ggcaccgagcgcagtagaaacacc-tgtttatgcgaacgctcggg--gcccctggcgaggccctgccgtcaaa-cgcagagacctaaaccccctctacatc---aaaggttgacctcggatcaggtaggactacccgctgaacttaagcatatcaataagcggaggaaaagaaaccaacagggattgcctcagtaacggcgagtgaagcggcaacagctcaaatttgaaatctggctccccttgggggtccgagttgtaatttggagaggatgtttctggcgcggcgccttccggagttccttggaacaggacgccacagagggtgagagccccgtacggtcggccgccaaacctccaaagaaactccttcgacgagtcgagtagtttgggaatgctgctcaaaatgggaggtaaatttcttctaaagctaaataccggccagagaccgatagcgcacaagtagagtgatcgaaagatgaaaagcaccttgaaaagagggttaaacagtacgtgaaattgttgaaagggaagcgcctgcgaccagactcgcgccccgcggaccagccggcgttctcgccggtgcactccgcggggtgcgggccagcatcggttttccctgggggagaaaggccgcgggaacgtagctccttcgggagtgttatagcccgtggcgtcatgccccaggggggaccgaggaccgcgcttcggcaaggatgctggcgtaatggtcgtcggcgacccgtcttgaaacacggacc------------------------------------------------------------------------------------------------------------------------------------------------------------------------------------------------------------------------------------------------------------------------
Ceratocystiopsis_norroenii_OL309936_1_CBS_147956          -------------------cttggtcatttagaggaagtaaaagtcgtaacaaggtctccgttggtgaaccagcggagggatcattatgaactt-ataaaccacgagtct-cggctcgcaacccctgtggacctacctattgtctgttgttgcc-tctggcaggcg--gcgcgcggcccgcccccctc----------------ggggggccgggtcgggcgccc-ctgccggcggcggcccaattctaaacacacccaa-----cgtcttaacgagcgtctgagtcggattctaaatcc-aagcaaaactttcaacaacggatctcttggctctggcatcgatgaagaacgcagcgaaatgcgataagtaatgcgaattgcagaattccgcgagtcatcgaatctttgaacgcacattgcgcctgccagtattctggcaggcatgcctgtccgagcgtcattacacccctca----gcgcgcctgcgcgct-ggtgttggggacctcccgcgcccgcggg----cctgacccctcc-----gggggcccggccggcgggcggggagccccctaaagcgagtggcgggccggctgggattggcaccgagcgcagtagaaacacc-tgtttatgcgaccgctcggg--gcccccggcgaggccctgccgtcaaa-cgcagagacctaaaccccctctacatc---aaaggttgacctcggatcaggtaggactacccgctgaacttaagcatatcaataagcggaggaaaagaaaccaacagggattgcctcagtaacggcgagtgaagcggcaacagctcaaatttgaaatctggctccccttgggggtccgagttgtaatttggagaggatgtttctggcgcggcgccttccggagttccttggaacaggacgccacagagggtgagagccccgtacggtcggccgccaaacctcc-acgaaactccttcgacgagtcgagtagtttgggaatgctgctcaaaatgggaggtaaatttcttctaaagctaaataccggccagagaccgatagcgcacaagtagagtgatcgaaagatgaaaagcaccttgaaaagagggttaaacagtacgtgaaattgttgaaagggaagcgcctgcgaccagactcgcgccccgcggaccagccggcgttctcgccggtgcactccgcggggtgcgggccagcatcggttttccttgggggagaaaggccgcgggaatgtagctccctcgggagtgttatagcccgtggcgccatgccccaggggggaccgaggaccgcgcttcggcaaggatgctggcgtaatggtcgtcggcgacccgtcttgaaacacggacc------------------------------------------------------------------------------------------------------------------------------------------------------------------------------------------------------------------------------------------------------------------------
Ceratocystiopsis_norroenii_OL309938_1_CBS_147957          -------------------cttggtcatttagaggaagtaaaagtcgtaacaaggtctccgttggtgaaccagcggagggatcattatgaactt-ataaaccacgagtct-cggctcgcaacccctgtggacctacctattgtctgttgttgcc-tctggcaggcg--gcgcgcggcccgcccccctc----------------ggggggccgggtcgggcgccc-ctgccggcggcggcccaattctaaacacacccaa-----cgtcttaacgagcgtctgagtcggattctaaatcc-aagcaaaactttcaacaacggatctcttggctctggcatcgatgaagaacgcagcgaaatgcgataagtaatgcgaattgcagaattccgcgagtcatcgaatctttgaacgcacattgcgcctgccagtattctggcaggcatgcctgtccgagcgtcattacacccctca----gcgcgcctgcgcgct-ggtgttggggacctcccgcgcccgcggg----cctgacccctcc-----gggggcccggccggcgggcggggagccccctaaagcgagtggcgggccggctgggattggcaccgagcgcagtagaaacacc-tgtttatgcgaccgctcggg--gcccccggcgaggccctgccgtcaaa-cgcagagacctaaaccccctctacatc---aaaggttgacctcggatcaggtaggactacccgctgaacttaagcatatcaataagcggaggaaaagaaaccaacagggattgcctcagtaacggcgagtgaagcggcaacagctcaaatttgaaatctggctccccttgggggtccgagttgtaatttggagaggatgtttctggcgcggcgccttccggagttccttggaacaggacgccacagagggtgagagccccgtacggtcggccgccaaacctcc-acgaaactccttcgacgagtcgagtagtttgggaatgctgctcaaaatgggaggtaaatttcttctaaagctaaataccggccagagaccgatagcgcacaagtagagtgatcgaaagatgaaaagcaccttgaaaagagggttaaacagtacgtgaaattgttgaaagggaagcgcctgcgaccagactcgcgccccgcggaccagccggcgttctcgccggtgcactccgcggggtgcgggccagcatcggttttccttgggggagaaaggccgcgggaatgtagctccctcgggagtgttatagcccgtggcgccatgccccaggggggaccgaggaccgcgcttcggcaaggatgctggcgtaatggtcgtcggcgacccgtcttgaaacacggacc------------------------------------------------------------------------------------------------------------------------------------------------------------------------------------------------------------------------------------------------------------------------
Ceratocystiopsis_debeeria_OL309940_1_CMW_57289            -------------------cttggtcatttagaggaagtaaaagtcgtaacaaggtctccgttggtgaaccagcggagggatcattatgaactt-acaaaccacgagtct-cggctcgcaacccctgtggacctacctattgtctgttgttgcc-tctggcgggcg--gcgcgcgccccgaacccccctcc-----------gggggggcgcgggtcgggcgtcc-ccgccggcggcggcccccttctaaacacacccaa-----agtctgaacgagcgtctgagtaggattctaaatcc-aagcaaaactttcaacaacggatctcttggctctggcatcgatgaagaacgcagcgaaatgcgataagtaatgcgaattgcagaattccgcgagtcatcgaatctttgaacgcacattgcgcctgccagtattctggcaggcatgcctgtccgagcgtcattacacccctca----gcgcgcctccgcgct-ggtgttggggacctcccgcgcccggccg----ccggccccctcct----ggggggctgggggcctggcggggagccccctaaagcgagtggcgggccggctgggattggcaccgagcgcagtagaaacaccttgtttatgcgaccgctcggg--gcccccggcgaggccctgccgtcaaa-cgcagagacctaaaccctctctactctc--aaaggttgacctcggatcaggtaggactacccgctgaacttaagcatatcaataagcggaggaaaagaaaccaacagggattgccccagtaacggcgagtgaagcggcaacagctcaaatttgaaatctggctccccttgggggtccgagttgtaatttggagaggatgtttctggcgcggcgccttccggagttccttggaacaggacgccacagagggtgagagccccgtacggtcggccgcctagcctcc-acgaaactccttcgacgagtcgagtagtttgggaatgctgctcaaaatgggaggtaaatttcttctaaagctaaataccggccagagaccgatagcgcacaagtagagtgatcgaaagatgaaaagcaccttgaaaagagggttaaacagtacgtgaaattgttgaaagggaagcgcctgcgaccagactcgcgccccgcggaccagccggcgttctcgccggtgcactccgcggggtgcgggccagcatcggttttccctgggggagaaaggccgcgggaacgtagctcctccgggagtgttatagcccgtggcgccatgccccaggggggaccgaggaccgcgcttcggcaaggatgctggcgtaatggtcgtcggcgacccgtcttgaaacacggacc------------------------------------------------------------------------------------------------------------------------------------------------------------------------------------------------------------------------------------------------------------------------
Ceratocystiopsis_debeeria_OL309942_1_CBS_147958           -------------------cttggtcatttagaggaagtaaaagtcgtaacaaggtctccgttggtgaaccagcggagggatcattatgaactt-acaaaccacgagtct-cggctcgcaacccctgtggacctacctattgtctgttgttgcc-tctggcgggcg--gcgcgcgccccgaacccccctcc-----------gggggggcgcgggtcgggcgtcc-ccgccggcggcggcccccttctaaacacacccaa-----agtctgaacgagcgtctgagtaggattctaaatcc-aagcaaaactttcaacaacggatctcttggctctggcatcgatgaagaacgcagcgaaatgcgataagtaatgcgaattgcagaattccgcgagtcatcgaatctttgaacgcacattgcgcctgccagtattctggcaggcatgcctgtccgagcgtcattacacccctca----gcgcgcctccgcgct-ggtgttggggacctcccgcgcccggccg----ccggccccctcct----ggggggctgggggcctggcggggagccccctaaagcgagtggcgggccggctgggattggcaccgagcgcagtagaaacaccttgtttatgcgaccgctcggg--gcccccggcgaggccctgccgtcaaa-cgcagagacctaaaccctctctactctc--aaaggttgacctcggatcaggtaggactacccgctgaacttaagcatatcaataagcggaggaaaagaaaccaacagggattgccccagtaacggcgagtgaagcggcaacagctcaaatttgaaatctggctccccttgggggtccgagttgtaatttggagaggatgtttctggcgcggcgccttccggagttccttggaacaggacgccacagagggtgagagccccgtacggtcggccgcctagcctcc-acgaaactccttcgacgagtcgagtagtttgggaatgctgctcaaaatgggaggtaaatttcttctaaagctaaataccggccagagaccgatagcgcacaagtagagtgatcgaaagatgaaaagcaccttgaaaagagggttaaacagtacgtgaaattgttgaaagggaagcgcctgcgaccagactcgcgccccgcggaccagccggcgttctcgccggtgcactccgcggggtgcgggccagcatcggttttccctgggggagaaaggccgcgggaacgtagctcctccgggagtgttatagcccgtggcgccatgccccaggggggaccgaggaccgcgcttcggcaaggatgctggcgtaatggtcgtcggcgacccgtcttgaaacacggacc------------------------------------------------------------------------------------------------------------------------------------------------------------------------------------------------------------------------------------------------------------------------
Ceratocystiopsis_troendelagii_OL309943_1_CBS_147962       -------------------cttggtcatttagaggaagtaaaagtcgtaacaaggtctccgttggtgaaccagcggagggatcattatgaactt-gaaaaccacgagtct-cggctcgcaacccctgtggacctacctattgtctgttgttgcc-tctggcaggcg--gcgcgcggcccgcccccctc-----------------ggggggcggggcgggcgtcc-ctgccggcggcggcccccttctaaacacacccaa-----agtctgaacgagcgtctgagtcggattctaaatcc-aagcaaaactttcaacaacggatctcttggctctggcatcgatgaagaacgcagcgaaatgcgataagtaatgcgaattgcagaattccgcgagtcatcgaatctttgaacgcacattgcgcctgccagtattctggcaggcatgcctgtccgagcgtcattacacccctca----gcgcgcctgcgcgct-ggtgttgggggcctcccgcgcccgcc-g----ccagacccctcc-----gggggcccggtcggcgggcggggagccccctaaagcgagtggcgggccggctgggattggcaccgagcgcagtagaaacacc-tgtttatgcgaccgctcggg--gcccccggcgaggccctgccgtcaaa-cgcagagacctaacccctctctaacttc--taaggttgacctcggatcaggtaggactacccgctgaacttaagcatatcaataagcggaggaaaagaaaccaacagggattgcctcagtaacggcgagtgaagcggcaacagctcaaatttgaaatctggccccccttgggggtccgagttgtaatttggagaggatgtttctggcgcggcgccttccggagttccttggaacaggacgccacagagggtgagagccccgtacggtcggccgcctagcctcc-acgaaactccttcgacgagtcgagtagtttgggaatgctgctcaaaatgggaggtaaatttcttctaaagctaaatactggccagagaccgatagcgcacaagtagagtgatcgaaagatgaaaagcaccttgaaaagagggttaaacagtacgtgaaattgttgaaagggaagcgcctgcgaccagactcgcgccccgcggaccagccggcgttctcgccggtgcactccgcggggtgcgggccagcatcggttttccctgggggagaaaggccgcgggaacgtagctccttcgggagtgttatagcccgcggcgccatgccccaggggggaccgaggaccgcgcttcggcaaggatgctggcgtaatggtcgtcggcgacccgtcttgaaacacggaccaaggagtcaagcattggggcgagtgtctgggtgccaaacccgcacgcgaaatgaaagtgaacgcaggtgagagcttcggcgcatcaccgaccgatcctgatgtcttcggatggatttgagtaagagccccaccgcttggacccgaaagatggtgaactatgcctgtatagggtgaagccagaggaaactctggtggaggctcgcagcggttctgacgtgcaaatcgatcgtcaaatatgggcatgggggcgaaagactaatcga
Ceratocystiopsis_troendelagii_OL309944_1_CBS_147963       -------------------cttggtcatttagaggaagtaaaagtcgtaacaaggtctccgttggtgaaccagcggagggatcattatgaactt-gaaaaccacgagtct-cggctcgcaacccctgtggacctacctattgtctgttgttgcc-tctggcaggcg--gcgcgcggcccgcccccctc-----------------ggggggcggggcgggcgtcc-ctgccggcggcggcccccttctaaacacacccaa-----agtctgaacgagcgtctgagtcggattctaaatcc-aagcaaaactttcaacaacggatctcttggctctggcatcgatgaagaacgcagcgaaatgcgataagtaatgcgaattgcagaattccgcgagtcatcgaatctttgaacgcacattgcgcctgccagtattctggcaggcatgcctgtccgagcgtcattacacccctca----gcgcgcctgcgcgct-ggtgttgggggcctcccgcgcccgcc-g----ccagacccctcc-----gggggcccggtcggcgggcggggagccccctaaagcgagtggcgggccggctgggattggcaccgagcgcagtagaaacacc-tgtttatgcgaccgctcggg--gcccccggcgaggccctgccgtcaaa-cgcagagacctaacccctctctaacttc--taaggttgacctcggatcaggtaggactacccgctgaacttaagcatatcaataagcggaggaaaagaaaccaacagggattgcctcagtaacggcgagtgaagcggcaacagctcaaatttgaaatctggccccccttgggggtccgagttgtaatttggagaggatgtttctggcgcggcgccttccggagttccttggaacaggacgccacagagggtgagagccccgtacggtcggccgcctagcctcc-acgaaactccttcgacgagtcgagtagtttgggaatgctgctcaaaatgggaggtaaatttcttctaaagctaaatactggccagagaccgatagcgcacaagtagagtgatcgaaagatgaaaagcaccttgaaaagagggttaaacagtacgtgaaattgttgaaagggaagcgcctgcgaccagactcgcgccccgcggaccagccggcgttctcgccggtgcactccgcggggtgcgggccagcatcggttttccctgggggagaaaggccgcgggaacgtagctccttcgggagtgttatagcccgcggcgccatgccccaggggggaccgaggaccgcgcttcggcaaggatgctggcgtaatggtcgtcggcgacccgtcttgaaacacggaccaaggagtcaagcattggggcgagtgtctgggtgccaaacccgcacgcgaaatgaaagtgaacgcaggtgagagcttcggcgcatcaccgaccgatcctgatgtcttcggatggatttgagtaagagccccaccgcttggacccgaaagatggtgaactatgcctgtatagggtgaagccagaggaaactctggtggaggctcgcagcggttctgacgtgcaaatcgatcgtcaaatatgggcatgggggcgaaagactaatcga
Ceratocystiopsis_minima_OM501370_1_CMW162                 ---------------------------------------------------------------------------------tcattatgaactt-gcaaaccacgagtct-cggctcgcaacccctgtggacctacctattgtctgttgttgcc-tctggcaggcg--gcgcgcggcccgcccccctc-----------------ggggggcggggcgggcgtcc-ctgccggcggcggcccccttctaaacacacccaa-----agtctgaacgagcgtctgagtcggattctaaatccaaagcaaaactttcaacaacggatctcttggctctggcatcgatgaagaacgcagcgaaatgcgataagtaatgcgaattgcagaattccgcgagtcatcgaatctttgaacgcacattgcgcctgccagtattctggcaggcatgcctgtccgagcgtcattacacccctca----gcgcgcctgcgcgct-ggtgttggggacctcccgcgcccgccgt----ccggacccccccc---ggggggcctggccggcgggcggggagccccctaaagtgagtggcgggccggctgggattggcaccgagcgcagtagaaacacc-tgtttatgcgaccgctcggg--gcccccggcgaggccctgccgtgaaa-cgcagagacccaaaccctctctactacc--aaaggttgacctcggatcaggtaggactacccgct--------------------------------------------------------------------------------------------------------------------------------------------------------------------------------------------------------------------------------------------------------------------------------------------------------------------------------------------------------------------------------------------------------------------------------------------------------------------------------------------------------------------------------------------------------------------------------------------------------------------------------------------------------------------------------------------------------------------------------------------------------------------------------------------------------------------------------------------------------------------------------------------------------------------
Ceratocystiopsis_minuta_OM501372_1_CMW4352                ---------------------------------------------------------------------------------tcattatgaacct-gaaaaccacgagtct-cggctcgcaacccctgtggacctacctattgtctgttgttgcc-tctggcaggcg--gcgcgcggcccgcccccccc--------------cggggggcgggtgcggcgcgtcc-ctgccggcggcggcccccttctaaacacacccaa-----cgtctgaacgagcgtctgagtcggattctaaatcc-aagcaaaactttcaacaacggatctcttggctctggcatcgatgaagaacgcagcgaaatgcgataagtaatgcgaattgcagaattccgcgagtcatcgaatctttgaacgcacattgcgcctgccagtattctggcaggcatgcctgtccgagcgtcattacacccctca----gcgcgcctgcgcgct-ggtgttggggacctcccgcgcccgctgg----ccagacccctcc-----gggggcccggccggcgggcggggagccccctaaagcgagtggcgggccagctgg----ggcaccgagcgcagtagaaacacc-tgtttatgcgaacgctcggg--gcccctggcgaggccctgccgtcaaa-cgcagagacctaaaccccctctacatc---aaaggttgacctcggatcaggtaggactacccgctgaacttaagcatatc-----------------------------------------------------------------------------------------------------------------------------------------------------------------------------------------------------------------------------------------------------------------------------------------------------------------------------------------------------------------------------------------------------------------------------------------------------------------------------------------------------------------------------------------------------------------------------------------------------------------------------------------------------------------------------------------------------------------------------------------------------------------------------------------------------------------------------------------------------------------------------------------------------
Ceratocystiopsis_ranaculosa_OM501375_1_CMW13940           ----------------------------------------------------------------------------------cattatgataat-acaaaccacgagtct-cggctcgcaacccctgtggacctacctattgtctgttgttgccttctggcaggcg--gcgcgcaacgcggccccccccctt--------gcggggcgggccggggcgggcgccctctgccggcggcagcccccttctaaacacaccaaa-----agtctgaacgagcgtctgagtcggattctaaatcc-aagcaaaactttcaacaacggatctcttggctctggcatcgatgaagaacgcagcgaaatgcgataagtaatgcgaattgcagaattccgcgagtcatcgaatctttgaacgcacattgcgcctgccagtattctggcaggcatgcctgtccgagcgtcattacacccctca----gcgcgcctgcgcgct-ggtgttggggatctcccgcgcacacagccgagcctaccccccccg----ggggccaggtgaggcgggcggggagtcccccaaagcaagtggcgggcctcctgggattggcaccgagcgcagtaaaaacacc-tgtttatgcgaccgctcggg--gcccccggcgaggccctgccgtcaaa-cgcagaggcctaaaccccctctac-------------------------------------------------------------------------------------------------------------------------------------------------------------------------------------------------------------------------------------------------------------------------------------------------------------------------------------------------------------------------------------------------------------------------------------------------------------------------------------------------------------------------------------------------------------------------------------------------------------------------------------------------------------------------------------------------------------------------------------------------------------------------------------------------------------------------------------------------------------------------------------------------------------------------------------------------------------
Ceratocystiopsis_sp_MY_2023a_OR527463_1_SCAU_16CQ0403E    ---------------------------------------------------------------------------------tcattatgcactt-gcaaaccacgagttt-cggctcgcaacccctgtggacctacctattgtctgttgttgcc-tctggcaggcg--gcgcgcggcccgcaaccccctccctctcgggggcgggggggcgcggggcgggtgccc-ctgccggcggcggcccccttctaaacacacccaa-----cgtctaaacgagcgtctgagtcggattctaaatccaaagcaaaactttcaacaacggatctcttggctctggcatcgatgaagaacgcagcgaaatgcgataagtaatgcgaattgcagaattccgcgagtcatcgaatctttgaacgcacattgcgcctgccagtattctggcaggcatgcctgtccgagcgtcattacacccctca----gcgcgcctgcgcgct-ggtgttggggacctcccgcgcccgcggg----ccagacccctcc-----gggggccgggccggcgggcggggagccccctaaagcgagtggcgggccggctgggattggcaccgagcgcagtagaaacacc-tgtttatgcgaccgctcggg--gcccccggcgaggccctgccgtcaaa-cgcagagacctaaaccccctctacatct--caaggttgacc--------------------------------------------------------------------------------------------------------------------------------------------------------------------------------------------------------------------------------------------------------------------------------------------------------------------------------------------------------------------------------------------------------------------------------------------------------------------------------------------------------------------------------------------------------------------------------------------------------------------------------------------------------------------------------------------------------------------------------------------------------------------------------------------------------------------------------------------------------------------------------------------------------------------------------------------
Ceratocystiopsis_sp_MY_2023a_OR527464_1_SCAU_16CQ0403F    ---------------------------------------------------------------------------------tcattatgcactt-gcaaaccacgagttt-cggctcgcaacccctgtggacctacctattgtctgttgttgcc-tctggcaggcg--gcgcgcggcccgcaaccccctccctctcgggggcgggggggcgcggggcgggtgccc-ctgccggcggcggcccccttctaaacacacccaa-----cgtctaaacgagcgtctgagtcggattctaaatccaaagcaaaactttcaacaacggatctcttggctctggcatcgatgaagaacgcagcgaaatgcgataagtaatgcgaattgcagaattccgcgagtcatcgaatctttgaacgcacattgcgcctgccagtattctggcaggcatgcctgtccgagcgtcattacacccctca----gcgcgcctgcgcgct-ggtgttggggacctcccgcgcccgcggg----ccagacccctcc-----gggggccgggccggcgggcggggagccccctaaagcgagtggcgggccggctgggattggcaccgagcgcagtagaaacacc-tgtttatgcgaccgctcggg--gcccccggcgaggccctgccgtcaaa-cgcagagacctaaaccccctctacatct--caaggttgacc--------------------------------------------------------------------------------------------------------------------------------------------------------------------------------------------------------------------------------------------------------------------------------------------------------------------------------------------------------------------------------------------------------------------------------------------------------------------------------------------------------------------------------------------------------------------------------------------------------------------------------------------------------------------------------------------------------------------------------------------------------------------------------------------------------------------------------------------------------------------------------------------------------------------------------------------
Ceratocystiopsis_sp_MY_2023d_OR527479_1_SCAU_16CQ3701B    ---------------------------------------------------------------------------------tcattatgaactt-acaaaccacgagtct-cggctcgcaacccctgtggacctacctattgtctgttgttgcc-tctggcgggcggcgcgcgcgccccgaacccccctcc-----------gggggggcgcgggtcgggcgtcc-ccgccggcggcggcccccttctaaacacacccaa-----agtctgaacgagcgtctgagtaggattctaaatcc-aagcaaaactttcaacaacggatctcttggctctggcatcgatgaagaacgcagcgaaatgcgataagtaatgcgaattgcagaattccgcgagtcatcgaatctttgaacgcacattgcgcctgccagtattctggcaggcatgcctgtccgagcgtcattacacccctca----gcgcgcctccgcgct-ggtgttggggacctcccgcgcccggccg----ccggccccctcct----ggggggctgggggcctggcggggagccccctaaagcgagtggcgggccggctgggattggcaccgagcgcagtagaaacaccctgtttatgcgaccgctcggg--gcccccggcgaggccctgccgtcaaa-cgcagagacctaaaccctctctactctc--aaaggttgacc--------------------------------------------------------------------------------------------------------------------------------------------------------------------------------------------------------------------------------------------------------------------------------------------------------------------------------------------------------------------------------------------------------------------------------------------------------------------------------------------------------------------------------------------------------------------------------------------------------------------------------------------------------------------------------------------------------------------------------------------------------------------------------------------------------------------------------------------------------------------------------------------------------------------------------------------
Ceratocystiopsis_sp_MY_2023d_OR527480_1_SCAU_16CQ3701D    ---------------------------------------------------------------------------------tcattatgaactt-acaaaccacgagtct-cggctcgcaacccctgtggacctacctattgtctgttgttgcc-tctggcgggcggcgcgcgcgccccgaacccccctcc-----------gggggggcgcgggtcgggcgtcc-ccgccggcggcggcccccttctaaacacacccaa-----agtctgaacgagcgtctgagtaggattctaaatcc-aagcaaaactttcaacaacggatctcttggctctggcatcgatgaagaacgcagcgaaatgcgataagtaatgcgaattgcagaattccgcgagtcatcgaatctttgaacgcacattgcgcctgccagtattctggcaggcatgcctgtccgagcgtcattacacccctca----gcgcgcctccgcgct-ggtgttggggacctcccgcgcccggccg----ccggccccctcct----ggggggctgggggcctggcggggagccccctaaagcgagtggcgggccggctgggattggcaccgagcgcagtagaaacaccctgtttatgcgaccgctcggg--gcccccggcgaggccctgccgtcaaa-cgcagagacctaaaccctctctactctc--aaaggttgacc--------------------------------------------------------------------------------------------------------------------------------------------------------------------------------------------------------------------------------------------------------------------------------------------------------------------------------------------------------------------------------------------------------------------------------------------------------------------------------------------------------------------------------------------------------------------------------------------------------------------------------------------------------------------------------------------------------------------------------------------------------------------------------------------------------------------------------------------------------------------------------------------------------------------------------------------
Ceratocystiopsis_siguniangensis_PP656952_1_CFCC57602      ------------------------------------------------------------------------------------------------------------------ctcgcaacccctgtggacctacctattgtctgttgttgcc-tctggcaggcg--gcgcgcggcccgcccccctc----------------ggggggccgggtcgggggccc-ctgccggcggcggcccaattctaaacacacccaa-----cgtcttaacgagcgtctgagtcggattctaaatcc-aagcaaaactttcaacaacggatctcttggctctggcatcgatgaagaacgcagcgaaatgcgataagtaatgcgaattgcagaattccgcgagtcatcgaatctttgaacgcacattgcgcctgccagtattctggcaggcatgcctgtccgagcgtcattacacccctca----gcgcgcctgcgcgct-ggtgttggggacctcccgcgcccgcggg----cctgacccctcc-----gggggcccggccggcgggcggggagccccctaaagcgagtggcgggccggctgggattggcaccgagcgcagtagaaacacc-tgtttatgcgaccgctcggg--gcccccggcgaggccctgccgtcaaa-cgcagagacctaaaccccctctacatc---aaaggttgacctcggatcaggt---------------------------------------------------------------------------------------------------------------------------------------------------------------------------------------------------------------------------------------------------------------------------------------------------------------------------------------------------------------------------------------------------------------------------------------------------------------------------------------------------------------------------------------------------------------------------------------------------------------------------------------------------------------------------------------------------------------------------------------------------------------------------------------------------------------------------------------------------------------------------------------------------------------------------------
Ceratocystiopsis_siguniangensis_PP656953_1_CFCC57603      ------------------------------------------------------------------------------------------------------------------ctcgcaacccctgtggacctacctattgtctgttgttgcc-tctggcaggcg--gcgcgcggcccgcccccctc----------------ggggggccgggtcgggggccc-ctgccggcggcggcccaattctaaacacacccaa-----cgtcttaacgagcgtctgagtcggattctaaatcc-aagcaaaactttcaacaacggatctcttggctctggcatcgatgaagaacgcagcgaaatgcgataagtaatgcgaattgcagaattccgcgagtcatcgaatctttgaacgcacattgcgcctgccagtattctggcaggcatgcctgtccgagcgtcattacacccctca----gcgcgcctgcgcgct-ggtgttggggacctcccgcgcccgcggg----cctgacccctcc-----gggggcccggccggcgggcggggagccccctaaagcgagtggcgggccggctgggattggcaccgagcgcagtagaaacacc-tgtttatgcgaccgctcggg--gcccccggcgaggccctgccgtcaaa-cgcagagacctaaaccccctctacatc---aaaggttgacctcggatcaggt---------------------------------------------------------------------------------------------------------------------------------------------------------------------------------------------------------------------------------------------------------------------------------------------------------------------------------------------------------------------------------------------------------------------------------------------------------------------------------------------------------------------------------------------------------------------------------------------------------------------------------------------------------------------------------------------------------------------------------------------------------------------------------------------------------------------------------------------------------------------------------------------------------------------------------
Ceratocystiopsis_sp_CJ_2024a_PQ372969_1_SCAU_22SN25011    ---------------------------------------------------------------------------------tcattatgaactt-acaaaccacgagtct-cggctcgcaacccctgtggacctacctattgtatgttgttgcc-tctggcgggcg--gcgcgcgccccgacccctcc-----------------ggggggcgggtcgggcgtcc-ccgccggcggcggcccccttctaaacacacccaaa----agtctgaacgagcgtctgagtaggattctaaatcc-aagcaaaactttcaacaacggatctcttggctctggcatcgatgaagaacgcagcgaaatgcgataagtaatgcgaattgcagaattccgcgagtcatcgaatctttgaacgcacattgcgcctgccagtattctggcaggcatgcctgtccgagcgtcattacacccctca----gcgcgcctacgcgct-ggtgttggggacctcccgcgcccggccg----ccggccccccctcctggggggggcggggggccaggcggggagccccctaaagcgagtggcgggccggctgggattggcaccgagcgcagtagaaacaacctgtttatgcgaccgctcggg--gcccccggcgaggccctgccgtcaaa-cgcagagacctaaaccctctctactct---caaggttgacc--------------------------------------------------------------------------------------------------------------------------------------------------------------------------------------------------------------------------------------------------------------------------------------------------------------------------------------------------------------------------------------------------------------------------------------------------------------------------------------------------------------------------------------------------------------------------------------------------------------------------------------------------------------------------------------------------------------------------------------------------------------------------------------------------------------------------------------------------------------------------------------------------------------------------------------------
Ceratocystiopsis_sp_CJ_2024a_PQ372973_1_SCAU_22SN25111    ---------------------------------------------------------------------------------tcattatgaactt-acaaaccacgagtct-cggctcgcaacccctgtggacctacctattgtatgttgttgcc-tctggcgggcg--gcgcgcgccccgacccctcc-----------------ggggggcgggtcgggcgtcc-ccgccggcggcggcccccttctaaacacacccaaa----agtctgaacgagcgtctgagtaggattctaaatcc-aagcaaaactttcaacaacggatctcttggctctggcatcgatgaagaacgcagcgaaatgcgataagtaatgcgaattgcagaattccgcgagtcatcgaatctttgaacgcacattgcgcctgccagtattctggcaggcatgcctgtccgagcgtcattacacccctca----gcgcgcctacgcgct-ggtgttggggacctcccgcgcccggccg----ccggccccccctcctggggggggcggggggccaggcggggagccccctaaagcgagtggcgggccggctgggattggcaccgagcgcagtagaaacaacctgtttatgcgaccgctcggg--gcccccggcgaggccctgccgtcaaa-cgcagagacctaaaccctctctactct---caaggttgacc--------------------------------------------------------------------------------------------------------------------------------------------------------------------------------------------------------------------------------------------------------------------------------------------------------------------------------------------------------------------------------------------------------------------------------------------------------------------------------------------------------------------------------------------------------------------------------------------------------------------------------------------------------------------------------------------------------------------------------------------------------------------------------------------------------------------------------------------------------------------------------------------------------------------------------------------
Ceratocystiopsis_sp_PQ560675_1_NFF1616                    ataaagaaataaattc---ttggtccattttaaggaagtaaaagtcgtaacaaggtctccgttggtgaaccagcggagggatcattatgcactt-gcaaaccacgagtct-cggctcgcaacccctgtggacttacctattgtctgttgttgcc-tctggcaggcc--gcgcgcggcccgcaaccccctccccctcggggg-aggggggcgcggggcgggtgccc-ctgccggcggcggcccccttctaaacacacccaa-----cgtctaaacgagcgtctgagtcggattttcaatccaaagcaaaactttcaacaacggatctcttggctctggcatcgatgaagaacgcagcgaaatgcgataagtaatgcgaattgcagaattccgcgagtcatcgaatctttgaacgcacattgcgcctgccagtattctggcaggcatgcctgtccgagcgtcattacacccctca----gcgcgcctgcgcgct-ggtgttggggacctcccgcgcccgcaggc---ccagacccctcc-----ggggggcgggccggcgggcggggagccccctaaagcgagtggcgggccggctgggattggcaccgagcgcagtagaaacacc-tgtttatgcgaccgctcggg--gcccccggcgaggccctgccgtcaaa-cgcagagacctaaaccccctctacatct--caaggttgacctcggatcaggtaggactacccgctgaacttaagcatatcaataaagcggaggaa-------------------------------------------------------------------------------------------------------------------------------------------------------------------------------------------------------------------------------------------------------------------------------------------------------------------------------------------------------------------------------------------------------------------------------------------------------------------------------------------------------------------------------------------------------------------------------------------------------------------------------------------------------------------------------------------------------------------------------------------------------------------------------tctgtatatt---------------------------------------------------------------------------------------------
Ceratocystiopsis_sp_PQ560676_1_NFF1617                    ataaagaaataaattc---ttggtccattttaaggaagtaaaagtcgtaacaaggtctccgttggtgaaccagcggagggatcattatgcactt-gcaaaccacgagtct-cggctcgcaacccctgtggacttacctattgtctgttgttgcc-tctggcaggcc--gcgcgcggcccgcaaccccctccccctcggggg-aggggggcgcggggcgggtgccc-ctgccggcggcggcccccttctaaacacacccaa-----cgtctaaacgagcgtctgagtcggattttcaatccaaagcaaaactttcaacaacggatctcttggctctggcatcgatgaagaacgcagcgaaatgcgataagtaatgcgaattgcagaattccgcgagtcatcgaatctttgaacgcacattgcgcctgccagtattctggcaggcatgcctgtccgagcgtcattacacccctca----gcgcgcctgcgcgct-ggtgttggggacctcccgcgcccgcaggc---ccagacccctcc-----ggggggcgggccggcgggcggggagccccctaaagcgagtggcgggccggctgggattggcaccgagcgcagtagaaacacc-tgtttatgcgaccgctcggg--gcccccggcgaggccctgccgtcaaa-cgcagagacctaaaccccctctacatct--caaggttgacctcggatcaggtaggactacccgctgaacttaagcatatcaataaagcggaggaa-------------------------------------------------------------------------------------------------------------------------------------------------------------------------------------------------------------------------------------------------------------------------------------------------------------------------------------------------------------------------------------------------------------------------------------------------------------------------------------------------------------------------------------------------------------------------------------------------------------------------------------------------------------------------------------------------------------------------------------------------------------------------------tctgtatatt---------------------------------------------------------------------------------------------
Ceratocystiopsis_sp_PQ560677_1_NFF1618                    t-----acatgattttttgtccgcctttaccaaaatgagaaaagtcgtaacaaggtctccgttggtgaaccagcggagggatcattatgataat-acaaaccacgagtct-cggctcgcaacccctgtggacttacctattgtctgttgttgcc-tctggcaggcg--gcgtgcggcctgcccccttc-----------------gggggacagggcgggcgtcc-ctgccggcggtggcccccttctaaacacaccaaa-----agtcataacgagcgtctgagtaggattctaaatcc-aagcaaaactttcaacaacggatctcttggctctggcatcgatgaagaacgcagcgaaatgcgataagtaatgcgaattgcagaattccgcgagtcatcgaatctttgaacgcacattgcgcctgccagtattctggcaggcatgcctgtccgagcgtcattacacccctca----gcgcgcctacgtgctgggtgttggggctctcccgcgcgtac----------------------------------------agccgggaggcccctaaagcgagtggcgggccggctgggattggcaccgagcgcagtaaaa--------cacttgcgaccgctcggg--acccccggcgaggccctgccgtcaaaacgcagag-----aaccttctctacattt-tttaggttgacctcggatcaggtaggactacccgctgaacttaactaaaagtggacgggggggagaaaaaaac------------------------------------------------------------------------------------------------------------------------------------------------------------------------------------------------------------------------------------------------------------------------------------------------------------------------------------------------------------------------------------------------------------ccccgccgg----------------------------------------------------------------------------------------------------------------------------------------------------------------------------------------------------------------------------------------------------------------------------------------------------------------------------------------------------------------------------------------------------------------------------------------------------------
Ceratocystiopsis_sp_PQ560678_1_NFF1619                    t-----acatgattttttgtccgcctttaccaaaatgagaaaagtcgtaacaaggtctccgttggtgaaccagcggagggatcattatgataat-acaaaccacgagtct-cggctcgcaacccctgtggacttacctattgtctgttgttgcc-tctggcaggcg--gcgtgcggcctgcccccttc-----------------gggggacagggcgggcgtcc-ctgccggcggtggcccccttctaaacacaccaaa-----agtcataacgagcgtctgagtaggattctaaatcc-aagcaaaactttcaacaacggatctcttggctctggcatcgatgaagaacgcagcgaaatgcgataagtaatgcgaattgcagaattccgcgagtcatcgaatctttgaacgcacattgcgcctgccagtattctggcaggcatgcctgtccgagcgtcattacacccctca----gcgcgcctacgtgctgggtgttggggctctcccgcgcgtac----------------------------------------agccgggaggcccctaaagcgagtggcgggccggctgggattggcaccgagcgcagtaaaa--------cacttgcgaccgctcggg--acccccggcgaggccctgccgtcaaaacgcagag-----aaccttctctacattt-tttaggttgacctcggatcaggtaggactacccgctgaacttaactaaaagtggacgggggggagaaaaaaac------------------------------------------------------------------------------------------------------------------------------------------------------------------------------------------------------------------------------------------------------------------------------------------------------------------------------------------------------------------------------------------------------------ccccgccgg----------------------------------------------------------------------------------------------------------------------------------------------------------------------------------------------------------------------------------------------------------------------------------------------------------------------------------------------------------------------------------------------------------------------------------------------------------
;
END;

begin trees;
	tree tree_1 = [&R] (Leptographium_lundbergii_DQ062069_1_CMW17259[&!rotate=true]:1.0E-6,Leptographium_lundbergii_DQ062070_1_CMW17266[&!rotate=true]:1.0E-6,((Ceratocystiopsis_rollhanseniana_EU913718_1_UM113:1.0E-6,Ceratocystiopsis_rollhanseniana_EU913719_1_UM110:1.0E-6)[&label="100/100"]:0.363076,((((Ceratocystiopsis_neglecta_MH862711_1_CBS_100596:0.036157,(((Ceratocystiopsis_debeeria_OL309940_1_CMW_57289:1.0E-6,Ceratocystiopsis_debeeria_OL309942_1_CBS_147958:1.0E-6)[&label="81.8/100"]:8.12E-4,(Ceratocystiopsis_sp__MY_2023d_OR527479_1_SCAU_16CQ3701B:1.0E-6,Ceratocystiopsis_sp__MY_2023d_OR527480_1_SCAU_16CQ3701D:1.0E-6)[&label="0/99"]:1.0E-6)[&label="84.9/92"]:0.003821,(Ceratocystiopsis_sp__CJ_2024a_PQ372969_1_SCAU_22SN25011:1.0E-6,Ceratocystiopsis_sp__CJ_2024a_PQ372973_1_SCAU_22SN25111:1.0E-6)[&label="96.7/100"]:0.012777)[&label="98.7/93"]:0.011871)[&label="75.9/25"]:0.00296,(((((((Ceratocystiopsis_weihaiensis_MW989412_1_SNM634:0.001401,Ceratocystiopsis_weihaiensis_MW989413_1_SNM649:1.0E-6)[&label="0/62"]:2.0E-6,(Ceratocystiopsis_sp__PQ560675_1_NFF1616:1.0E-6,Ceratocystiopsis_sp__PQ560676_1_NFF1617:1.0E-6)[&label="0/100"]:1.0E-6)[&label="97.9/100"]:0.018509,(Ceratocystiopsis_sp__MY_2023a_OR527463_1_SCAU_16CQ0403E:1.0E-6,Ceratocystiopsis_sp__MY_2023a_OR527464_1_SCAU_16CQ0403F:1.0E-6)[&label="73.6/73"]:0.001202)[&label="99/99"]:0.027152,((Ceratocystiopsis_norroenii_OL309936_1_CBS_147956:1.0E-6,Ceratocystiopsis_norroenii_OL309938_1_CBS_147957:1.0E-6)[&label="0/100"]:1.0E-6,(Ceratocystiopsis_siguniangensis_PP656952_1_CFCC57602:1.0E-6,Ceratocystiopsis_siguniangensis_PP656953_1_CFCC57603:1.0E-6)[&label="81.7/92"]:0.001561)[&label="97.3/99"]:0.009314)[&label="29.7/22"]:0.001538,((Ceratocystiopsis_chalcographii_OL309930_1_CBS_147954:1.0E-6,Ceratocystiopsis_chalcographii_OL309933_1_CBS_147955:8.0E-4)[&label="0/80"]:1.0E-6,Ceratocystiopsis_minuta_OM501372_1_CMW4352:1.0E-6)[&label="99.9/100"]:0.013188)[&label="90.3/31"]:0.005074,Ceratocystiopsis_minima_OM501370_1_CMW162:0.012682)[&label="29.1/14"]:0.001552,(Ceratocystiopsis_troendelagii_OL309943_1_CBS_147962:1.0E-6,Ceratocystiopsis_troendelagii_OL309944_1_CBS_147963:1.0E-6)[&label="98.8/100"]:0.007058)[&label="87.1/34"]:0.003453)[&label="0/13"]:6.7E-5,(((Ceratocystiopsis_yantaiensis_MW989410_1_SNM582[&!rotate=true]:1.0E-6,(Ceratocystiopsis_sp__PQ560677_1_NFF1618:1.0E-6,Ceratocystiopsis_sp__PQ560678_1_NFF1619[&!rotate=true]:1.0E-6)[&label="0/98",!rotate=false]:1.0E-6)[&label="0/66",!rotate=true]:1.0E-6,Ceratocystiopsis_yantaiensis_MW989411_1_SNM650:1.0E-6)[&label="99.9/100"]:0.098627,Ceratocystiopsis_ranaculosa_OM501375_1_CMW13940:0.033182)[&label="96.4/87"]:0.057523)[&label="81.2/48"]:0.008063,(Ceratocystiopsis_synnemata_MN900988_1_KFL16918DA:1.0E-6,Ceratocystiopsis_synnemata_MN900989_1_KFL17718DA:1.0E-6)[&label="95.4/100"]:0.025358)[&label="100/100"]:0.20457)[&label="79.9/100",!rotate=true]:0.025203)[&!rotate=true];
end;
