# Supplementary material for: ﻿Ophiostomatoid fungi associated with Hylurgus ligniperda, including six new species from eastern China
Source: IMA Fungus. 2025 Oct 28;16:e169382. doi: 10.3897/imafungus.16.169382 (PMC12587175; doi:10.3897/imafungus.16.169382)
Supplement: Supplementary material 21 — ML tree of Ceratocystiopsis generated from the βT sequence data [file imafungus-16-e169382-s021.nexus]

#NEXUS
[ TITLE ]
BEGIN TAXA;
       DIMENSIONS NTAX=34;
       TAXLABELS
             Leptographium_lundbergii_DQ062003_1_CMW17259
             Leptographium_lundbergii_DQ062004_1_CMW17266
             Ceratocystiopsis_ranaculosa_DQ296077_1_CMW13940
             Ceratocystiopsis_minima_DQ296081_1_CMW162
             Ceratocystiopsis_rollhanseniana_EU913757_1_UM113
             Ceratocystiopsis_rollhanseniana_EU913758_1_UM110
             Ceratocystiopsis_synnemata_MN901009_1_KFL16918DA
             Ceratocystiopsis_synnemata_MN901010_1_KFL17718DA
             Ceratocystiopsis_minuta_MW066756_1_CMW4352
             Ceratocystiopsis_yantaiensis_MZ019522_1_SNM582
             Ceratocystiopsis_yantaiensis_MZ019523_1_SNM650
             Ceratocystiopsis_weihaiensis_MZ019524_1_SNM634
             Ceratocystiopsis_weihaiensis_MZ019525_1_SNM649
             Ceratocystiopsis_chalcographii_OL309955_1_CBS_147954
             Ceratocystiopsis_chalcographii_OL309958_1_CBS_147955
             Ceratocystiopsis_norroenii_OL309965_1_CBS_147956
             Ceratocystiopsis_norroenii_OL309967_1_CBS_147957
             Ceratocystiopsis_debeeria_OL309973_1_CMW_57289
             Ceratocystiopsis_debeeria_OL309975_1_CBS_147958
             Ceratocystiopsis_troendelagii_OL309976_1_CBS_147962
             Ceratocystiopsis_troendelagii_OL309977_1_CBS_147963
             Ceratocystiopsis_neglecta_OL309982_1_CBS_100596
             Ceratocystiopsis_sp_MY_2023a_OR421361_1_SCAU_16CQ0403E
             Ceratocystiopsis_sp_MY_2023a_OR421362_1_SCAU_16CQ0403F
             Ceratocystiopsis_sp_MY_2023d_OR421377_1_SCAU_16CQ3701B
             Ceratocystiopsis_sp_MY_2023d_OR421378_1_SCAU_16CQ3701D
             Ceratocystiopsis_siguniangensis_PP666260_1_CFCC57602
             Ceratocystiopsis_siguniangensis_PP666261_1_CFCC57603
             Ceratocystiopsis_sp_CJ_2024a_PQ368058_1_SCAU_22SN25111
             Ceratocystiopsis_sp_CJ_2024a_PQ368059_1_SCAU_22SN25011
             Ceratocystiopsis_sp_PQ672802_1_NFF1616
             Ceratocystiopsis_sp_PQ672803_1_NFF1617
             Ceratocystiopsis_sp_PQ672804_1_NFF1618
             Ceratocystiopsis_sp_PQ672805_1_NFF1619
;
END;
BEGIN CHARACTERS;
       DIMENSIONS NCHAR=912;
       FORMAT MISSING=? GAP=- MATCHCHAR=. datatype=nucleotide;
MATRIX

Leptographium_lundbergii_DQ062003_1_CMW17259              ------------------------------------------------------------------------------------------------------------------------------------------------------------------------------------tgctgctttctggtaag-----ctt-gatct-----gaactataaacaacgcgtttgcgtgacg----------------------cgctcaaagtgacaaaaactaacaag-ctcgcaggcagcagatctccagcgagcacggtctcgacagcaatggcgtgtaggtttcgggttccgaaaatacgtctattgcgatgtatgtgtatgtgta---tctaatgcgttctatcaggtacaatggcacgtctgagctccagctcgagcgcatgagcgtgtacttcaacgaggcttcaggcaacaagtacgtgcctcgcgccgtcctggtcgatctcgagcccggcacgatggatgccgtgcgcgccggtccctttgggcagctcttccggcctgacaacttcgttttcggc-----------------------------------------------------------------------------------------------------------------------------------------------------------------------------------------------------------------------------------------------------------------------------------------------------------------------------------
Leptographium_lundbergii_DQ062004_1_CMW17266              ------------------------------------------------------------------------------------------------------------------------------------------------------------------------------------tgctgctttctggtaag-----ctt-gatct-----gaactataaacaacgcgtttgcgtgacg----------------------cgctcaaagtgacaaaaactaacaag-ctcgcaggcagcagatctccagcgagcacggtctcgacagcaatggcgtgtaggtttcgggttccgaaaatacgtctattgcgatgtatgtgtatgtgta---tctaatgcgttctatcaggtacaatggcacgtctgagctccagctcgagcgcatgagcgtgtacttcaacgaggcttcaggcaacaagtacgtgcctcgcgccgtcctggtcgatctcgagcccggcacgatggatgccgtgcgcgccggtccctttgggcagctcttccggcctgacaacttcgttttcggc-----------------------------------------------------------------------------------------------------------------------------------------------------------------------------------------------------------------------------------------------------------------------------------------------------------------------------------
Ceratocystiopsis_ranaculosa_DQ296077_1_CMW13940           ----------------------------------------------------------------------------------------------------------------------------------------------------------------------------------------------------------------------------------------------------------------------------------------------------------aggcagcagatttcagctgagcacggccttgacagcaatggcgtgtatgttatcttttact--------acatctctgtccggtatttatattcg---gctgacagg-ttttgaaggtacaacggttcatccgagctgcagctcgagcgcatgagcgtctacttcaacgaggtttccgggaacaagtacgttcctcgtgccgttcttgttgacctggagcctggtaccatggacgccgtccgtgccggtccctttggtcagctgttccgtcccgacaactttgttttcgg------------------------------------------------------------------------------------------------------------------------------------------------------------------------------------------------------------------------------------------------------------------------------------------------------------------------------------
Ceratocystiopsis_minima_DQ296081_1_CMW162                 ----------------------------------------------------------------------------------------------------------------------------------------------------------------------------------------------------------------------------------------------------------------------------------------------------------aggcagcagatttcagctgagcatggtctggacagcaatggcgtgtatgtcatctcttcct---------ccccggcgtttggtatctatacccg---gctgacagt-ctttgaaggtacaatggttcgtccgagctgcagctcgagcgcatgagcgtgtacttcaacgaggtctctgggaacaagtacgttccccgtgctgtcctcgtcgacctggagcccggcaccatggacgctgtccgcgccggccccttcggtcagctgttccgtcccgacaacttcgttttcgg------------------------------------------------------------------------------------------------------------------------------------------------------------------------------------------------------------------------------------------------------------------------------------------------------------------------------------
Ceratocystiopsis_rollhanseniana_EU913757_1_UM113          acg----ataggttcacctccagaccggccaatgcgtacgt-ctgcctccgtgatcgatttccatgaagaacaaccccctccaagccgaacccttgtgtggaaggaagggtaa----agtgagacaaaagagacacgtgggaactgac-cgttattactttgacagggtaaccaaatcggtgccgctttctggtatg-----ttt-tatttatatataaaccctggttttgtcgatgctttgaaaa---------------------tttccct-aaacagatactgactattttcacaggcagcagatttcagccgagcacggcctggacagcaatggcgtgtacgtactctcct------------ctccggcgtcgagtattcttatatg---tctgacattcttttaaaggtacaatggttcgtccgagctgcagctcgagcgcatgagcgtgtacttcaacgaggtttcgggcaacaagtacgttccccgtgccgtcctcgtcgacttggagcctggcaccatggatgccgtccgtgccggccccttcggccagctgttccgtcccgacaacttcgttttcggccagtcgggtgctggcaacaactgggcgaagggtcactacaccgagggtgcagagctggttgaccaggtgcttgacgtcgtccgccgtgaggctgagggctgcgactccctgcagggtttccagatcacccactcgctgggcggtggtacgggtgccggtatgggtactctgctgatctccaagatccgcgaggagttccccgaccgcatgatggcgacctactccgtcgtgccgtcgcccaaggtgtccgacacggtcgtcgagccgtacaacgccaccctgtctgtgcaccagctcgtcgagaactcggacgagaccttctg
Ceratocystiopsis_rollhanseniana_EU913758_1_UM110          aca----a?aagttcacctccagaccggccaatgcgtacgt-ttgcctccgtgatcgatttccaggaaaaacaaccccctccaagccgagcacctgtgtgaaagggaggggaa----agtgagacaaaagagacatgtgggaactgac-cgttattactttaacagggtaaccaaatcggtgccgctttctggtatg-----ttt-tatttatatataaaccccggttttgtcgatgctctgaaaa---------------------tttccctaaaacagatactgactatattcacaggcagcagatttcagcggagcacggcctggacagcaatggcgtgtacgtactctcct------------ctccggcgtcgagtattcttatatg---tctgacattcttttaaaggtacaatggttcgtccgagctgcagctcgagcgcatgagcgtgtacttcaacgaggtttcgggcaacaagtacgttccccgtgccgtcctcgtcgacttggagcctggcaccatggatgccgtccgtgccggccccttcggccagctgttccgtcccgacaacttcgttttcggccagtcgggtgctggcaacaactgggcgaagggtcactacaccgagggtgcagagctggttgaccaggtgcttgacgtcgtccgccgtgaggctgagggctgcgactccctgcagggtttccagatcacccactcgctgggcggtggtacgggtgccggtatgggtactctgctgatctccaagatccgcgaggagttccccgaccgcatgatggcgacctactccgtcgtgccgtcgcccaaggtgtccgacacggtcgtcgagccgtaca----------------------------------------------------
Ceratocystiopsis_synnemata_MN901009_1_KFL16918DA          ----------------------------------------------------------------------------------------------------------------------------------------------------------------------ggtaaccaaatcggtgctgctttctggtaag-----ccc-tatcc-----ccttgctccggtccattgatgcttgcct----------------------ttcttccagcacagaaccctaacatgtttcacaggcaaacgatctcagctgagcacggcctggacagcaatggcgtgtatgtcctcccatccc--------atcccgccgccttccctccacacccc--tcctgacagctccttgcaggtacaatggctcgtccgagctgcagctcgagcgcatgagcgtctacttcaacgaggtctcgggcaacaagtacgttccccgtgccgtccttgtcgacctggagcccggcaccatggacgccgtccgtgccggccccttcggtcagctgttccgtcccgacaactttgtctttggtcagtcgggtgctggcaacaactgggccaagggtcactacactgagggta----------------------------------------------------------------------------------------------------------------------------------------------------------------------------------------------------------------------------------------------------------------------------------
Ceratocystiopsis_synnemata_MN901010_1_KFL17718DA          ----------------------------------------------------------------------------------------------------------------------------------------------------------------------ggtaaccaaatcggtgctgctttctggtaag-----ccc-tatcc-----ccttgctccggtccattgatgcttgcct----------------------ttcttccagcacagaaccctaacatgtttcacaggcaaacgatctcagctgagcacggcctggacagcaatggcgtgtatgtcctcccatccc--------atcccgccgccttccctccacacccc--tcctgacagctccttgcaggtacaatggctcgtccgagctgcagctcgagcgcatgagcgtctacttcaacgaggtctcgggcaacaagtacgttccccgtgccgtccttgtcgacctggagcccggcaccatggacgccgtccgtgccggccccttcggtcagctgttccgtcccgacaactttgtctttggtcagtcgggtgctggcaacaactgggccaagggtcactacactgagggta----------------------------------------------------------------------------------------------------------------------------------------------------------------------------------------------------------------------------------------------------------------------------------
Ceratocystiopsis_minuta_MW066756_1_CMW4352                ----------------------------------------------------------------------------------------------------------------------------------------------------------------tgacagggtaaccaaatcggtgccgctttctggtatg-----ctt-cttcc-----taaacctcgaccccgacgat-------------------------------taccgacgatgcaaatgctaactactttcacaggcagcagatttcagccgagcacggcctggacagcaatggcgt------------------------------------------------------------------------gtacaatggctcgtccgagctgcagctcgagcgcatgagcgtgtacttcaacgaggtttctgggaacaagtacgttccccgtgccgtcctcgtcgacctggagcctggcaccatggacgctgtccgtgccggcccctttggccagctgttccgtcccgacaacttcgttttcggccagtcgggtgctggcaacaactgg-----------------------------------------------------------------------------------------------------------------------------------------------------------------------------------------------------------------------------------------------------------------------------------------------------------
Ceratocystiopsis_yantaiensis_MZ019522_1_SNM582            ---------------------------------------------------------------------------------------------------------------------------------------------------------------------gggtaaccaaatcggtgctgctttctggtatg-----tgt-tactc-----aactctcgagttctc--------------aatctttcagcg-----------------aacaagcatactgacgttttccacaggcagcagatttcagccgagcacggccttgacagcaatggcgtgtatgttttcttatcct---------cacaggtgtcaggtacttgtacttg---gctgacagt-cttcgaaggtacaacggttcgtccgagctgcagctcgagcgcatgagcgtctacttcaacgaggtctcggggaacaagtacgttccccgcgctgtccttgttgatctggagcctggtaccatggacgccgtccgcgccggtccctttggccagctgttccgtcccgacaacttcgttttcggccagtcgggtgctggcaacaactgggccaagggtcactacactgaggtta----------------------------------------------------------------------------------------------------------------------------------------------------------------------------------------------------------------------------------------------------------------------------------
Ceratocystiopsis_yantaiensis_MZ019523_1_SNM650            ---------------------------------------------------------------------------------------------------------------------------------------------------------------------gggtaaccaaatcggtgctgctttctggtatg-----tgt-tactc-----aactctcgagttctc--------------aatctttcagcg-----------------aacaagcatactgacgttttccacaggcagcagatttcagccgagcacggccttgacagcaatggcgtgtatgttttcttatcct---------cacaggtgtcaggtacttgtacttg---gctgacagt-cttcgaaggtacaacggttcgtccgagctgcagctcgagcgcatgagcgtctacttcaacgaggtctcggggaacaagtacgttccccgcgctgtccttgttgatctggagcctggtaccatggacgccgtccgcgccggtccctttggccagctgttccgtcccgacaacttcgttttcggccagtcgggtgctggcaacaactgggccaagggtcactacactgaggtta----------------------------------------------------------------------------------------------------------------------------------------------------------------------------------------------------------------------------------------------------------------------------------
Ceratocystiopsis_weihaiensis_MZ019524_1_SNM634            ----------------------------------------------------------------------------------------------------------------------------------------------------------------------ggtaaccaaatcggtgctgctttctggtatgaatttttt-ttctc-----caatccttggtcccaaggatactggaacgatg-------------------ctaccatgatacaaatgctaactaccctcacaggcagcagatttcagccgagcacggcctggacagcaatggcgt------------------------------------------------------------------------gtacaatggctcgtccgagctgcagctcgagcgcatgagcgtgtacttcaacgaggtctctgggaacaagtacgttcctcgtgccgtcctcgttgatctggagcctggcaccatggacgctgtccgtgccggtccctttggccagctgttccgtcccgacaacttcgttttcggccagtcgggtgctggcaacaactgggccaagggtcactacactgaggtt-----------------------------------------------------------------------------------------------------------------------------------------------------------------------------------------------------------------------------------------------------------------------------------
Ceratocystiopsis_weihaiensis_MZ019525_1_SNM649            ---------------------------------------------------------------------------------------------------------------------------------------------------------------------gggtaaccaaatcggtgctgctttctggtatgaatttatt-ttctc-----caatccttggtcccaaggatactggaacgatg-------------------ctaccacgatacaaatgctaactactcttacaggcagcagatttcagccgagcacggcctggacagcaatggcgt------------------------------------------------------------------------gtacaatggctcgtccgagctgcagctcgagcgcatgagcgtgtacttcaacgaggtctctgggaacaagtacgttcctcgtgccgtcctcgttgatctggagcctggcaccatggacgctgtccgtgccggtccctttggccagctgttccgtcccgacaacttcgttttcggccagtcgggtgctggcaacaactgggccaagggtcactacactgaggtta----------------------------------------------------------------------------------------------------------------------------------------------------------------------------------------------------------------------------------------------------------------------------------
Ceratocystiopsis_chalcographii_OL309955_1_CBS_147954      ----------------------------------------------------------------------------------------------------------------------------------------------------------------------ggtaaccaaatcggtgctgctttctggtatg-----ctt-cttcc-----taagcctcgaccccgacgat-------------------------------taccgacgaaacaaatgctaactactttcacaggcagcagatttcagccgagcacggcctggacagcaatggcgt------------------------------------------------------------------------gtacaatggctcgtccgagctgcagctcgagcgcatgagcgtgtacttcaacgaggtttctgggaacaagtacgttccccgtgccgtcctcgtcgacctggagcctggcaccatggacgctgtccgtgccggccccttcggccagctgttccgtcccgacaacttcgttttcggccagtcgggtgctggcaacaactgggccaagggtcactacactgagggt-----------------------------------------------------------------------------------------------------------------------------------------------------------------------------------------------------------------------------------------------------------------------------------
Ceratocystiopsis_chalcographii_OL309958_1_CBS_147955      ----------------------------------------------------------------------------------------------------------------------------------------------------------------------ggtaaccaaatcggtgctgctttctggtatg-----ctt-cttcc-----taagcctcgaccccgacgat-------------------------------taccgacgaaacaaatgctaactactttcacaggcagcagatttcagccgagcacggcctggacagcaatggcgt------------------------------------------------------------------------gtacaatggctcgtccgagctgcagctcgagcgcatgagcgtgtacttcaacgaggtttctgggaacaagtacgttccccgtgccgtcctcgtcgacctggagcctggcaccatggacgctgtccgtgccggcccctttggccagctgttccgtcccgacaacttcgttttcggccagtcgggtgctggcaacaactgggccaagggtcactacactgagggt-----------------------------------------------------------------------------------------------------------------------------------------------------------------------------------------------------------------------------------------------------------------------------------
Ceratocystiopsis_norroenii_OL309965_1_CBS_147956          ----------------------------------------------------------------------------------------------------------------------------------------------------------------------ggtaaccaaatcggtgctgctttctggtatg-----ctt-tccca------agacttcgaccttgtcgacaccgc----tgtttccccatg----------atactcttggacaaatgctaactatctccgcaggcagcagatttcagccgagcacggcctggacagtaatggcgtgtatgttatctcct------------tcccggcgtccggtattcatactcg---gctgacagtcttttaaaggtacaatggctcgtccgagctgcagctcgagcgcatgagcgtgtacttcaacgaggtctctgggaacaagtacgttccccgtgcagtcctcgtcgacctggagcctggcaccatggacgctgttcgtgccggcccctttggccagctgttccgtcccgacaacttcgttttcggccagtcgggtgctggcaacaactgggccaagggtcactacactgagggt-----------------------------------------------------------------------------------------------------------------------------------------------------------------------------------------------------------------------------------------------------------------------------------
Ceratocystiopsis_norroenii_OL309967_1_CBS_147957          ----------------------------------------------------------------------------------------------------------------------------------------------------------------------ggtaaccaaatcggtgctgctttctggtatg-----ctt-tccca------agacttcgaccttgtcgacaccgc----tgtttccccatg----------atactcttggacaaatgctaactatctccgcaggcagcagatttcagccgagcacggcctggacagcaatggcgtgtatgttatctcct------------tcccggcgtccggtattcatactcg---gctgacagtcttttaaaggtacaatggctcgtccgagctgcagctcgagcgcatgagcgtgtacttcaacgaggtctctgggaacaagtacgttccccgtgcagtcctcgtcgacctggagcctggcaccatggacgctgttcgtgccggcccctttggccagctgttccgtcccgacaacttcgttttcggccagtcgggtgctggcaacaactgggccaagggtcactacactgagggt-----------------------------------------------------------------------------------------------------------------------------------------------------------------------------------------------------------------------------------------------------------------------------------
Ceratocystiopsis_debeeria_OL309973_1_CMW_57289            acg----ataggttcacctccagaccggccaatgcgtatgtcttacctccgtgatcgatcgcatcaagaact--cccatcgaaaaagagaaagcagtgtcgagacgaggggag-agaaaaacagcggaagtagctcgtggaaactgac----ccttctttgaatagggtaaccaaatcggtgccgctttctggtatg-----ttt-tatct-----tcagcaccggacttgttgaggctttgccgaaactttgaatgc----------------gtatcgtatgctaacatgtttgacaggcagcagatttcagccgagcacggcctggacagcaatggcgtgtatgttgcctctttctt-------ctctcaccatacggcaatttttcccgcgtgctgacagacccctgcaggtacaacggttcgtccgagctgcagctcgagcgcatgagcgtctacttcaacgaggtctctggcaacaagtacgtgccccgtgccgtccttgtcgacctggagcctggcaccatggacgccgtccgtgccggcccctttggtcagctgttccgtcccgacaactttgttttcggtcagtcgggtgctggcaacaactgggccaagggtcactacactgagggt-----------------------------------------------------------------------------------------------------------------------------------------------------------------------------------------------------------------------------------------------------------------------------------
Ceratocystiopsis_debeeria_OL309975_1_CBS_147958           acg----ataggttcacctccagaccggccaatgcgtatgtcttacctccgtgatcgatcgcatcaagaact--cccatcgaaaaagagaaagcagtgtcgagacgaggggag-agaaaaacagcggaagtagctcgtggaaactgac----ccttctttgaatagggtaaccaaatcggtgccgctttctggtatg-----ttt-tatct-----tcagcaccggacttgttgaggctttgccgaaactttgaatgc----------------gtatcgtatgctaacatgtttgacaggcagcagatttcagccgagcacggcctggacagcaatggcgtgtatgttgcctctttctt-------ctctcaccatacggcaatttttcccgcgtgctgacagacccctgcaggtacaacggttcgtccgagctgcagctcgagcgcatgagcgtctacttcaacgaggtctctggcaacaagtacgtgccccgtgccgtccttgtcgacctggagcctggcaccatggacgccgtccgtgccggcccctttggtcagctgttccgtcccgacaactttgttttcggtcagtcgggtgctggcaacaactgggccaagggtcactacactgagggt-----------------------------------------------------------------------------------------------------------------------------------------------------------------------------------------------------------------------------------------------------------------------------------
Ceratocystiopsis_troendelagii_OL309976_1_CBS_147962       ----------------------------------------------------------------------------------------------------------------------------------------------------------------------ggtaaccaaatcggtgctgctttctggtatg-----ctt-tcccc-----caaaccctggacctgttccatttttgtcgagtcttcccacg----------atc----attcagtgtgctaattattttaacaggcagcagatttcagctgagcacggcctggacagcaatggcgtgtatgttatctcctctt---------tcccggcgtccagtatttataccct---gctgacagtcctttgaaggtacaacggctcgtccgagctgcagctcgagcgcatgagcgtgtacttcaatgaggtctctgggaacaagtacgttccccgtgccgtcctcgtcgacctggagcctggtaccatggatgctgtccgtgccggcccctttggccagctgttccgtcccgacaacttcgttttcggccagtcgggtgctggcaacaactgggccaagggtcactacactgagggt-----------------------------------------------------------------------------------------------------------------------------------------------------------------------------------------------------------------------------------------------------------------------------------
Ceratocystiopsis_troendelagii_OL309977_1_CBS_147963       ----------------------------------------------------------------------------------------------------------------------------------------------------------------------ggtaaccaaatcggtgctgctttctggtatg-----ctt-ttccc-----caaaccctggacctgttccatttttgtcgagtcttcccacg----------atc----attcagtatgctaattagtttaacaggcagcagatttcagctgagcacggcctggacagcaatggcgtgtatgttctctcctctt---------tcccggcgtccagtttttatactct---gctgacagtcctttgaaggtacaacggttcgtccgagctgcagctcgagcgcatgagcgtgtacttcaacgaggtctctgggaacaagtacgttccccgtgccgtcctcgtcgacctggagcctggtaccatggatgccgtccgtgccggcccctttggccagctgttccgtcccgacaacttcgttttcggccagtcgggtgctggcaacaactgggccaagggtcactacactgagggt-----------------------------------------------------------------------------------------------------------------------------------------------------------------------------------------------------------------------------------------------------------------------------------
Ceratocystiopsis_neglecta_OL309982_1_CBS_100596           aga----aaacccccccccc------------------------------------------------------cccccccacgaacagatcgacgtgtcgaagggagggaaatatggaagaagaaaagaaagcacgtggaaactgacattgtcatcttttaatagggtaaccaaattggtgccgctttctggtatg-----ttt-cgtcc-----cagacccccattaaactgcttcgcaacttcatcgtt---------gcgttccatcaagacagtcaatgctaacacgtttaacaggcagcagatttcagccgagcacggcctagacagcaatggcgtgtatgtggattcttcct-----------ccgacatacgaaatccccccgcg--tgctgaccgccccttgcaggtacaatggctcgtccgagctgcagctggagcgcatgagcgtttacttcaacgaggtctccggcaacaagtacgtgccccgtgctgtcctcgtcgacctggagcccggcaccatggacgccgtccgtgcgggcccctttggtcagctgttccgtcccgacaacttcgtttcgtctcagtcgggtgctggcaacaactgggccaagggtcactacactgagggt-----------------------------------------------------------------------------------------------------------------------------------------------------------------------------------------------------------------------------------------------------------------------------------
Ceratocystiopsis_sp_MY_2023a_OR421361_1_SCAU_16CQ0403E    ----------------------------------------------------------------------------------------------------------------------------------------------------------------------ggtaaccaaatcggtgctgctttctggtatg-----ctt-tttct-----caaaccttagtcccaacgatatttcaatgaag-------------------ctaccacgatac-aatgctaactactttcataggcagcagatttcagccgagcacggcctggacagcaacggcgt------------------------------------------------------------------------gtacaatggctcgtccgagctgcagctcgagcgcatgagcgtgtactttaacgaggtctctgggaacaagtacgttcctcgtgccgtcctcgtcgacctggagcctggcaccatggacgctgtccgtgccggcccctttggccagctgttccgtcccgacaacttcgttttcggccagtcgggtgctggcaacaactgggccaagggt--------------------------------------------------------------------------------------------------------------------------------------------------------------------------------------------------------------------------------------------------------------------------------------------------
Ceratocystiopsis_sp_MY_2023a_OR421362_1_SCAU_16CQ0403F    ----------------------------------------------------------------------------------------------------------------------------------------------------------------------ggtaaccaaatcggtgctgctttctggtatg-----ctt-tttct-----caaaccttagtcccaacgatatttcaatgaag-------------------ctaccacgatac-aatgctaactactttcataggcagcagatttcagccgagcacggcctggacagcaacggcgt------------------------------------------------------------------------gtacaatggctcgtccgagctgcagctcgagcgcatgagcgtgtactttaacgaggtctctgggaacaagtacgttcctcgtgccgtcctcgtcgacctggagcctggcaccatggacgctgtccgtgccggcccctttggccagctgttccgtcccgacaacttcgttttcggccagtcgggtgctggcaacaactgggccaagggt--------------------------------------------------------------------------------------------------------------------------------------------------------------------------------------------------------------------------------------------------------------------------------------------------
Ceratocystiopsis_sp_MY_2023d_OR421377_1_SCAU_16CQ3701B    ----------------------------------------------------------------------------------------------------------------------------------------------------------------------ggtaaccaaatcggtgctgctttctggtatg-----ttt-tatct-----tcagcaccggacctgttgaggctttgccgaaactttaaatgc----------------gtatcgtatgctaacatgtttgacaggcagcagatttcagccgagcacggcctggacagcaatggcgtgtatgttgcctctttctc-------ctctcaccatacggcaatttttcccgcgtgctgacaggcccctgcaggtacaacggttcgtccgagctgcagctcgagcgcatgagcgtctacttcaacgaggtctctggcaacaagtacgtgccccgtgccgtccttgtcgacctggagcccggcaccatggacgccgtccgtgccggcccctttggtcagctgttccgtcccgacaactttgttttcggtcagtcgggtgctggcaacaactgggccaagggt--------------------------------------------------------------------------------------------------------------------------------------------------------------------------------------------------------------------------------------------------------------------------------------------------
Ceratocystiopsis_sp_MY_2023d_OR421378_1_SCAU_16CQ3701D    ----------------------------------------------------------------------------------------------------------------------------------------------------------------------ggtaaccaaatcggtgctgctttctggtatg-----ttt-tatct-----tcagcaccggacctgttgaggctttgccgaaactttaaatgc----------------gtatcgtatgctaacatgtttgacaggcagcagatttcagccgagcacggcctggacagcaatggcgtgtatgttgcctctttctc-------ctctcaccatacggcaatttttcccgcgtgctgacaggcccctgcaggtacaacggttcgtccgagctgcagctcgagcgcatgagcgtctacttcaacgaggtctctggcaacaagtacgtgccccgtgccgtccttgtcgacctggagcccggcaccatggacgccgtccgtgccggcccctttggtcagctgttccgtcccgacaactttgttttcggtcagtcgggtgctggcaacaactgggccaagggt--------------------------------------------------------------------------------------------------------------------------------------------------------------------------------------------------------------------------------------------------------------------------------------------------
Ceratocystiopsis_siguniangensis_PP666260_1_CFCC57602      ----------------------------------------------------------------------------------------------------------------------------------------------------------------------ggtaaccaaatcggtgctgctttctggtatg-----ctt-tccca------agacttcggccttgtcgacaccgt----tgattccccatg----------atattcttggacaaatgctaatcatctccgcaggcagcagatttcagccgagcacggcctggacagcaatggcgtgtatgttatctcct------------tcccggtgtccggtattcatactcg---gctgacagtccattaaaggtacaatggttcgtccgagctgcagctcgagcgcatgagcgtgtacttcaacgaggtctctgggaacaagtacgttccccgtgccgtcctcgtcgacctggagcctggcaccatggacgctgttcgtgccggcccctttggccaactgttccgtcccgacaacttcgttttcggccagtcgggtgctggcaacaactgggccaagggtcactacactgagg-------------------------------------------------------------------------------------------------------------------------------------------------------------------------------------------------------------------------------------------------------------------------------------
Ceratocystiopsis_siguniangensis_PP666261_1_CFCC57603      ----------------------------------------------------------------------------------------------------------------------------------------------------------------------ggtaaccaaatcggtgctgctttctggtatg-----ctt-tccca------agacttcggccttgtcgacaccgt----tgattccccatg----------atattcttggacaaatgctaatcatctccgcaggcagcagatttcagccgagcacggcctggacagcaatggcgtgtatgttatctcct------------tcccggtgtccggtattcatactcg---gctgacagtccattaaaggtacaatggttcgtccgagctgcagctcgagcgcatgagcgtgtacttcaacgaggtctctgggaacaagtacgttccccgtgccgtcctcgtcgacctggagcctggcaccatggacgctgttcgtgccggcccctttggccaactgttccgtcccgacaacttcgttttcggccagtcgggtgctggcaacaactgggccaagggtcactacactgagg-------------------------------------------------------------------------------------------------------------------------------------------------------------------------------------------------------------------------------------------------------------------------------------
Ceratocystiopsis_sp_CJ_2024a_PQ368058_1_SCAU_22SN25111    ----------------------------------------------------------------------------------------------------------------------------------------------------------------------ggtaaccaaatcggtgctgctttctggtatg-----tttatatct-----ccagccccggacctgttgaggctttgttgaagccttttatactatacgtatcttcccagcggggtatgctaacatgtttgacaggcagcagatttcagccgagcacggcctggacagcaatggcgtgtatgctacctctttctt-------ctctcaccatccagcaatttcccccgcgtgctgacagccccctgcaggtacaacggttcgtccgagctgcagctcgagcgcatgagcgtctacttcaacgaggtctctggcaacaagtacgtgccccgtgccgtccttgtggacctggagcccggcaccatggacgccgtccgtgccggcccctttggtcagctgttccgtcccgacaactt---------------------------------------------------------------------------------------------------------------------------------------------------------------------------------------------------------------------------------------------------------------------------------------------------------------------------------------------
Ceratocystiopsis_sp_CJ_2024a_PQ368059_1_SCAU_22SN25011    ----------------------------------------------------------------------------------------------------------------------------------------------------------------------ggtaaccaaatcggtgctgctttctggtatg-----tttatatct-----ccagccccggacctgttgaggctttgttgaagccttttatactatacgtatcttcccagcggggtatgctaacatgtttgacaggcagcagatttcagccgagcacggcctggacagcaatggcgtgtatgctacctctttctt-------ctctcaccatccagcaatttcccccgcgtgctgacagccccctgcaggtacaacggttcgtccgagctgcagctcgagcgcatgagcgtctacttcaacgaggtctctggcaacaagtacgtgccccgtgccgtccttgtggacctggagcccggcaccatggacgccgtccgtgccggcccctttggtcagctgttccgtcccgacaactt---------------------------------------------------------------------------------------------------------------------------------------------------------------------------------------------------------------------------------------------------------------------------------------------------------------------------------------------
Ceratocystiopsis_sp_PQ672802_1_NFF1616                    ---------------acctccagaccggccaatgcgtatgt-tcaccttcgtgatcgatttccgctgagaacgaccccctccaagccgaacagcagagtggaaaggagccaga--tgaataggattgccatgaaacgt-gaaactaac-cgctggtttctcaatagggtaaccaaatcggtgccgctttttggtatgaatttttt-ttctc-----caatccttggtcccaaggatactggaacgatg-------------------ctaccacgatacaaatgctaactacactcacaggcagcagatttcagccgagcacggcctggacagcaatggcgt------------------------------------------------------------------------gtacaatggctcgtccgagctgcagctcgagcgcatgagtgtgtacttcaacgaggtctctgggaacaagtacgttcctcgtgccgtcctcgttgatctggagcctggcaccatggacgctgtccgtgccggtccctttggccagctgttccgtcccgacaacttcgttttcggccagtcgggtgctggcaacaactgggccaagggtca------------------------------------------------------------------------------------------------------------------------------------------------------------------------------------------------------------------------------------------------------------------------------------------------
Ceratocystiopsis_sp_PQ672803_1_NFF1617                    ---------------acctccagaccggccaatgcgtatgt-tcaccttcgtgatcgatttccgctgagaacgaccccctccaagccgaacagcagagtggaaaggagccaga--tgaataggattgccatgaaacgt-gaaactaac-cgctggtttctcaatagggtaaccaaatcggtgccgctttttggtatgaatttttt-ttctc-----caatccttggtcccaaggatactggaacgatg-------------------ctaccacgatacaaatgctaactacactcacaggcagcagatttcagccgagcacggcctggacagcaatggcgt------------------------------------------------------------------------gtacaatggctcgtccgagctgcagctcgagcgcatgagtgtgtacttcaacgaggtctctgggaacaagtacgttcctcgtgccgtcctcgttgatctggagcctggcaccatggacgctgtccgtgccggtccctttggccagctgttccgtcccgacaacttcgttttcggccagtcgggtgctggcaacaactgggccaagggtca------------------------------------------------------------------------------------------------------------------------------------------------------------------------------------------------------------------------------------------------------------------------------------------------
Ceratocystiopsis_sp_PQ672804_1_NFF1618                    ttacgataagggtttacctccagaccggccaatgcgtatgt-cttgccccatcaccgattcccgtggagagcaa--ctctccaaaacgaacaacagtgttggaaggaggatga---agctgcgtcgaaaaaatttcgtggatactaac-tcttctgctcttgacagggtaaccaaatcggtgctgcgttctggtatg-----tgt-tactc-----aactctcgagttctc--------------aatctttcagcg-----------------aacaagcatactgacgttttccacaggcagcagatttcagccgagcacggccttgacagcaatggcgtgtatgttttcttatcct---------cacaggtgtcaggtacttgtacttg---gctgacagt-cttcgaaggtacaacggttcgtccgagctgcagctcgagcgcatgagcgtctacttcaacgaggtctcggggaacaagtacgttccccgcgctgtccttgttgatctggagcctggtaccatggacgccgtccgcgccggtccctttggccagctgttccgtcccgacaacttcgttttcggccagtcgggtgctggcaacaactgggccaagggtcacta---------------------------------------------------------------------------------------------------------------------------------------------------------------------------------------------------------------------------------------------------------------------------------------------
Ceratocystiopsis_sp_PQ672805_1_NFF1619                    ttacgataagggtttacctccagaccggccaatgcgtatgt-cttgccccatcaccgattcccgtggagagcaa--ctctccaaaacgaacaacagtgttggaaggaggatga---agctgcgtcgaaaaaatttcgtggatactaac-tcttctgctcttgacagggtaaccaaatcggtgctgcgttctggtatg-----tgt-tactc-----aactctcgagttctc--------------aatctttcagcg-----------------aacaagcatactgacgttttccacaggcagcagatttcagccgagcacggccttgacagcaatggcgtgtatgttttcttatcct---------cacaggtgtcaggtacttgtacttg---gctgacagt-cttcgaaggtacaacggttcgtccgagctgcagctcgagcgcatgagcgtctacttcaacgaggtctcggggaacaagtacgttccccgcgctgtccttgttgatctggagcctggtaccatggacgccgtccgcgccggtccctttggccagctgttccgtcccgacaacttcgttttcggccagtcgggtgctggcaacaactgggccaagggtcacta---------------------------------------------------------------------------------------------------------------------------------------------------------------------------------------------------------------------------------------------------------------------------------------------
;
END;

begin trees;
	tree tree_1 = [&R] (Leptographium_lundbergii_DQ062003_1_CMW17259[&!rotate=true]:1.0E-6,Leptographium_lundbergii_DQ062004_1_CMW17266[&!rotate=true]:1.0E-6,(((((((Ceratocystiopsis_ranaculosa_DQ296077_1_CMW13940:0.085342,((Ceratocystiopsis_yantaiensis_MZ019522_1_SNM582:1.0E-6,Ceratocystiopsis_yantaiensis_MZ019523_1_SNM650:1.0E-6)[&label="0/52"]:1.0E-6,(Ceratocystiopsis_sp__PQ672804_1_NFF1618:1.0E-6,Ceratocystiopsis_sp__PQ672805_1_NFF1619:1.0E-6)[&label="82.8/100"]:0.003156)[&label="98.7/100"]:0.136916)[&label="91.2/84"]:0.087431,((Ceratocystiopsis_synnemata_MN901009_1_KFL16918DA:1.0E-6,Ceratocystiopsis_synnemata_MN901010_1_KFL17718DA:1.0E-6)[&label="100/100"]:0.211779,((((Ceratocystiopsis_debeeria_OL309973_1_CMW_57289:1.0E-6,Ceratocystiopsis_debeeria_OL309975_1_CBS_147958:1.0E-6)[&label="90/100"]:0.015929,(Ceratocystiopsis_sp__MY_2023d_OR421377_1_SCAU_16CQ3701B:1.0E-6,Ceratocystiopsis_sp__MY_2023d_OR421378_1_SCAU_16CQ3701D:1.0E-6)[&label="60/98"]:0.002384)[&label="95.3/97"]:0.045528,(Ceratocystiopsis_sp__CJ_2024a_PQ368058_1_SCAU_22SN25111:1.0E-6,Ceratocystiopsis_sp__CJ_2024a_PQ368059_1_SCAU_22SN25011:1.0E-6)[&label="88.5/100"]:0.02903)[&label="94.7/94"]:0.075562,Ceratocystiopsis_neglecta_OL309982_1_CBS_100596:0.285237)[&label="41.1/47"]:0.025621)[&label="93.3/68"]:0.081042)[&label="81/33"]:0.026528,Ceratocystiopsis_minima_DQ296081_1_CMW162:0.072557)[&label="37.8/19"]:0.010518,(Ceratocystiopsis_troendelagii_OL309976_1_CBS_147962:0.009962,Ceratocystiopsis_troendelagii_OL309977_1_CBS_147963:0.014452)[&label="98.4/94"]:0.072136)[&label="81.8/36"]:0.040412,(((Ceratocystiopsis_minuta_MW066756_1_CMW4352:0.009931,(Ceratocystiopsis_chalcographii_OL309955_1_CBS_147954:0.004155,Ceratocystiopsis_chalcographii_OL309958_1_CBS_147955:1.0E-6)[&label="78.6/79"]:0.007441)[&label="92.4/71"]:0.033245,(((Ceratocystiopsis_weihaiensis_MZ019524_1_SNM634[&!rotate=true]:0.00666,(Ceratocystiopsis_sp__PQ672802_1_NFF1616:1.0E-6,Ceratocystiopsis_sp__PQ672803_1_NFF1617:1.0E-6)[&label="96.6/100",!rotate=true]:0.016999)[&label="0/69",!rotate=true]:1.0E-6,Ceratocystiopsis_weihaiensis_MZ019525_1_SNM649:0.007723)[&label="99/77"]:0.069978,(Ceratocystiopsis_sp__MY_2023a_OR421361_1_SCAU_16CQ0403E:1.0E-6,Ceratocystiopsis_sp__MY_2023a_OR421362_1_SCAU_16CQ0403F:1.0E-6)[&label="91.3/100"]:0.02504)[&label="87.8/64"]:0.037382)[&label="90.6/47"]:0.046467,((Ceratocystiopsis_norroenii_OL309965_1_CBS_147956:0.002719,Ceratocystiopsis_norroenii_OL309967_1_CBS_147957:1.0E-6)[&label="78.1/100"]:0.009596,(Ceratocystiopsis_siguniangensis_PP666260_1_CFCC57602:1.0E-6,Ceratocystiopsis_siguniangensis_PP666261_1_CFCC57603:1.0E-6)[&label="94.8/100"]:0.025094)[&label="99.6/100"]:0.081876)[&label="0/16"]:2.0E-6)[&label="100/45"]:0.140235,Ceratocystiopsis_rollhanseniana_EU913758_1_UM110[&!rotate=true]:0.016926)[&label="0/36",!rotate=false]:0.005725,Ceratocystiopsis_rollhanseniana_EU913757_1_UM113[&!rotate=true]:2.0E-6)[&label="100/100",!rotate=false]:0.861574)[&!rotate=true];
end;
