# Supplementary material for: ﻿Ophiostomatoid fungi associated with Hylurgus ligniperda, including six new species from eastern China
Source: IMA Fungus. 2025 Oct 28;16:e169382. doi: 10.3897/imafungus.16.169382 (PMC12587175; doi:10.3897/imafungus.16.169382)
Supplement: Supplementary material 22 — ML tree of Ceratocystiopsis generated from the TEF1-α sequence data [file imafungus-16-e169382-s022.nexus]

#NEXUS
[ TITLE ]
BEGIN TAXA;
       DIMENSIONS NTAX=34;
       TAXLABELS
             Leptographium_lundbergii_DQ062036_1_CMW17259
             Leptographium_lundbergii_DQ062037_1_CMW17266
             Ceratocystiopsis_synnemata_MN901018_1_KFL16918DA
             Ceratocystiopsis_synnemata_MN901019_1_KFL17718DA
             Ceratocystiopsis_yantaiensis_MZ853079_1_SNM582
             Ceratocystiopsis_yantaiensis_MZ853080_1_SNM650
             Ceratocystiopsis_weihaiensis_MZ853081_1_SNM634
             Ceratocystiopsis_weihaiensis_MZ853082_1_SNM649
             Ceratocystiopsis_chalcographii_OL310034_1_CBS_147954
             Ceratocystiopsis_chalcographii_OL310037_1_CBS_147955
             Ceratocystiopsis_norroenii_OL310041_1_CBS_147956
             Ceratocystiopsis_norroenii_OL310043_1_CBS_147957
             Ceratocystiopsis_debeeria_OL310045_1_CMW_57289
             Ceratocystiopsis_debeeria_OL310047_1_CBS_147958
             Ceratocystiopsis_troendelagii_OL310048_1_CBS_147962
             Ceratocystiopsis_troendelagii_OL310049_1_CBS_147963
             Ceratocystiopsis_neglecta_OL310054_1_CBS_100596
             Ceratocystiopsis_rollhanseniana_OL310065_1_UM110
             Ceratocystiopsis_rollhanseniana_OL310066_1_UM113
             Ceratocystiopsis_minima_OM631744_1_CMW162
             Ceratocystiopsis_minuta_OM631745_1_CMW4352
             Ceratocystiopsis_ranaculosa_OM631748_1_CMW13940
             Ceratocystiopsis_sp_MY_2023a_OR526368_1_SCAU_16CQ0403E
             Ceratocystiopsis_sp_MY_2023a_OR526369_1_SCAU_16CQ0403F
             Ceratocystiopsis_sp_MY_2023d_OR526384_1_SCAU_16CQ3701B
             Ceratocystiopsis_sp_MY_2023d_OR526385_1_SCAU_16CQ3701D
             Ceratocystiopsis_siguniangensis_PQ361728_1_CFCC57602
             Ceratocystiopsis_siguniangensis_PQ361729_1_CFCC57603
             Ceratocystiopsis_sp_CJ_2024a_PQ368012_1_SCAU_22SN25011
             Ceratocystiopsis_sp_CJ_2024a_PQ368016_1_SCAU_22SN25111
             Ceratocystiopsis_sp_PQ672878_1_NFF1616
             Ceratocystiopsis_sp_PQ672879_1_NFF1617
             Ceratocystiopsis_sp_PQ672880_1_NFF1618
             Ceratocystiopsis_sp_PQ672881_1_NFF1619
;
END;
BEGIN CHARACTERS;
       DIMENSIONS NCHAR=988;
       FORMAT MISSING=? GAP=- MATCHCHAR=. datatype=nucleotide;
MATRIX

Leptographium_lundbergii_DQ062036_1_CMW17259              ----------------------------------------tcgagaaggttagtttttcctctctc--------cggcatctgccctacctcca----------ccctcttccctact---gcacacgacacgtccattcctttcatt---------------------------------------atcagaaaatggggcttggaggggcaattcctgttccctgcc-----tttctgcc-ttgtggaaccctgaa-----aatttttgggcggtc-aagt--tccaagcacaaccat---ctggtgtgcacggacctcgggcagatctaatccaaccccatatccccataccaccactcactactcacgccatctcgtctccacctgcttgcatgagc----------ttctgtgcgtgttgaattc--gccgcta--acccccaatacaggaagccgctgagctgggcaagggctccttcaagtacgcatgggttcttgacaagctcaaggccgagcgcgagcgcggtatcaccatcgatatcgccctctggaagttcgagacccccaagtactacgtcaccgtcatt----------------------------------------------------------------------------------------gacgccccgggtcatcgtgacttcatcaagaacatgatcacgggcacgtcgcaggccgactgcgctatcctgatcattgccgctggtacgggtgagttcgaggctggtatctccaaggatggccagacccgcgagcacgccctgctggcctacaccctcggtgtccggcagctcattgtc--------------------------------------------------------------------------------------------------------------------------------
Leptographium_lundbergii_DQ062037_1_CMW17266              ----------------------------------------tcgagaaggttagtttttcctctctc--------cggcatctgccctacctcca----------ccctcttccctact---gcacacgacacgtccattcctttcatt---------------------------------------atcagaaaatggggcttggaggggcaattcctgttccctgcc-----tttctgcc-ttgtggaaccctgaa-----aatttttgggcggtc-aagt--tccaagcacaaccat---ctggtgtgcacggacctcgggcagatctaatccaaccccatatccccataccaccactcactactcacgccatctcgtctccacctgcttgcatgagc----------ttctgtgcgtgttgaattc--gccgcta--acccccaatacaggaagccgctgagctgggcaagggctccttcaagtacgcatgggttcttgacaagctcaaggccgagcgcgagcgcggtatcaccatcgatatcgccctctggaagttcgagacccccaagtactacgtcaccgtcatt----------------------------------------------------------------------------------------gacgccccgggtcatcgtgacttcatcaagaacatgatcacgggcacgtcgcaggccgactgcgctatcctgatcattgccgctggtacgggtgagttcgaggctggtatctccaaggatggccagacccgcgagcacgccctgctggcctacaccctcggtgtccggcagctcattgtc--------------------------------------------------------------------------------------------------------------------------------
Ceratocystiopsis_synnemata_MN901018_1_KFL16918DA          -----------------------------------------------------------------------------------cagcacattca--------cgatcattttctcccc---attttgccccctctacacattccctct--gcctatttgcctctggccattcatggcaagcaa---aattggaaaattctggctttagtgccacatgctttttc----------tgcccctc-ccttcctttttttccc----cattgtcaaaaaagt-gggg--tggaggggcagcttttccctttctcgcacggaccac-----------ttcaaaccctgcat----caatca-------------------------------------ccaccttt----------cccgccctagtctggttat-ggtaacta--acacccaaaataggaggctgctgagctcggcaagggctctttcaagtatgcctgggttctggacaaactcaaggctgagcgtgagcgcggtatcaccatcgatatcgctctctggaagttcgagaccccgagatactacgtcaccgtcattggtatgcttttgccctctctcctctgcctcacagggctcattt-ctccgttctcttcagcacaatcaactaacacaca-------caagacgcccctggtcaccgtgacttcatcaagaacatgatcactggtac---------------------------------------------------------------------------------------------------------------------------------------------------------------------------------------------------------------------------------------------------------------------
Ceratocystiopsis_synnemata_MN901019_1_KFL17718DA          -----------------------------------------------------------------------------------cagcacattca--------cgatcattttctcccc---attttgccccctctacacattccctct--gcctatttgcctctggccattcatggcaagcaa---aattggaaaattctggctttagtgccacatgctttttc----------tgcccctc-ccttcctttttttccc----cattgtcaaaaaagt-gggg--tggaggggcagcttttccctttctcgcacggaccac-----------ttcaaaccctgcat----caatca-------------------------------------ccaccttt----------cccgccctagtctggttat-ggtaacta--acacccaaaataggaggctgctgagctcggcaagggctctttcaagtatgcctgggttctggacaaactcaaggctgagcgtgagcgcggtatcaccatcgatatcgctctctggaagttcgagaccccgagatactacgtcaccgtcattggtatgcttttgccctctctcctctgcctcacagggctcattt-ctccgttcccttcagcacaatcaactaacacaca-------caagacgcccctggtcaccgtgacttcatcaagaacatgatcactggtac---------------------------------------------------------------------------------------------------------------------------------------------------------------------------------------------------------------------------------------------------------------------
Ceratocystiopsis_yantaiensis_MZ853079_1_SNM582            -----------------------------cattgagaagtttgagaagggttgtcattttt-tgcccttt-------------------------tttattatccctttacc?ttctctgccctgttctcttcactatctgtttgctc-------gccatacatt---atgtatggcaggca------tacagaatttttggctctagcgccaga---tttttttttttttttttgcccgcctgcatctgcccctcg------catcatttt-aaagt-gggg--tggaggggcatctctc-acccccctgcacaaactgc-----------a-cagaccacac--caa-acgtc----------------------------------------------t-------cattctatcgatgccagcttccgatcacta--acacccctaataggaggctgctgagctcggcaagggttctttcaagtatgcctgggttctggacaagctcaaggccgagcgtgagcgcggtatcaccatcgatatcgctctctggaagttcgagacccccaagtactacgtcaccgtcattggtatgtgatgtgcttcttac------------------gttgtcctctcgcaacaaaagtatcgacactaacacg---tgcct------------------------------------------------------------------------------------------------------------------------------------------------------------------------------------------------------------------------------------------------------------------------------------------------------------------------
Ceratocystiopsis_yantaiensis_MZ853080_1_SNM650            -----------------------------cattgagaagtttgagaagggttgtcattttt-tgcccttt-------------------------tttattatccctttacc?ttctctgccctgttctcttcactatctgtttgctc-------gccatacatt---atgtatggcaggca------tacagaatttttggctctagcgccaga---tttttttttttttttttgcccgcctgcatctgcccctcg------catcatttt-aaagt-gggg--tggaggggcatctctc-acccccctgcacaaactgc-----------a-cagaccacac--caa-acgtc----------------------------------------------t-------cattctatcgatgccagcttccgatcacta--acacccctaataggaggctgctgagctcggcaagggttctttcaagtatgcctgggttctggacaagctcaaggccgagcgtgagcgcggtatcaccatcgatatcgctctctggaagttcgagacccccaagtactacgtcaccgtcattggtatgtgatgtgcttcttac------------------gttgtcctctcgcaacaaaagtatcgacactaacacg---tgcct------------------------------------------------------------------------------------------------------------------------------------------------------------------------------------------------------------------------------------------------------------------------------------------------------------------------
Ceratocystiopsis_weihaiensis_MZ853081_1_SNM634            ----------------------------tcatcgagaaagtcgagaaggtttgtcatctcc-tc-----------tacacacacatcaccatct-cttatcacatccatatatcccca----tttcatattctgcctcttgttttgct-gcct-ggttctctatg-----acaacgcaagcaa-----aacgaaaattttggctctagcgccaga--ttttttt----------tgcccgat-gcatatgcccctcct-----tatcatcat-aaagtggggg--tggaggggcatc------tttttttgcacagaccac-----------atcaaaccctat--cgtcttatc--------------------------------------acaattgc----------ttctttcagcccctatcaca-gtcacta--acacccatgacaggaggctgctgagctcggcaagggctctttcaagtatgcctgggttctggacaagctcaaggccgagcgtgagcgcggtatcaccatcgatatcgccctctggaagttcgagacccccaagtactacgtcaccgtcattggtatgatgctctctcccctgc-tact------------gctg-ccaccgtcgcccggtgccaagcgactaaacta--acactcggcagacgcccccggccatcgtgacttcatcaagaacatgatca----------------------------------------------------------------------------------------------------------------------------------------------------------------------------------------------------------------------------------------------------------------------------
Ceratocystiopsis_weihaiensis_MZ853082_1_SNM649            ----------------------------tcatcgagaaagtcgagaaggtttgtcatctcc-tc-----------tacacacacatcaccatct-cttatcacatccatatatcccca----tttcatattctgcctcttgttttgct-gcct-ggttctctatg-----acaacgcaagcaa-----aacgaaaattttggctctagcgccaga--ttttttt----------tgcccgat-gcatatgcccctcct-----tatcatcat-aaagtggggg--tggaggggcatc------tttttttgcacagaccac-----------atcaaaccctat--cgtcttatc--------------------------------------acaattgc----------ttctttcagcccctatcaca-gtcacta--acacccatgacaggaggctgctgagctcggcaagggctctttcaagtatgcctgggttctggacaagctcaaggccgagcgtgagcgcggtatcaccatcgatatcgccctctggaagttcgagacccccaagtactacgtcaccgtcattggtatgatgctctctcccctgc-tact------------gctg-ccaccgtcgcccggtgccaagcgactaaacta--acactcggcagacgcccccggccatcgtgacttcatcaagaacatgatca----------------------------------------------------------------------------------------------------------------------------------------------------------------------------------------------------------------------------------------------------------------------------
Ceratocystiopsis_chalcographii_OL310034_1_CBS_147954      ------------------------------------------gagaaggtttgttatttct--ccctaccatacacaaattcacccttcacacc----------atcacttccccgtc---acatcttttgcatcactttgcttgcct------ggttctccatgg-caaccgtggcaagcga-----acagaaaattctggctctagcgtcagattttttttt----------tgcccgac-gca--tgcccctcc------catcatcat-taagt-gggg--tggaggggcagc------tttttttgcacagaccac-----------atc-aaccctac--gtc-ttatc--------------------------------------acaatgct----------tctttcaacccccaaacgcaggtcactg--acacccatgataggaggctgctgagctcggcaagggctctttcaagtatgcctgggttctggacaagctcaaggccgagcgtgagcgcggtatcaccatcgatatcgctctctggaagttcgagacccccaagtactacgtcaccgtcattggtaagatgcccgcccgccctt-----------------gttc-ccccgctcaccggcgctcaagcgactaacacgtg-------gcagacgcccccggccatcgtgacttcatcaagaacatgatcactggtacctcc-----------------------------------------------------------------------------------------------------------------------------------------------------------------------------------------------------------------------------------------------------------------
Ceratocystiopsis_chalcographii_OL310037_1_CBS_147955      ------------------------------------------gagaaggtttgttatttct--ccctaccatacacaaattcacccttcacacc----------atcacttccccgtc---acatcttttgcatcactttgcttgcct------ggttctccatgg-caaccgtggcaagcaa-----acagaaaattctggctctagcgtcaga--ttttttt----------tgcccgac-gca--tgcccctcc------catcatcat-taagt-gggg--tggaggggcagc------tttttttgcacagaccac-----------atc-aaccctac--gtc-ttatc--------------------------------------acaatgct----------tctttcaacccccaaacacaggtcactg--acacccatgataggaggctgctgagctcggcaagggctctttcaagtatgcctgggttctggacaagctcaaggccgagcgtgagcgcggtatcaccatcgatatcgctctctggaagttcgagacccccaagtactacgtcaccgtcattggtaagatgcccgcccgccctt-----------------gttc-ccccgctcaccggcgctcaagcgactaacacgtg-------gcagacgcccccggccatcgtgacttcatcaagaacatgatcactggtacctcc-----------------------------------------------------------------------------------------------------------------------------------------------------------------------------------------------------------------------------------------------------------------
Ceratocystiopsis_norroenii_OL310041_1_CBS_147956          --------------------------taccatcgagaagttcgagaaggtttgtcatctcc--------------catacacataccacaacccttctccgtcactttcccctctaca---tctcttctgcctctcttgtgcttgctt-gcctggattctccatgg-caaccgtggcaagcaa-----atggaaaattctggctctagcgccaga---tttttt----------tgcccgac-gcatctgcccctcc------cattaccat-aaagt-gggg--tggaggggcatc------tttttttgcacagaccac-----------ataaaaccctat--cgc-atatc--------------------------------------acaa--------------------agatcccagtcgcagg--actg--acacccatgataggaggctgctgagctcggcaagggctctttcaagtatgcctgggttctggacaaactcaaggccgagcgcgagcgcggtatcaccatcgatatcgctctctggaagttcgagacccccaagtactacgtcaccgtcattggtatgttcttctactc-----------------------tgg-cgaccgttgtctagcgtcatacgactgacac----tacat-gcagacgcccccggccatcgggacttcatcaagaacatgatcac---------------------------------------------------------------------------------------------------------------------------------------------------------------------------------------------------------------------------------------------------------------------------
Ceratocystiopsis_norroenii_OL310043_1_CBS_147957          --------------------------taccatcgagaagttcgagaaggtttgtcatctcc--------------catacacataccacaacccttctccgtcactttcccctctaca---tctcttctgcctctcttttgcttgctt-gcctggattctccatgg-caaccgtggcaagcaa-----atggaaaattctggctctagcgccaga---tttttt----------tgcccgac-gcatctgcccctcc------cattaccat-aaagt-gggg--tggaggggcatc-------ttttttgcacagaccac-----------ataaaatcctat--cgc-atatc--------------------------------------acaaa-------------------agatcccagtcgcagg--acta--acacccatgataggaggctgctgagctcggcaagggctctttcaagtatgcctgggttctggacaaactcaaggccgagcgcgagcgcggtatcaccatcgatatcgctctctggaagtttgagacccccaagtactacgtcaccgtcattggtatgttctcctactc-----------------------tgg-cgaccgttgtctagcgtcatacgactaacac----tacat-gcagacgcccccggccatcgtgacttcatcaagaacatgatcac---------------------------------------------------------------------------------------------------------------------------------------------------------------------------------------------------------------------------------------------------------------------------
Ceratocystiopsis_debeeria_OL310045_1_CMW_57289            ------------------------------------------gagaaggttcgtcgtctat-tccctaccgttgaaacacacgcacgacatggc--acaaaactccctccttatcccat-tctttccccttctgcatctcgtcctgtt-gtct-ggccat----------ccatgacacgcaa---aattggaaaaatctggctctagcgccaga---tttttt--------tctgcccgactgcatctgcccctctcttcaccataatctcaaaagt-ggggtctggaggggcactg-----ctttcccgcacggaccac-----------aacaaaccctac--atc-gtact--------------------------------------ccatcgatcgtcgttgtgcttgttcgaccccggtcacagatcacta--acaccccctacaggaggctgctgagctcggcaagggctctttcaagtatgcctgggttctggacaagctcaaggccgagcgtgagcgcggtatcaccatcgatatcgctctctggaagttcgagacccccaagtactacgtcaccgtcattggtatgtcatactctcccatcg-tcctc-----gg----gttg-gctcccctgccccagcgccagcggctaacacag--cactc-ccagacgcccccggccaccgtgacttcatcaagaacatgatcac---------------------------------------------------------------------------------------------------------------------------------------------------------------------------------------------------------------------------------------------------------------------------
Ceratocystiopsis_debeeria_OL310047_1_CBS_147958           ----------------------------------------tcgagaaggttcgtcgtctat-tccctaccgttgaaacacacgcacgacatggc--acaaaactccctccttatcccat-tctttccccttctgcatctcgtcctgtt-gtct-ggccat----------ccatgacaagcaa---aattggaaaaatctggctctagcgccaga---tttttt--------tctgcccgactgcatctgcccctctcttcaccataatctcaaaagt-ggggtctggaggggcactg-----ctttcccgcacggaccac-----------aacaaaccctac--atc-gtact--------------------------------------ccatcgatcgtcgttgtgcttgttcgaccccggtcacagatcacta--acaccccctacaggaggctgctgagctcggcaagggctctttcaagtatgcctgggttctggacaagctcaaggccgagcgtgagcgcggtatcaccatcgatatcgctctctggaagttcgagacccccaagtactacgtcaccgtcattggtatgtcatactctcccatcg-tcctc-----gg----gttg-gctcccctgccccagcgccagcggctaacacag--cactc-ccagacgcccccggccaccgtgacttcatcaagaacatgatcac---------------------------------------------------------------------------------------------------------------------------------------------------------------------------------------------------------------------------------------------------------------------------
Ceratocystiopsis_troendelagii_OL310048_1_CBS_147962       -----------------------------------------cgagaaggttcgtcatctct-tccctatcgct-acctacgcacatcacacatt----------tccatattccatcct-tttttcctttgacatatctcgtttgctt-------gccgctttct-----ccatggcaagcaa-----atggaaaattttggctctagcgccaga---tttttt----------tgcccgaccgcatctgcccctcc------catcatcttaaaagt-gggg--tggaggggcatc------ttctcctgcacggaccgc-----------accaaaccctac--tgt-ctatc--------------------------------------acaaatgc----------ttctttcaaccccagtcgcaggtcacta--acaccccttacaggaggctgctgagctcggcaagggctctttcaagtatgcctgggttctggacaaactcaaggctgagcgcgagcgcggtatcaccattgatatcgctctctggaagttcgagacccccaagtactacgtcaccgtcattggtatgctctcattcctac--------------------gttg-ttcttttgcttcagcgccaaatgactaacac----cactcgccagacgcccccggccatcgtgacttcatcaagaacatgatcactggtacctcgca---------------------------------------------------------------------------------------------------------------------------------------------------------------------------------------------------------------------------------------------------------------
Ceratocystiopsis_troendelagii_OL310049_1_CBS_147963       -----------------------------------------cgagaaggttcgtcatctct-tccctgtcgtt-acatacgcacatcacacatt----------tccatattccatcc--tttttcttttgccatatctcgtctgctt-------gccgctttct-----ccatggcaagcaa-----atggaaaattttggctctagcgccagt--ttttttt----------tgcccgaccgcatctgcccctcc------catcatcttaaaagt-gggg--tggaggggcata------ttctcctgcacggaccgc-----------accaaaccctat--tgt-ctatc--------------------------------------acaaatgc----------ttctttgaaccccagtcgcaggtcactaacacaccccttacaggaggctgctgagctcggcaagggctctttcaagtatgcctgggttctggacaaactcaaggctgagcgcgagcgcggtatcaccattgatattgctctctggaagttcgagacccccaagtactacgtcaccgtcattggtatgctctcattcctac--------------------gttg-ttcttttgctccagcgccaaatgactaacac----cactcgccagacgcccccggccatcgtgacttcatcaagaacatgatcacgggtacctcgcaggccgactgcgccattctcatcattgccgccggcactggtgagttcgaggctggtatctccaaggatggccagacccgtgagcacgctctgctcgcctacaccctgggtgtgcggcagctcattgtcgccatcaacaagatggacacggccaagtgggctgaggctcgctacctcgagatcgtcaaggagacgtccaacttcatcaagaaggtcggctacaaccccaagacg-----------------------
Ceratocystiopsis_neglecta_OL310054_1_CBS_100596           -----------------------------------------------------------------------------------cctcccatttt----------atcatctacacaac---atacacaatcctataccatcctccccc--tcttctctttgcctggccatc--tggcagggca---aaattggaattttttggcctagcgccagattttctttt------------tttgcc-cctcacccttcccc------cgttttcaa-aaagt-gggg--tggaggggcatttgg---ctgctttgcacggaccac-----------ccc-aactacacaaccccctgct--------------------------------------gcatcgat-----------------catccttgtctctggccactaacacacactctataggaggctgctgagctcggcaagggttcgttcaagtatgcctgggttctggacaaactcaaggccgagcgcgagcgcggtatcaccatcgatatcgctctgtggaagttcgagaccccccgttactacgtcaccgtcattggtatgttttcccctctttgtc-----------------gttg-----gttctctgcaggcccagccgctaacacgct------cccagacgcccctggccatcgtgacttcatcaagaacatgatcactggtacctcc-----------------------------------------------------------------------------------------------------------------------------------------------------------------------------------------------------------------------------------------------------------------
Ceratocystiopsis_rollhanseniana_OL310065_1_UM110          --------------------------------------------------------ttttc-------------atacacaaacacgatcctcc----------ctcattcattaccctctcctcttcatcttgtggcataatttgtt-gcctgggttctc---------ccatggcaa-caa-----agggaaaattttggctctagcgccagattttttttt----------tgcccgac-gcatctgcccctcc------tatcatctt-aagtg-gggt--tggaggggcatc------gatatctgcacagaccac-----------atcaaaccctgc--cgt-ctatca----------------------------------catacatatgc----------ttctttcgaccccagtcgcaggtcacta--acaaccctgataggaggctgctgagctcggcaagggctctttcaagtatgcctgggttctggacaagctcaaggccgagcgtgagcgcggtatcaccatcgatatcgctctctggaagttcgagacccccaagtactacgtcaccgtcattggtatgtgttcttctgtccct------------------atag-ccagagtgctcaagcgtcatccgactaacaccgc-------gcagacgcccccggccatcgtgacttcatcaagaacatgatcacgggtacctcgcaggccgactgcgccattctcatcattgccgctggcactggtgagttcgaggctggtatctccaaggatggccag--------------------------------------------------------------------------------------------------------------------------------------------------------------------------------------
Ceratocystiopsis_rollhanseniana_OL310066_1_UM113          --------------------------------------------------------ttttc-------------atacacaaccacgatcctcc----------ctcattcattacac---tctcttcatcttgtggcataatttgtt-gcctgggttctc---------ccatggcaa-caa-----agggaaaattttggctctagcgccaga--ttttttt----------tgcccgac-gcatctgcccctcc------tatcatctt-aagtg-gggt--tggaggggcatc------gatatctgcacagaccac-----------atcaaaccctgc--cgt-ctatc--------------------------------------acatatgc----------ttctttcgaccccagtcgcaggtcacta--acacccctgataggaggctgctgagctcggcaagggctctttcaagtatgcctgggttctggacaagctcaaggccgagcgtgagcgcggtatcaccatcgatatcgctctctggaagttcgagacccccaagtactacgtcaccgtcattggtatgtgttcttctgtccct------------------atagcccagtgtgctcaagcgtcatttgactaacaccgc-------gcagacgcccccggccatcgtgacttcatcaagaacatgatcacgggtacctcgcaggccgactgcgccattctcatcattgccgccggcactggtgagttcgaggctggtatctccaaggatggccag--------------------------------------------------------------------------------------------------------------------------------------------------------------------------------------
Ceratocystiopsis_minima_OM631744_1_CMW162                 --------------------------------------------------------------------------------------------------------------------------------------------------------------------------------------------------------------------------------------------------------------------------------------------------------------------------------------------------------------------------------------------------------------------------------------------------------------------aggaggctgctgagctcggcaagggctctttcaagtatgcctgggttctggacaaactcaaggccgagcgcgagcgcggtatcaccatcgatatcgctctgtggaagttcgagacccccaagtactacgtcaccgtcatt----------------------------------------------------------------------------------------gacgcccccggtcatcgtgacttcatcaagaacatgatcactggtacctcgcaggccgactgcgccattctcatcattgccgccggtactggtgagttcgaggctggtatctccaaggatggccagacccgtgagcacgctctgctggcctacaccctgggtgtgcggcagctcatcgttgccatcaacaagatggacacggccaagtgggccgaggctcgttacctcgagatcgtcaaggagacgtccaacttcatcaagaa---------------------------------------------
Ceratocystiopsis_minuta_OM631745_1_CMW4352                --------------------------------------------------------------------------------------------------------------------------------------------------------------------------------------------------------------------------------------------------------------------------------------------------------------------------------------------------------------------------------------------------------------------------------------------------------------------aggaggctgctgagctcggcaagggctctttcaagtatgcctgggttctggacaagctcaaggccgagcgtgagcgcggtatcaccatcgatatcgctctctggaagttcgagacccccaagtactacgtcaccgtcatt----------------------------------------------------------------------------------------gacgcccccggccatcgtgacttcatcaagaacatgattacgggtacctcgcaggccgactgcgccattctcatcattgccgccggcactggtgagttcgaggctggtatctccaaggatggccagacccgcgagcacgctctgctggcctacaccctgggtgtgcggcagctcattgtcgccatcaacaagatggacacggccaagtgggctgaggctcgctacctggagattgtcaaggagacgtccaacttcatcaagaaggtcggctacaaccccaag--------------------------
Ceratocystiopsis_ranaculosa_OM631748_1_CMW13940           --------------------------------------------------------------------------------------------------------------------------------------------------------------------------------------------------------------------------------------------------------------------------------------------------------------------------------------------------------------------------------------------------------------------------------------------------------------------aggaggctgctgagctcggcaagggttctttcaagtatgcttgggttctggacaaacttaaggccgagcgcgagcgcggtatcaccatcgatatcgctctctggaagttcgagacccccaagtactacgtcaccgtcatt----------------------------------------------------------------------------------------gacgcccccggccaccgtgacttcatcaagaacatgatcacgggtacctcgcaggccgactgcgccattctcatcattgccgctggcactggtgagttcgaggctggtatctccaaggatggtcagactcgtgagcacgctctgctcgcctacaccctgggtgtgcggcagctcattgtcgccatcaacaagatggacacggccaagtgggctgaggctcgttaccttgagattgtcaagga------------------------------------------------------------------
Ceratocystiopsis_sp_MY_2023a_OR526368_1_SCAU_16CQ0403E    taccagtgcggtggcatcgacaagcgtaccattgagaagttcgagaaggtttgtcatctcc-tc-----------tacacatacatcaccacccttttaccacatccatatattcccat-tcatcttttgcctctgttttgctttgtt-------gttatccatg-----gcaacgcaagcaa---aaagggaaaattttggctctagcgccaga---tttttt----------tgcccgac-gcatatatgcccctccc---catcatcat-aaagt-gggg--tggaggggcat-------attttctgcacagaccac-----------atcaaaccctac--cgt-tcatc--------------------------------------acaa-tgc----------ttctttcaaccccagccgca-gtcacta--atacccatgacaggaggctgctgagctcggcaagggctctttcaagtatgcctgggttctggacaagctcaaggccgagcgtgagcgcggtatcaccatcgatatcgccctctggaagttcgagacccccaagtactacgtcaccgtcattggtatgatgctcttcccctgct-----------------gtcg-tcaccgttgtctagggcaaagcaattaacacact-------acagacgcccccggccatcgtgacttcatcaagaacatgattacgggtacctcgcaggccgactgcgccattctcatcattgccgccggcactggtgagttcgaggctggtatctccaaggatggccagactcgcgagcacgctctgctggcctacaccctgggtgtgcggcagctcattgtcgccatcaacaagatggacacggccaagtgggctgaggctcgctacctggagattgtcaaggagacgtccaacttcatcaagaaggtcggctacaac--------------------------------
Ceratocystiopsis_sp_MY_2023a_OR526369_1_SCAU_16CQ0403F    taccagtgcggtggcatcgacaagcgtaccattgagaagttcgagaaggtttgtcatctcc-tc-----------tacacatacatcaccacccttttaccacatccatatattcccat-tcatcttttgcctctgttttgctttgtt-------gttatccatg-----gcaacgcaagcaa---aaagggaaaattttggctctagcgccaga---tttttt----------tgcccgac-gcatatatgcccctccc---catcatcat-aaagt-gggg--tggaggggcat-------attttctgcacagaccac-----------atcaaaccctac--cgt-tcatc--------------------------------------acaa-tgc----------ttctttcaaccccagccgca-gtcacta--atacccatgacaggaggctgctgagctcggcaagggctctttcaagtatgcctgggttctggacaagctcaaggccgagcgtgagcgcggtatcaccatcgatatcgccctctggaagttcgagacccccaagtactacgtcaccgtcattggtatgatgctcttcccctgct-----------------gtcg-tcaccgttgtctagggcaaagcaattaacacact-------acagacgcccccggccatcgtgacttcatcaagaacatgattacgggtacctcgcaggccgactgcgccattctcatcattgccgccggcactggtgagttcgaggctggtatctccaaggatggccagactcgcgagcacgctctgctggcctacaccctgggtgtgcggcagctcattgtcgccatcaacaagatggacacggccaagtgggctgaggctcgctacctggagattgtcaaggagacgtccaacttcatcaagaaggtcggctacaac--------------------------------
Ceratocystiopsis_sp_MY_2023d_OR526384_1_SCAU_16CQ3701B    taccagtgcggtggcatcgacaagcgtaccatcgagaagttcgagaaggttcgtcgtctct-tccctactattgaaacacacgcacgacatgcc--acaaaacaccccctttctcccat-tctttcccttcctgcatctcgtcctgtt-gtct-ggccgt----------ccatgaccagcaa---aattggaaaaatctggctctagcgctagt---tttttt--------tctgcccgactgcatctgcccctctcttgaccataatctcaaaagt-ggggtctggaggggcactg-----ctttcccgcacggaccac-----------aacaaaccctac--atc-atact--------------------------------------ccatcgatcgtcgttgtgctcgttcgaccccggtcacagatcacta--acaccccctacaggaggctgctgagctcggcaagggctctttcaagtatgcctgggttctggacaagctcaaggccgagcgtgagcgcggtatcaccatcgatatcgctctctggaagttcgagacccccaagtactacgtcaccgtcattggtatgtcatactctcccatcg-tcctc-----gg----atta-gctcccctgccccagcgccagcggctaacacag--cactc-ccagacgcccccggccaccgtgacttcatcaagaacatgatcacgggtacctcgcaggccgactgcgccattctcatcattgccgccggcactggtgagttcgaggctggtatctccaaggatggccagactcgtgagcacgccctgctcgcctacaccctgggtgtgcggcagctcattgtcgccatcaacaagatggacaccgccaagtgggctgaggctcgttacctcgagattgtcaaggagacgtccaacttcatcaagaaggtcggctacaac--------------------------------
Ceratocystiopsis_sp_MY_2023d_OR526385_1_SCAU_16CQ3701D    taccagtgcggtggcatcgacaagcgtaccatcgagaagttcgagaaggttcgtcgtctct-tccctactattgaaacacacgcacgacatgcc--acaaaacaccccctttctcccat-tctttcccttcctgcatctcgtcctgtt-gtct-ggccgt----------ccatgaccagcaa---aattggaaaaatctggctctagcgctagt---tttttt--------tctgcccgactgcatctgcccctctcttgaccataatctcaaaagt-ggggtctggaggggcactg-----ctttcccgcacggaccac-----------aacaaaccctac--atc-atact--------------------------------------ccatcgatcgtcgttgtgctcgttcgaccccggtcacagatcacta--acaccccctacaggaggctgctgagctcggcaagggctctttcaagtatgcctgggttctggacaagctcaaggccgagcgtgagcgcggtatcaccatcgatatcgctctctggaagttcgagacccccaagtactacgtcaccgtcattggtatgtcatactctcccatcg-tcctc-----gg----atta-gctcccctgccccagcgccagcggctaacacag--cactc-ccagacgcccccggccaccgtgacttcatcaagaacatgatcacgggtacctcgcaggccgactgcgccattctcatcattgccgccggcactggtgagttcgaggctggtatctccaaggatggccagactcgtgagcacgccctgctcgcctacaccctgggtgtgcggcagctcattgtcgccatcaacaagatggacaccgccaagtgggctgaggctcgttacctcgagattgtcaaggagacgtccaacttcatcaagaaggtcggctacaac--------------------------------
Ceratocystiopsis_siguniangensis_PQ361728_1_CFCC57602      ------------------------cgtaccatcgagaagttcgagaaggtttgtcatctcc-ctatta-------tacacatataccacaacccttagccatcactttccccttcaaa---tctcttctgcctctcttttgcttgccttgcctggattctccatg-----gcaaccgtggcaaagcaaatggaaatttttggctctagcgccaga---tttttt----------tgcccgac-gcatctgcccctcc------catcatcat-aaagt-gggg--tggaggggcatc------tttttctgcacagaccac-----------atcaaaccctat--cgc-atatc--------------------------------------acaa--------------------agaccccagtctcagg--acta--acacccatgataggaggctgctgagctcggcaagggctctttcaagtatgcctgggttctggacaagctcaaggccgagcgcgagcgcggtatcaccattgatatcgctctctggaagttcgagacccccaagtactacgtcaccgtcattggtatgttctcctactc-----------------------tcg-gacccattgtctagggtcatacgactaacac----tacgt-gcagacgcccccggccatcgtgacttcatcaagaacatgatcacgggtacctcgcaggccgactgcgccattctcatcattgccgccggcactggtgagttcgaggctggtatctccaaggatggccagacccgcgagcacgctctgctggcctacaccctgggtgtgcggcagctcattgtcgccatcaacaagatggacacggccaagtgggctgaggctcgttacctcgagatcgtcaaggagacgtccaacttcatcaagaaggtcggctacaaccccaagacggtcgcgttcgtgcccatctcggg
Ceratocystiopsis_siguniangensis_PQ361729_1_CFCC57603      ------------------------cgtaccatcgagaagttcgagaaggtttgtcatctcc-ctatta-------tacacatataccacaacccttagccatcactttccccttcaaa---tctcttctgcctctcttttgcttgccttgcctggattctccatg-----gcaaccgtggcaaagcaaatggaaatttttggctctagcgccaga---tttttt----------tgcccgac-gcatctgcccctcc------catcatcat-aaagt-gggg--tggaggggcatc------tttttctgcacagaccac-----------atcaaaccctat--cgc-atatc--------------------------------------acaa--------------------agaccccagtctcagg--acta--acacccatgataggaggctgctgagctcggcaagggctctttcaagtatgcctgggttctggacaagctcaaggccgagcgcgagcgcggtatcaccattgatatcgctctctggaagttcgagacccccaagtactacgtcaccgtcattggtatgttctcctactc-----------------------tcg-gacccattgtctagggtcatacgactaacac----tacgt-gcagacgcccccggccatcgtgacttcatcaagaacatgatcacgggtacctcgcaggccgactgcgccattctcatcattgccgccggcactggtgagttcgaggctggtatctccaaggatggccagacccgcgagcacgctctgctggcctacaccctgggtgtgcggcagctcattgtcgccatcaacaagatggacacggccaagtgggctgaggctcgttacctcgagatcgtcaaggagacgtccaacttcatcaagaaggtcggctacaaccccaagacggtcgcgttcgtgcccatctcggg
Ceratocystiopsis_sp_CJ_2024a_PQ368012_1_SCAU_22SN25011    taccagtgcggtggcatcgacaagcgtaccatcgagaagttcgagaaggttcgtcgtctct-tccctactgttgaaacacatgcacgacatacc--accaaat-ttcttcctatcccat-tctttccctttccgcatctctccctgtt-gtct-cgc-------------ccatgacaagcaa---aattggaaaaatctggctctagcgccaga---tttttt--------tctgcccgactgcatctgcccctctcttgaccataatatcaaaagt-ggggtttagaggggcactgt----cttttccgcacggaccac-----------atcaaaccctac--atc-atact--------------------------------------ccatcgatcgtcgttttgcttgttcgactccgctcccagatcacta--acacccgttacaggaggctgctgagctcggcaagggctctttcaagtatgcctgggttctggacaagctcaaggccgagcgtgagcgcggtatcaccatcgatatcgctctctggaagttcgagacccccaagtactacgtcaccgtcattggtatgtcataactctcccatcgtcctc-----gg----attg-gctcccctgtcccagtgccagcggctaacactg--cactc-ccagacgcccccggccatcgtgacttcatcaagaacatgatcacgggtacctcgcaggccgactgcgccattctcatcattgccgccggcactggtgagttcgaggctggtatctccaaggatggccagactcgtgagcacgccctgctcgcctacaccctgggtgtgcggcagctcattgtcgccatcaacaagatggacaccgccaagtgggctgaggctcgctacctggagattgtcaaggagacgtccaacttcatcaagaaggtcggctacaaccccaag--------------------------
Ceratocystiopsis_sp_CJ_2024a_PQ368016_1_SCAU_22SN25111    taccagtgcggtggcatcgacaagcgtaccatcgagaagttcgagaaggttcgtcgtctct-tccctaccgttgaaacacatgcacgacatacc--accaaat-ttcttcctatcccat-tctttccctttccgcatctctccctgtt-gtct-ggc-------------ccatgtcaagcaa---aattggaaaaatctggctctagcgccaga---tttttt--------tctgcccgactgcatctgcccctctcttgaccataatatcaaaagt-ggggtgtagaggggcactgt----ctttcccgcacggaccac-----------atcaaaccctac--atc-atact--------------------------------------ccatcgatcgtcgttttgcttgttcgactccgctcccagatcgcta--acacccgttacaggaggctgctgagctcggcaagggctctttcaagtatgcctgggttctggacaagctcaaggccgagcgtgagcgcggtatcaccatcgatatcgctctctggaagttcgagacccccaagtactacgtcaccgtcattggtatgtcataactctcccatcgtcctc-----gg----attg-attcccctgtcccagtgccagcggctaacactg--cactc-ccagacgcccccggccatcgtgacttcatcaagaacatgatcacgggtacctcgcaggccgactgcgccattctcatcattgccgccggcactggtgagttcgaggctggtatctccaaggatggccagactcgtgagcacgccctgctcgcctacaccctgggtgtgcggcagctcattgtcgccatcaacaagatggacaccgccaagtgggctgaggctcgctacctggagattgtcaaggagacgtccaacttcatcaagaaggtcggctacaaccccaag--------------------------
Ceratocystiopsis_sp_PQ672878_1_NFF1616                    ----------------------------ccattgagaagttcgagaaggtttgtcatctccttt-----------tacacacacatcaccatct-ctcatcacatccatatatcccca----tttcatattctgcctcttgttttgct-gcct-ggttctctatg-----gcaacgcaagcaa-----aacgaaaattttggctctagcgccaga---tttttt----------tgcccgat-gcatatgcccctcct-----tatcatcat-aaagtggggg--tggaggggcatct-----tttttttgcacagaccac-----------atcaaaccctat--cgtcttatc--------------------------------------acaattgc----------ttctttcagccactgtcaca-gtcacta--acacccatgacaggaggctgctgagctcggcaagggctctttcaagtatgcctgggttcttgacaagctcaaggccgagcgtgagcgcggtatcaccatcgatatcgccctctggaagttcgagacccccaagtactacgtcaccgtcattggtatgatgctctctcccctgc-tact------------gctg-ccaccgtcgcccggtgccaagcgactaaacta--acactcggcagacgcccccggccatcgtgacttcatcaagaacatgatcacgggtacctcgcaggccgactgcgccattctcatcattgccgccggcactggtgagttcgaggctggtatctccaaggatggccagacccgtgagcacgctctgctggcctacaccctgggtgtgcggcagctcattgtcgccatcaacaagatggacacggccaagtgggctgaggctcgctacctggagattgtcaaggagacgtccaacttcatcaagaaggtcggctacaaccccaag--------------------------
Ceratocystiopsis_sp_PQ672879_1_NFF1617                    ----------------------------ccattgagaagttcgagaaggtttgtcatctccttt-----------tacacacacatcaccatct-ctcatcacatccatatatcccca----tttcatattctgcctcttgttttgct-gcct-ggttctctatg-----gcaacgcaagcaa-----aacgaaaattttggctctagcgccaga---tttttt----------tgcccgat-gcatatgcccctcct-----tatcatcat-aaagtggggg--tggaggggcatct-----tttttttgcacagaccac-----------atcaaaccctat--cgtcttatc--------------------------------------acaattgc----------ttctttcagccactgtcaca-gtcacta--acacccatgacaggaggctgctgagctcggcaagggctctttcaagtatgcctgggttcttgacaagctcaaggccgagcgtgagcgcggtatcaccatcgatatcgccctctggaagttcgagacccccaagtactacgtcaccgtcattggtatgatgctctctcccctgc-tact------------gctg-ccaccgtcgcccggtgccaagcgactaaacta--acactcggcagacgcccccggccatcgtgacttcatcaagaacatgatcacgggtacctcgcaggccgactgcgccattctcatcattgccgccggcactggtgagttcgaggctggtatctccaaggatggccagacccgtgagcacgctctgctggcctacaccctgggtgtgcggcagctcattgtcgccatcaacaagatggacacggccaagtgggctgaggctcgctacctggagattgtcaaggagacgtccaacttcatcaagaaggtcggctacaaccccaag--------------------------
Ceratocystiopsis_sp_PQ672880_1_NFF1618                    --------------------------------------gttcgagaaggttcgtcatttct-tgccattt-------------------------tctattatccctttaccattctctgccctgttctcttcactatctgtttgctc-------gccatacatt---atgtatggcaggca------tacagaatttttggctctagcgccaga---tttttttttttttttttgcccgcctgcatctgcccctcg------catcatttt-aaagt-gggg--tggaggggcatctctc-acccccctgcacaaactgc-----------a-cagaccacac--caa-acgtc----------------------------------------------t-------cattctatcgatgccagcttccgatcacta--acacccctaataggaggctgctgagctcggcaagggttctttcaagtatgcctgggttctggacaagctcaaggccgagcgtgagcgcggtatcaccatcgatatcgctctctggaagttcgagacccccaagtactacgtcaccgtcattggtatgtgatgtgcttcttac------------------gttgtcctctcgcaacaaaagtatcgacactaacacg---tgcctttcagacgcccccggtcaccgtgacttcatcaagaacatgattactggtacctcgcaggccgactgcgccattctcatcattgccgctggtactggtgagttcgaggctggtatctccaaggatggccagactcgtgagcacgctctgctcgcctacaccctgggtgtgcggcagctcattgtcgccatcaacaagatggacactgccaagtgggctgaggctcgttacctcgagattgtcaaggagacgtcgaacttcatcaagaaggtcggctacaaccccaagacg-----------------------
Ceratocystiopsis_sp_PQ672881_1_NFF1619                    --------------------------------------gttcgagaaggttcgtcatttct-tgccattt-------------------------tctattatccctttaccattctctgccctgttctcttcactatctgtttgctc-------gccatacatt---atgtatggcaggca------tacagaatttttggctctagcgccaga---tttttttttttttttttgcccgcctgcatctgcccctcg------catcatttt-aaagt-gggg--tggaggggcatctctc-acccccctgcacaaactgc-----------a-cagaccacac--caa-acgtc----------------------------------------------t-------cattctatcgatgccagcttccgatcacta--acacccctaataggaggctgctgagctcggcaagggttctttcaagtatgcctgggttctggacaagctcaaggccgagcgtgagcgcggtatcaccatcgatatcgctctctggaagttcgagacccccaagtactacgtcaccgtcattggtatgtgatgtgcttcttac------------------gttgtcctctcgcaacaaaagtatcgacactaacacg---tgcctttcagacgcccccggtcaccgtgacttcatcaagaacatgattactggtacctcgcaggccgactgcgccattctcatcattgccgctggtactggtgagttcgaggctggtatctccaaggatggccagactcgtgagcacgctctgctcgcctacaccctgggtgtgcggcagctcattgtcgccatcaacaagatggacactgccaagtgggctgaggctcgttacctcgagattgtcaaggagacgtcgaacttcatcaagaaggtcggctacaaccccaagacg-----------------------
;
END;

begin trees;
	tree tree_1 = [&R] (Leptographium_lundbergii_DQ062036_1_CMW17259[&!rotate=true]:3.0E-6,Leptographium_lundbergii_DQ062037_1_CMW17266[&!rotate=true]:3.0E-6,(((((((((Ceratocystiopsis_synnemata_MN901018_1_KFL16918DA:2.0E-6,Ceratocystiopsis_synnemata_MN901019_1_KFL17718DA:0.00146)[&label="99.6/100"]:0.261422,Ceratocystiopsis_neglecta_OL310054_1_CBS_100596:0.370897)[&label="93.5/53"]:0.134088,(Ceratocystiopsis_chalcographii_OL310034_1_CBS_147954:0.001918,Ceratocystiopsis_chalcographii_OL310037_1_CBS_147955:0.001091)[&label="98.2/93"]:0.119005)[&label="87/25"]:0.059662,(((((Ceratocystiopsis_yantaiensis_MZ853079_1_SNM582:1.0E-6,Ceratocystiopsis_yantaiensis_MZ853080_1_SNM650:2.0E-6)[&label="74.5/100"]:0.009273,(Ceratocystiopsis_sp__PQ672880_1_NFF1618:3.0E-6,Ceratocystiopsis_sp__PQ672881_1_NFF1619:3.0E-6)[&label="0/100"]:2.0E-6)[&label="92.8/100"]:0.161942,Ceratocystiopsis_ranaculosa_OM631748_1_CMW13940:0.041673)[&label="86.8/54"]:0.090266,(((Ceratocystiopsis_debeeria_OL310045_1_CMW_57289:0.001359,Ceratocystiopsis_debeeria_OL310047_1_CBS_147958:1.0E-6)[&label="96/100"]:0.011679,(Ceratocystiopsis_sp__MY_2023d_OR526384_1_SCAU_16CQ3701B:1.0E-6,Ceratocystiopsis_sp__MY_2023d_OR526385_1_SCAU_16CQ3701D:1.0E-6)[&label="98.7/100"]:0.014025)[&label="80.6/69"]:0.012601,(Ceratocystiopsis_sp__CJ_2024a_PQ368012_1_SCAU_22SN25011:0.002754,Ceratocystiopsis_sp__CJ_2024a_PQ368016_1_SCAU_22SN25111:0.006767)[&label="98.3/99"]:0.036399)[&label="100/92"]:0.121767)[&label="79.2/26"]:0.030286,(Ceratocystiopsis_troendelagii_OL310048_1_CBS_147962:0.008908,Ceratocystiopsis_troendelagii_OL310049_1_CBS_147963:0.010221)[&label="99.9/88"]:0.078337)[&label="94.4/28"]:0.037195)[&label="72.3/11"]:0.01375,(((Ceratocystiopsis_norroenii_OL310041_1_CBS_147956:0.007851,Ceratocystiopsis_norroenii_OL310043_1_CBS_147957:0.00328)[&label="0/79"]:2.0E-6,Ceratocystiopsis_minima_OM631744_1_CMW162:0.053624)[&label="82.8/37"]:0.024475,(Ceratocystiopsis_siguniangensis_PQ361728_1_CFCC57602:1.0E-6,Ceratocystiopsis_siguniangensis_PQ361729_1_CFCC57603:1.0E-6)[&label="99.8/100"]:0.037709)[&label="99.6/38"]:0.063943)[&label="69.2/30"]:0.015251,(Ceratocystiopsis_rollhanseniana_OL310065_1_UM110:0.006432,Ceratocystiopsis_rollhanseniana_OL310066_1_UM113:0.006396)[&label="100/97"]:0.119956)[&label="94.4/32"]:0.026258,(Ceratocystiopsis_minuta_OM631745_1_CMW4352:2.0E-6,(Ceratocystiopsis_sp__MY_2023a_OR526368_1_SCAU_16CQ0403E:1.0E-6,Ceratocystiopsis_sp__MY_2023a_OR526369_1_SCAU_16CQ0403F:1.0E-6)[&label="77.2/100"]:0.028745)[&label="32.9/60"]:0.022158)[&label="100/35"]:0.06027,(Ceratocystiopsis_weihaiensis_MZ853081_1_SNM634:1.0E-6,Ceratocystiopsis_weihaiensis_MZ853082_1_SNM649:1.0E-6)[&label="94.1/100"]:0.009122)[&label="73.2/23",!rotate=false]:0.003236,(Ceratocystiopsis_sp__PQ672878_1_NFF1616:1.0E-6,Ceratocystiopsis_sp__PQ672879_1_NFF1617:1.0E-6)[&label="62.5/100",!rotate=true]:0.001813)[&label="100/100",!rotate=false]:0.978464)[&!rotate=true];
end;
