# Supplementary material for: ﻿Ophiostomatoid fungi associated with Hylurgus ligniperda, including six new species from eastern China
Source: IMA Fungus. 2025 Oct 28;16:e169382. doi: 10.3897/imafungus.16.169382 (PMC12587175; doi:10.3897/imafungus.16.169382)
Supplement: Supplementary material 23 — ML tree of Graphilbum generated from the ITS sequence data [file imafungus-16-e169382-s023.nexus]

#NEXUS
[ TITLE ]
BEGIN TAXA;
       DIMENSIONS NTAX=30;
       TAXLABELS
             Graphilbum_fragrans_KY568103_1_CMW43200
             Graphilbum_fragrans_KY568106_1_CMW44159
             Graphilbum_curvidentis_KY568110_1_49aKFJD
             Graphilbum_curvidentis_KY568111_1_CBS_145832
             Graphilbum_carpaticum_KY568116_1_CBS_145835
             Graphilbum_acuminatum_MN548899_1_CBS_145811
             Graphilbum_acuminatum_MN548902_1_CBS_145828
             Graphilbum_carpaticum_MN548903_1_CBS_145837
             Graphilbum_furuicola_MN548906_1_CBS_145836
             Graphilbum_furuicola_MN548907_1_CBS_145813
             Graphilbum_interstitiale_MN548909_1_CBS_145816
             Graphilbum_interstitiale_MN548910_1_CBS_145817
             Graphilbum_sexdentatum_MN548915_1_CBS_145814
             Graphilbum_sparsum_MN548924_1_CBS_405_77
             Graphilbum_crescericum_MN548925_1_CBS_130864
             Graphilbum_crescericum_MN548927_1_CBS_145820
             Graphilbum_crescericum_MN548928_1_CBS_145821
             Graphilbum_crescericum_MN548929_1_CBS_145824
             Graphilbum_crescericum_MN548932_1_CBS_145823
             Graphilbum_translucens_MW989414_1_SNM101
             Graphilbum_translucens_MW989415_1_SNM104
             Graphilbum_translucens_MW989416_1_SNM144
             Graphilbum_niveum_MW989417_1_SNM100
             Graphilbum_niveum_MW989418_1_SNM145
             Graphilbum_translucens_PQ560671_1_NFF1614
             Graphilbum_translucens_PQ560672_1_NFF1615
             Graphilbum_sp_PQ560673_1_NFF1626
             Graphilbum_sp_PQ560674_1_NFF1627
             Sporothrix_villosa_MW989427_1_SNM185
             Sporothrix_villosa_MW989428_1_SNM188
;
END;
BEGIN CHARACTERS;
       DIMENSIONS NCHAR=720;
       FORMAT MISSING=? GAP=- MATCHCHAR=. datatype=nucleotide;
MATRIX

Graphilbum_fragrans_KY568103_1_CMW43200           -----------------------------------ggaagtaaaagttgtaacaaggtctccgttggtgaaccagcggagggatcattacaaaagagt-gaaaactccaacccgtgtgaaccataccgacgtttgtgctgtcctgttgctttcggccggcggctctt---------ttggagcccgcaaggt-ccttggcgcttcggcgcgag------gggcaccggccgggggtggcagctcggcagtttgttttaaacgcttgcctgatattgtggctcgtctgagcaaaa--agaaaagacaaaatagtcaaaactttcaacaacggatctcttggttctggcatcgatgaagaacgcagcgaaacgcgataagtaatgtgaattgcagaatttagtgaatcatcaaatctttgaacgcacattgcgcctgccagtattctggcaggcatgcctgtccgagcgtcatttccaccctcaggcgcc-tagtgcgcctgctgttggggca-ttctgcggcctagccgcaggcctcgaaagcaagtggcgggctggctagtcggctccgagcgcagt---------aattt-ttcttcgctttggacgccctggcctgcgccctgccgtaaaagcctt--aattttttaggttgacc---------------------------------------------------------------
Graphilbum_fragrans_KY568106_1_CMW44159           -----------------------------------ggaagtaaaagtcgtaacaaggtctccgttggtgaaccagcggagggatcattacaaaagagt-gaaaactccaacccgtgtgaaccataccgacgtttgtgctgtcctgttgctttcggccggcggctctt---------ttggagcccgcaaggt-ccttggcgcttcggcgcgag------gggcaccggccgggggtggcagctcggcagtttgttttaaacgcttgcctgatattgtggctcgtctgagcaaaa--agaaaagacaaaatagtcaaaactttcaacaacggatctcttggttctggcatcgatgaagaacgcagcgaaacgcgataagtaatgtgaattgcagaatttagtgaatcatcaaatctttgaacgcacattgcgcctgccagtattctggcaggcatgcctgtccgagcgtcatttccaccctcaggcgcc-tagtgcgcctgctgttggggca-ttctgcggcctagccgcaggcctcgaaagcaagtggcgggctggctagtcggctccgagcgcagt---------aattt-ttcttcgctttggacgccctggcctgcgccctgccgtaaaagcctta-atttttttaggttgacctcggatca-------------------------------------------------------
Graphilbum_curvidentis_KY568110_1_49aKFJD         --------------------------------agaggaagtaaaagtcgtaacaaggtctccgttggtgaaccagcggagggatcattac-tgagcttaacaactccaaacccatgtgaaccttaccgacg-ttctgctgtcttgttgcttccggccggcggcgccc-tgtcag-aggggcgcctgcaaggc-gcctggcgcgc--gcgccag------gggcaccggccgggggtggcaggcacggcc----tttataacgcttgcctgat-ttgtggctcgtctgagcaaaaa-gaaaaagacaaaatagtcaaaactttcaacaacggatctcttggttctggcatcgatgaagaacgcagcaaaacgcgataagtaatgtgaattgcagaatttagtgaatcatcaaatctttgaacgcacattgcgcctgccagtattctggcaggcatgcctgtccgagcgtcatttccaccctcaggcgcc-tcgtgcgcctgctgttggggctcttctgcggcctggccgcaggccccgaaagcgagtggcgggctggctggtcggctccgagcgcagt---------aaaca-ctcttcgctctggacgccccggcttgcgccctgccgtaaaagcctttatatcttataggttgacctcggatca-------------------------------------------------------
Graphilbum_curvidentis_KY568111_1_CBS_145832      -----------------------------------ggaagtaaaagtcgtaacaaggtctccgttggtgaaccagcggagggatcattac-tgagcttaacaactccaaacccatgtgaaccttaccgacg-ttctgctgtcttgttgcttccggccggcggcgccc-tgtcag-aggggcgcccgcaaggc-gcctggcgcgc--gcgccag------gggcaccggccgggggtggcaggcacggcc----tttataacgcttgcctgat-ttgtggctcgtctgagcaaaaa-gaaaaagacaaaatagtcaaaactttcaacaacggatctcttggttctggcatcgatgaagaacgcagcaaaacgcgataagtaatgtgaattgcagaatttagtgaatcatcaaatctttgaacgcacattgcgcctgccagtattctggcaggcatgcctgtccgagcgtcatttccaccctcaggcgcc-tcgtgcgcctgctgttggggctcttctgcggcctggccgcaggccccgaaagcgagtggcgggctggctggtcggctccgagcgcagt---------aaaca-ctcttcgctctggacgccccggcttgcgccctgccgtaaaagcctttatatcttataggttgacctcggatcaggtag--------------------------------------------------
Graphilbum_carpaticum_KY568116_1_CBS_145835       -----------------------------------ggaagtaaaagtcgtaacaaggtctccgttggtgaaccagcggagggatcattac-cgagttt-tcaactcccaacccatgtgaaccataccgacg-ttctgctgtcttgttgcttccggccggcggcgccc-tgtaag-aggggcgcccgcaaggc-gcctggcgtac--gcgccag------gggcaccggccggaggtggcaggcacggcctttatgttaaacgcttgcctgat-ttgtggctcgtctgagcaaaaa-agaaaagacaaaatagtcaaaactttcaacaacggatctcttggttctggcatcgatgaagaacgcagcaaaacgcgataagtaatgtgaattgcagaatttagtgaatcatcaaatctttgaacgcacattgcgcctgccagtattctggcaggcatgcctgtccgagcgtcatttccaccctcaggcgcc-tcgtgcgcctgctgttggggctcttctgcggcctggccgcaggccccgaaagcaagtggcgggctggctggtcggctccgagcgcagt---------aaaca-ctcttcgctctggacgccccggcttgcgccctgccgtaaaagccttttatttttataggttgacc---------------------------------------------------------------
Graphilbum_acuminatum_MN548899_1_CBS_145811       ---------------------cttggtcatttagaggaagtaaaagtcgtaacaaggtctccgttggtgaaccagcggagggatcattac-cgagttt-ttaactcccaacccgtgtgaaccataccgacg-tattgctgtcttgttgcttccggccggcggcgcccttgtcag-aggggcgcccgcaaggc-gcctggcgtgc--gcgccag------gggcaccggccggaggtggcaggcacggccattgtttaaaacgcttgcctgat-ttgtggctcgtctgagcaaaaacagaaaagacaaaatagtcaaaactttcaacaacggatctcttggttctggcatcgatgaagaacgcagcaaaacgcgataagtaatgtgaattgcagaatttagtgaatcatcaaatctttgaacgcacattgcgcctgccagtattctggcaggcatgcctgtccgagcgtcatttccaccctcaggcgcc-ttgtgcgcctgccgttggggcttttctgcggcctagccgcaggccccgaaagcgagtggcgggctggctggtcggctccgagcgcagt---------aaacatttcttcgctctggacgccccggcttgcgccctgccgtaaaaagcctttttatttttaggttgacctcggatcaggtaggactacccgctgaacttaagcatatcaataagcggagga-----------
Graphilbum_acuminatum_MN548902_1_CBS_145828       ---------------------cttggtcatttagaggaagtaaaagtcgtaacaaggtctccgttggtgaaccagcggagggatcattac-cgagttt-ttaactcccaacccgtgtgaaccataccgacg-tattgctgtcttgttgcttccggccggcggcgcccttgtcag-aggggcgcccgcaaggc-gcctggcgtgc--gcgccag------gggcaccggccggaggtggcaggcacggcca---tttaaaacgcttgcctgat-ttgtggctcgtctgagcaaaaacagaaaagacaaaatagtcaaaactttcaacaacggatctcttggttctggcatcgatgaagaacgcagcaaaacgcgataagtaatgtgaattgcagaatttagtgaatcatcaaatctttgaacgcacattgcgcctgccagtattctggcaggcatgcctgtccgagcgtcatttccaccctcaggcgcc-ttgtgcgcctgccgttggggcttttctgcggcctagccgcaggccccgaaagcgagtggcgggctggctggtcggctccgagcgcagt---------aaacatttcttcgctctggacgccccggcttgcgccctgccgtaaaaagcctttttatttttaggttgacctcggatcaggtaggactacccgctgaacttaagcatatcaataagcggagga-----------
Graphilbum_carpaticum_MN548903_1_CBS_145837       ---------------------cttggtcatttagaggaagtaaaagtcgtaacaaggtctccgttggtgaaccagcggagggatcattac-cgagttt-tcaactcccaacccatgtgaaccataccgacg-ttctgctgtcttgttgcttccggccggcggcgccc-tgtaag-aggggcgcccgcaaggc-gcctggcgtac--gcgccag------gggcaccggccggaggtggcaggcacggcctttatgttaaacgcttgcctgat-ttgtggctcgtctgagcaaaaa-agaaaagacaaaatagtcaaaactttcaacaacggatctcttggttctggcatcgatgaagaacgcagcaaaacgcgataagtaatgtgaattgcagaatttagtgaatcatcaaatctttgaacgcacattgcgcctgccagtattctggcaggcatgcctgtccgagcgtcatttccaccctcaggcgcc-tcgtgcgcctgctgttggggctcttctgcggcctggccgcaggccccgaaagcaagtggcgggctggctggtcggctccgagcgcagt---------aaaca-ctcttcgctctggacgccccggcttgcgccctgccgtaaaagccttttatttttataggttgacctcggatcag------------------------------------------------------
Graphilbum_furuicola_MN548906_1_CBS_145836        ---------------------cttggtcatttagaggaagtaaaagtcgtaacaaggtctccgttggtgaaccagcggagggatcattat-agagttt-ttaactcccaacccgtgtgaaccatacctatgtttttgctgttctgttgcttttggccggtggcttcc-tggaaa-cgggcggcccgcaaggttgtcaggcgctc--ctttggggtgtc-gggcgccggccaaaggtagccgttt-ggctgtttatttaaacgcttgcttgc---aatggctcgtctgagcattaa-agaaaagacaaaattgtcaaaactttcaacaacggatctcttggttctggcatcgatgaagaacgcagcaaaacgcgataagtaatgtgaattgcagaatttagtgaatcatcaaatctttgaacgcacattgcgcctgccagtattctggcaggcatgcctgtccgagcgtcatttccaccctcaggcgcc-ttttgcgtctgctgttggggct-ttctgcggcctagctgcaggccccgaaagcaagtggcgggctggctggtcggctccgagcgcagt---------aaatt-ttcttcgctttggatgccccggcttgcgccctgccgtaaaagcctt---tatttttaggttgacctcggatcaggtaggactacccgctgaacttaagcatatcaataagcggagga-----------
Graphilbum_furuicola_MN548907_1_CBS_145813        ---------------------cttggtcatttagaggaagtaaaagtcgtaacaaggtctccgttggtgaaccagcggagggatcattat-agagttt-ttaactcccaacccgtgtgaaccatacctatgtttttgctgttctgttgcttttggccggtggcttcc-tggaaa-cgggcggcccgcaaggttgtcaggcgctc--ctttggggtgtc-gggcgccggccaaaggtagccgttt-ggctgtttatttaaacgcttgcttgc---aatggctcgtctgagcattaa-agaaaagacaaaattgtcaaaactttcaacaacggatctcttggttctggcatcgatgaagaacgcagcaaaacgcgataagtaatgtgaattgcagaatttagtgaatcatcaaatctttgaacgcacattgcgcctgccagtattctggcaggcatgcctgtccgagcgtcatttccaccctcaggcgcc-ttttgcgtctgctgttggggct-ttctgcggcctagctgcaggccccgaaagcaagtggcgggctggctggtcggctccgagcgcagt---------aaatt-ttcttcgctttggatgccccggcttgcgccctgccgtaaaagcctt---tatttttaggttgacctcggatcaggtaggactacccgctgaacttaagcatatcaataagcggagga-----------
Graphilbum_interstitiale_MN548909_1_CBS_145816    ---------------------cttggtcatttagaggaagtaaaagtcgtaacaaggtctccgttggtgaaccagcggagggatcattat-agagttt-ttaactcccaacccgtgtgaactatacctatgtttttgctgtactgttgcttttggccggtggtttcc-tggcaa-cagggggcccgcaaggctgtcaggcgctc--tttcagggcgtctcggcaccggccaaaggtagccgtttcggctgtttatttaaacgcttgcttgc---aatggctcgtctgagcactaa-agaaaagac-aaatagtcaaaactttcaacaacggatctcttggttctggcatcgatgaagaacgcagcaaaacgcgataagtaatgtgaattgcagaatttagtgaatcatcaaatctttgaacgcacattgcgcctgccagtattctggcaggcatgcctgtccgagcgtcatttccaccctcaggcgct-tcttgcgtctgctgttggggct-ttctgcggcctagccgcaggcctcgaaagcaagtggcgggctggctggtcggctccgagcgcagt---------aactt-ttcttcgctttggatgccccggcttgcgccttgccgtaaaaccttt--aattttttaggttgacctcggatcaggtaggactacccgctgaacttaagcatatcaataagcggagga-----------
Graphilbum_interstitiale_MN548910_1_CBS_145817    ---------------------cttggtcatttagaggaagtaaaagtcgtaacaaggtctccgttggtgaaccagcggagggatcattat-agagttt-ttaactcccaacccgtgtgaactatacctatgtttttgctgtactgttgcttttggccggtggtttcc-tggcaa-cagggggcccgcaaggctgtcaggcgctc--tttcagggcgtctcggcaccggccaaaggtagccgtttcggctgtttatttaaacgcttgcttgc---aatggctcgtctgagcactaa-agaaaagac-aaatagtcaaaactttcaacaacggatctcttggttctggcatcgatgaagaacgcagcaaaacgcgataagtaatgtgaattgcagaatttagtgaatcatcaaatctttgaacgcacattgcgcctgccagtattctggcaggcatgcctgtccgagcgtcatttccaccctcaggcgct-tcttgcgtctgctgttggggct-ttctgcggcctagccgcaggcctcgaaagcaagtggcgggctggctggtcggctccgagcgcagt---------aactt-ttcttcgctttggatgccccggcttgcgccttgccgtaaaaccttt--aattttttaggttgacctcggatcaggtaggactacccgctgaacttaagcatatcaataagcggagga-----------
Graphilbum_sexdentatum_MN548915_1_CBS_145814      ---------------------cttggtcatttagaggaagtaaaagtcgtaacaaggtctccgttggtgaaccagcggagggatcattat-agagttt-ttaactcccaacccgtgtgaaccatacctatgtttttgctattctgttgcttttggccggtggcttcc-tggaaa-cgggcggcccgcaaggttgtcaggcgctc--ctttggggtgtc-gggcgccggccaaaggtagccgttt-ggctgtttgtttaaacgcttgcttgc---aatggctcgtctgagcactaa-agaaaagacaaaattgtcaaaactttcaacaacggatctcttggttctggcatcgatgaagaacgcagcaaaacgcgataagtaatgtgaattgcagaatttagtgaatcatcaaatctttgaacgcacattgcgcctgccagtattctggcaggcatgcctgtccgagcgtcatttccaccctcaggcgcctttttgcgtctgctgttggggct-ttctgcggcctagctgcaggccccgaaagcaagtggcgggctggctggtcggctccgagcgcagt---------aaatt-ttcttcgctttggatgccccggcttgcgccctgccgtaaaagcctt--atttttttaggttgacctcggatcaggtaggactacccgctgaacttaagcatatcaataagcggagga-----------
Graphilbum_sparsum_MN548924_1_CBS_405_77          -------------------------------------aagtaaaagtcgtaacaaggtctccgttggtgaaccagcggagggatcattac-agagttactaaactcccaacccatgtgaaccataccgacg-tattgctgtcctgttgcttccggccggcggctccc-cgtaag-acgggagcccgcaaggc-gtctggcgctc--gcgcca-------ggccgccggccggaggcggcagccacggcca--attttaaacgcttgcctga---tgtggctcgtctgagcaaaaa-gcaaaagacaaaatagtcaaaactttcaacaacggatctcttggttctggcatcgatgaagaacgcagcgaaacgcgataagtaatgtgaattgcagaatttagtgaatcatcaaatctttgaacgcacattgcgcctgccagtattctggcaggcatgcctgtccgagcgtcatttccaccctcaggcgcc-tcgtgcgcctgctgttggggcttttctgcggcctggccgcaggccccgaaagcaagtggcgggctggctggtcggctccgagcgcagt---------aaaca-ctcttcgctttggatgccccggtctatgccctgccgtaaaagccttt-tattttttaggttgacctcggatcaggtaggactacccgctgaacttaagcatatcaataagcggagga-----------
Graphilbum_crescericum_MN548925_1_CBS_130864      -----------------------------------------------------------------------------------tcattat-agagttt-ttaactcccaacccgtgtgaaccatacctatgtttttgctattctgttgcttttggccggtggcttcc-tggaaa-cgggcggcccgcaaggttgtcaggcgctc--ctttggggtgtc-gggcgccggccaaaggtagccgttt-ggctgtttgtttaaacgcttgcttgc---aatggctcgtctgagcattaa-agaaaagacaaaattgtcaaaactttcaacaacggatctcttggttctggcatcgatgaagaacgcagcaaaacgcgataagtaatgtgaattgcagaatttagtgaatcatcaaatctttgaacgcacattgcgcctgccagtattctggcaggcatgcctgtccgagcgtcatttccaccctcaggcgcctttttgcgtctgctgttggggct-ttctgcggcctagctgcaggccccgaaagcaagtggcgggctggctggtcggctccgagcgcagt---------aaatt-ttcttcgctttggatgccccggcttgcgccctgccgtaaaagcctt--atttttttaggttgacct--------------------------------------------------------------
Graphilbum_crescericum_MN548927_1_CBS_145820      ---------------------cttggtcatttagaggaagtaaaagtcgtaacaaggtctccgttggtgaaccagcggagggatcattat-agagttt-taaactcccaacccgtgtgaaccatacctatgtttttgctattctgttgcttttggccggtggcttcc-tggaaa-cgggcggcccgcaaggttgtcaggcgctc--ctttggggtgtc-gggcgccggccaaaggtagccgttt-ggctgtttatttaaacgcttgcttgc---aatggctcgtctgagcactaa-agaaaagacaaaattgtcaaaactttcaacaacggatctcttggttctggcatcgatgaagaacgcagcaaaacgcgataagtaatgtgaattgcagaatttagtgaatcatcaaatctttgaacgcacattgcgcctgccagtattctggcaggcatgcctgtccgagcgtcatttccaccctcaggcgcctttttgcgtctgctgttggggc---tctgcggcctagctgcaggccccgaaagcaagtggcgggctggctggtcggctccgagcgcagt---------aaatt-ttcttcgctttggacgccccggcttgcgccctgccgtaaaagcctt--atttttttaggttgacctcggatcaggtaggactacccgctgaacttaagcatatcaataagcggagga-----------
Graphilbum_crescericum_MN548928_1_CBS_145821      ---------------------cttggtcatttagaggaagtaaaagtcgtaacaaggtctccgttggtgaaccagcggagggatcattat-agagttt-taaactcccaacccgtgtgaaccatacctatgtttttgctattctgttgcttttggccggtggcttcc-tggaaa-cgggcggcccgcaaggttgtcaggcgctc--ctttggggtgtc-gggcgccggccaaaggtagccgttt-ggctgtttatttaaacgcttgcttgc---aatggctcgtctgagcactaa-agaaaagacaaaattgtcaaaactttcaacaacggatctcttggttctggcatcgatgaagaacgcagcaaaacgcgataagtaatgtgaattgcagaatttagtgaatcatcaaatctttgaacgcacattgcgcctgccagtattctggcaggcatgcctgtccgagcgtcatttccaccctcaggcgcctttttgcgtctgctgttggggc---tctgcggcctagctgcaggccccgaaagcaagtggcgggctggctggtcggctccgagcgcagt---------aaatt-ttcttcgctttggacgccccggcttgcgccctgccgtaaaagcctt--atttttttaggttgacctcggatcaggtaggactacccgctgaacttaagcatatcaataagcggagga-----------
Graphilbum_crescericum_MN548929_1_CBS_145824      ---------------------cttggtcatttagaggaagtaaaagtcgtaacaaggtctccgttggtgaaccagcggagggatcattat-agagttt-ttaactcccaacccgtgtgaaccatacctatgtttttgctattctgttgcttttggccggtggcttcc-tggaaa-cgggcggcccgcaaggttgtcaggcgctc--ctttggggtgtc-gggcgccggccaaaggtagccgttt-ggctgtttatttaaacgcttgcttgc---aatggctcgtctgagcactaa-agaaaagacaaaattgtcaaaactttcaacaacggatctcttggttctggcatcgatgaagaacgcagcaaaacgcgataagtaatgtgaattgcagaatttagtgaatcatcaaatctttgaacgcacattgcgcctgccagtattctggcaggcatgcctgtccgagcgtcatttccaccctcaggcgcctttttgcgtctgctgttggggct-ttctgcggcctagctgcaggccccgaaagcaagtggcgggctggctggtcggctccgagcgcagt---------aaatt-ttcttcgctttggacgccccggcttgcgccctgccgtaaaagcctt--atttttttaggttgacctcggatcaggtaggactacccgctgaacttaagcatatcaataagcggagga-----------
Graphilbum_crescericum_MN548932_1_CBS_145823      ---------------------cttggtcatttagaggaagtaaaagtcgtaacaaggtctccgttggtgaaccagcggagggatcattat-agagttt-taaactcccaacccgtgtgaaccatacctatgtttttgctattctgttgcttttggccggtggcttcc-tggaaa-cgggcggcccgcaaggttgtcaggcgctc--ctttggggtgtc-gggcgccggccaaaggtagccgttt-ggctgtttatttaaacgcttgcttgc---aatggctcgtctgagcactaa-agaaaagacaaaattgtcaaaactttcaacaacggatctcttggttctggcatcgatgaagaacgcagcaaaacgcgataagtaatgtgaattgcagaatttagtgaatcatcaaatctttgaacgcacattgcgcctgccagtattctggcaggcatgcctgtccgagcgtcatttccaccctcaggcgcctttttgcgtctgctgttggggc---tctgcggcctagctgcaggccccgaaagcaagtggcgggctggctggtcggctccgagcgcagt---------aaatt-ttcttcgctttggacgccccggcttgcgccctgccgtaaaagcctt--atttttttaggttgacctcggatcaggtaggactacccgctgaacttaagcatatcaataagcggagga-----------
Graphilbum_translucens_MW989414_1_SNM101          -----------------------------------------------------------------------------------tcattac-cgagttt-ttaactcccaacccgtgtgaaccataccgacg-tattgctgtcttgttgcttccggccggcggcgcccttgtcagaaggggcgcccgcaaggc-gcctggcgtgc--gcgccag------gggcaccggccggaggtggcaggcacggccattgtttaaaacgcttgcctgat-ttgtggctcgtctgagcaaaaacagaaaagacaaaatagtcaaaactttcaacaacggatctcttggttctggcatcgatgaagaacgcagcaaaacgcgataagtaatgtgaattgcagaatttagtgaatcatcaaatctttgaacgcacattgcgcctgccagtattctggcaggcatgcctgtccgagcgtcatttccaccctcaggcgcc-ttgtgcgcctgccgttggggcttttctgcggcctagccgcaggccccgaaagcgagtggcgggctggctggtcggctccgagcgcagt---------aaacatttcttcgctttggacgccccggcttgcgccctgccgtaaaaagcctttatttttttaggtt-------------------------------------------------------------------
Graphilbum_translucens_MW989415_1_SNM104          -----------------------------------------------------------------------------------tcattac-cgagttt-ttaactcccaacccgtgtgaaccataccgacg-tattgctgtcttgttgcttccggccggcggcgcccttgtcagaaggggcgcccgcaaggc-gcctggcgtgc--gcgccag------gggcaccggccggaggtggcaggcacggccattgtttaaaacgcttgcctgat-ttgtggctcgtctgagcaaaaacagaaaagacaaaatagtcaaaactttcaacaacggatctcttggttctggcatcgatgaagaacgcagcaaaacgcgataagtaatgtgaattgcagaatttagtgaatcatcaaatctttgaacgcacattgcgcctgccagtattctggcaggcatgcctgtccgagcgtcatttccaccctcaggcgcc-ttgtgcgcctgccgttggggcttttctgcggcctagccgcaggccccgaaagcgagtggcgggctggctggtcggctccgagcgcagt---------aaacatttcttcgctttggacgccccggcttgcgccctgccgtaaaaagcctttatttttttaggtt-------------------------------------------------------------------
Graphilbum_translucens_MW989416_1_SNM144          -----------------------------------------------------------------------------------tcattac-cgagttt-ttaactcccaacccgtgtgaaccataccgacg-tattgctgtcttgttgcttccggccggcggcgcccttgtcagaaggggcgcccgcaaggc-gcctggcgtgc--gcgccag------gggcaccggccggaggtggcaggcacggccattgtttaaaacgcttgcctgat-ttgtggctcgtctgagcaaaaacagaaaagacaaaatagtcaaaactttcaacaacggatctcttggttctggcatcgatgaagaacgcagcaaaacgcgataagtaatgtgaattgcagaatttagtgaatcatcaaatctttgaacgcacattgcgcctgccagtattctggcaggcatgcctgtccgagcgtcatttccaccctcaggcgcc-ttgtgcgcctgccgttggggcttttctgcggcctagccgcaggccccgaaagcgagtggcgggctggctggtcggctccgagcgcagt---------aaacatttcttcgctttggacgccccggcttgcgccctgccgtaaaaagcctttatttttttaggtt-------------------------------------------------------------------
Graphilbum_niveum_MW989417_1_SNM100               -----------------------------------------------------------------------------------tcattat-agagttt-taaactcccaacccgtgtgaaccatacctatgtttttgctattctgttgcttttggccggtggcttcc-tggaaa-cgggcggcccgcaaggttgtcaggcgctc--ctttggggtgtc-gggcgccggccaaaggtagccgttt-ggctgtttatttaaacgcttgcttgc---aatggctcgtctgagcactaa-agaaaagacaaaattgtcaaaactttcaacaacggatctcttggttctggcatcgatgaagaacgcagcaaaacgcgataagtaatgtgaattgcagaatttagtgaatcatcaaatctttgaacgcacattgcgcctgccagtattctggcaggcatgcctgtccgagcgtcatttccaccctcaggcgcctttttgcgtctgctgttggggc---tctgcggcctagctgcaggccccgaaagcaagtggcgggctggctggtcggctccgagcgcagt---------aaatt-ttcttcgctttggacgccccggcttgcgccctgccgtaaaagcctt--atttttttaggtt-------------------------------------------------------------------
Graphilbum_niveum_MW989418_1_SNM145               -----------------------------------------------------------------------------------------------------------------------accatacctatgtttttgctattctgttgcttttggccggtggcttcc-tggaaa-cgggcggcccgcaaggttgtcaggcgctc--ctttggggtgtc-gggcgccggccaaaggtagccgttt-ggctgtttatttaaacgcttgcttgc---aatggctcgtctgagcactaa-agaaaagacaaaattgtcaaaactttcaacaacggatctcttggttctggcatcgatgaagaacgcagcaaaacgcgataagtaatgtgaattgcagaatttagtgaatcatcaaatctttgaacgcacattgcgcctgccagtattctggcaggcatgcctgtccgagcgtcatttccaccctcaggcgcctttttgcgtctgctgttggggc---tctgcggcctagctgcaggccccgaaagcaagtggcgggctggctggtcggctccgagcgcagt---------aaatt-ttcttcgctttggacgccccggcttgcgccctgccgtaaaagcctt--atttttttaggtt-------------------------------------------------------------------
Graphilbum_translucens_PQ560671_1_NFF1614         ---------cctttttttttttcccttttttaaaaaaaggtaaaagtcgtaacaaggtctccgttggtgaaccagcggagggatcattac-cgagttt-ttaactcccaacccgtgtgaaccataccgacg-tattgctgtcttgttgcttccggccggcggcgcccttgtcagaaggggcgcccgcaaggc-gcctggcgtgc--gcgccag------gggcaccggccggaggtggcaggcacggccattgtttaaaacgcttgcctgat-ttgtggctcgtctgagcaaaaacagaaaagacaaaatagtcaaaactttcaacaacggatctcttggttctggcatcgatgaagaacgcagcaaaacgcgataagtaatgtgaattgcagaatttagtgaatcatcaaatctttgaacgcacattgcgcctgccagtattctggcaggcatgcctgtccgagcgtcatttccaccctcaggcgcc-ttgtgcgcctgccgttggggcttttctgcggcctagccgcaggccccgaaagcgagtggcgggctggctggtcggctccgagcgcagt---------aaacatttcttcgctttggacgccccggcttgcgccctgccgtaaaaagcctttatttttttaggttgacctcggatcaggtaggactacccgctgaacttaactaaaaaagcagggggggaaaaaaaaaggg-
Graphilbum_translucens_PQ560672_1_NFF1615         cggtttccgccttcccggggccccccccttt-----agagtaaaagtcgtaacaaggtctccgttggtgaaccagcggagggatcattac-cgagttt-ttaactcccaacccgtgtgaaccataccgacg-tattgctgtcttgttgcttccggccggcggcgcccttgtcagaaggggcgcccgcaaggc-ccctggcgtgc--gcgccag------gggcaccggccggaggtggcaggcacggccattgtttaaaacgcttgcctgat-ttgtggctcgtctgagcaaaaacagaaaagacaaaatagtcaaaactttcaacaacggatctcttggttctggcatcgatgaagaacgcagcaaaacgcgataagtaatgtgaattgcagaatttagtgaatcatcaaatctttgaacgcacattgcgcctgccagtattctggcaggcatgcctgtccgagcgtcatttccaccctcaggcgcc-ttgtgcgcctgccgttggggcttttctgcggcctagccgcaggccccgaaagcgagtggcgggctggctggtcggctccgagcgcagt---------aaacatttcttcgctttggacgccccggcttgcgccctgccgtaaaaagcctttatttttttaggttgacctcggatcaggtaggactacccgctgaactaagtaaaaattaaagggggggaaaaaaaaaaagc
Graphilbum_sp_PQ560673_1_NFF1626                  aa---ttcttttttt-----ttggggggttttaaaagggagaaaagtcgtaacaaggtctccgttggtgaaccagcggagggatcattat-agagttt-taaactcccaacccgtgtgaaccatacctatgtttttgctattctgttgcttttggccggtggcttcc-tggaaa-cgggcggcccgcaaggttgtcaggcgctc--ctttggggtgtc-gggcgccggccaaaggtagccgttt-ggctgtttatttaaacgcttgcttgc---aatggctcgtctgagcactaa-agaaaagacaaaattgtcaaaactttcaacaacggatctcttggttctggcatcgatgaagaacgcagcaaaacgcgataagtaatgtgaattgcagaatttagtgaatcatcaaatctttgaaccaccattgcgcctgccagtattctggcaggcatgcctgtccgagcgtcatttccaccctcaggcgcctttttgcgtctgctgttggggc---tctgcggcctagctgcaggccccgaaagcaagtggcgggctggctggtcggctccgagcgcagt---------aaatt-ttcttcgctttggacgccccggcttgcgccctgccgtaaaagcctt--atttttttaggttgacctcggatcaggtaggactacccgctgaacttaactaaaaaaagggggggggggaaaaaaacc--
Graphilbum_sp_PQ560674_1_NFF1627                  aa---ttcttttttt-----ttggggggttttaaaagggagaaaagtcgtaacaaggtctccgttggtgaaccagcggagggatcattat-agagttt-taaactcccaacccgtgtgaaccatacctatgtttttgctattctgttgcttttggccggtggcttcc-tggaaa-cgggcggcccgcaaggttgtcaggcgctc--ctttggggtgtc-gggcgccggccaaaggtagccgttt-ggctgtttatttaaacgcttgcttgc---aatggctcgtctgagcactaa-agaaaagacaaaattgtcaaaactttcaacaacggatctcttggttctggcatcgatgaagaacgcagcaaaacgcgataagtaatgtgaattgcagaatttagtgaatcatcaaatctttgaaccaccattgcgcctgccagtattctggcaggcatgcctgtccgagcgtcatttccaccctcaggcgcctttttgcgtctgctgttggggc---tctgcggcctagctgcaggccccgaaagcaagtggcgggctggctggtcggctccgagcgcagt---------aaatt-ttcttcgctttggacgccccggcttgcgccctgccgtaaaagcctt--atttttttaggttgacctcggatcaggtaggactacccgctgaacttaactaaaaaaagggggggggggaaaaaaacc--
Sporothrix_villosa_MW989427_1_SNM185              -----------------------------------------------------------------------------------cccttgc----------------------------gaccatacccatactgt-----tctcgttgcttccggcgggggac-----gggtgg-ggggctgccctcgggct-gcccctcccct------------------cccgcgccgggggcggcgggccctatga-acctttacatctcaaccaca---agaaaaccgtctgagt-------taaaaaaacaaataatcaaaactttcaacaacggatctcttggctctggcatcgatgaagaacgcagcgaaatgcgatacgtaatgtgaattgcagaattcagcgaaccatcgaatctttgaacgcacattgcgcccgccagtattctggcgggcatgcctgtccgagcgtcatttcccccctcacgcgcc-ccgt-tgcgcgctggtgttggggctcctccgcctggcggagggcccctaaagcgagtggcgggcccgtctggcggctccgagcgcagtaccgaacgcaagtt-ctcccctcgcccggacgccccgtcggcgccttgccagcccaaatcg--------------------cgcatgacgtgcaa------------------------------------------------
Sporothrix_villosa_MW989428_1_SNM188              -----------------------------------------------------------------------------------cccttgc----------------------------gaccatacccatactgt-----tctcgttgcttccggcgggggac-----gggtgg-ggggctgccctcgggct-gcccctcccct------------------cccgcgccgggggcggcgggccctatga-acctttacatctcaaccaca---agaaaaccgtctgagt-------taaaaaaacaaataatcaaaactttcaacaacggatctcttggctctggcatcgatgaagaacgcagcgaaatgcgatacgtaatgtgaattgcagaattcagcgaaccatcgaatctttgaacgcacattgcgcccgccagtattctggcgggcatgcctgtccgagcgtcatttcccccctcacgcgcc-ccgt-tgcgcgctggtgttggggctcctccgcctggcggagggcccctaaagcgagtggcgggcccgtctggcggctccgagcgcagtaccgaacgcaagtt-ctcccctcgcccggacgccccgtcggcgccttgccagcccaaatcg--------------------cgcatgacgtgcaa------------------------------------------------
;
END;

begin trees;
	tree tree_1 = [&R] (((((((Graphilbum_fragrans_KY568103_1_CMW43200:0.003972,Graphilbum_fragrans_KY568106_1_CMW44159:2.0E-6)[&label="100/99"]:0.080081,(((Graphilbum_furuicola_MN548906_1_CBS_145836:1.0E-6,Graphilbum_furuicola_MN548907_1_CBS_145813:1.0E-6)[&label="86.1/89"]:0.003092,((Graphilbum_sexdentatum_MN548915_1_CBS_145814[&!rotate=true]:1.0E-6,Graphilbum_crescericum_MN548925_1_CBS_130864[&!rotate=true]:0.001989)[&label="44.5/57",!rotate=true]:0.00159,((((((Graphilbum_crescericum_MN548927_1_CBS_145820:1.0E-6,(Graphilbum_sp__PQ560673_1_NFF1626:1.0E-6,Graphilbum_sp__PQ560674_1_NFF1627:1.0E-6)[&label="100/100",!rotate=false]:0.047198)[&label="0/3",!rotate=true]:1.0E-6,Graphilbum_crescericum_MN548932_1_CBS_145823:1.0E-6)[&label="0/3"]:1.0E-6,Graphilbum_crescericum_MN548928_1_CBS_145821:1.0E-6)[&label="0/8",!rotate=false]:1.0E-6,Graphilbum_niveum_MW989417_1_SNM100[&!rotate=false]:1.0E-6)[&label="0/54",!rotate=false]:0.001625,Graphilbum_niveum_MW989418_1_SNM145:1.0E-6)[&label="0/75"]:1.0E-6,Graphilbum_crescericum_MN548929_1_CBS_145824:1.0E-6)[&label="80.6/65",!rotate=false]:0.001608)[&label="73/55",!rotate=true]:0.001739)[&label="88.8/78"]:0.01124,(Graphilbum_interstitiale_MN548909_1_CBS_145816:1.0E-6,Graphilbum_interstitiale_MN548910_1_CBS_145817:1.0E-6)[&label="99.2/100"]:0.028079)[&label="100/100"]:0.077191)[&label="86/69"]:0.015908,Graphilbum_sparsum_MN548924_1_CBS_405_77:0.033506)[&label="97.2/51"]:0.023678,(Graphilbum_carpaticum_KY568116_1_CBS_145835:1.0E-6,Graphilbum_carpaticum_MN548903_1_CBS_145837:1.0E-6)[&label="77.4/100"]:0.004886)[&label="33.1/27"]:0.008517,(Graphilbum_curvidentis_KY568110_1_49aKFJD:0.001922,Graphilbum_curvidentis_KY568111_1_CBS_145832:1.0E-6)[&label="99.7/100"]:0.027941)[&label="45.6/34"]:0.021653,((Graphilbum_acuminatum_MN548899_1_CBS_145811:1.0E-6,Graphilbum_acuminatum_MN548902_1_CBS_145828:1.0E-6)[&label="69.1/94"]:0.001107,(((Graphilbum_translucens_MW989414_1_SNM101:1.0E-6,(Graphilbum_translucens_MW989416_1_SNM144:1.0E-6,Graphilbum_translucens_PQ560671_1_NFF1614:3.0E-6)[&label="0/25"]:1.0E-6)[&label="0/27"]:1.0E-6,Graphilbum_translucens_MW989415_1_SNM104:1.0E-6)[&label="72.6/78"]:0.017139,Graphilbum_translucens_PQ560672_1_NFF1615:0.027433)[&label="99.8/93"]:0.03437)[&label="0/73"]:0.003448)[&label="100/100"]:0.984428,Sporothrix_villosa_MW989427_1_SNM185:1.0E-6,Sporothrix_villosa_MW989428_1_SNM188:1.0E-6);
end;
