# Supplementary material for: ﻿Ophiostomatoid fungi associated with Hylurgus ligniperda, including six new species from eastern China
Source: IMA Fungus. 2025 Oct 28;16:e169382. doi: 10.3897/imafungus.16.169382 (PMC12587175; doi:10.3897/imafungus.16.169382)
Supplement: Supplementary material 24 — ML tree of Graphilbum generated from the TEF1-α sequence data [file imafungus-16-e169382-s024.nexus]

#NEXUS
[ TITLE ]
BEGIN TAXA;
       DIMENSIONS NTAX=30;
       TAXLABELS
             Graphilbum_fragrans_KY568494_1_CMW43200
             Graphilbum_fragrans_KY568497_1_CMW44159
             Graphilbum_curvidentis_KY568501_1_49aKFJD
             Graphilbum_curvidentis_KY568502_1_CBS_145832
             Graphilbum_acuminatum_MN548949_1_CBS_145811
             Graphilbum_acuminatum_MN548952_1_CBS_145828
             Graphilbum_carpaticum_MN548956_1_CBS_145835
             Graphilbum_carpaticum_MN548957_1_CBS_145837
             Graphilbum_furuicola_MN548960_1_CBS_145836
             Graphilbum_furuicola_MN548961_1_CBS_145813
             Graphilbum_interstitiale_MN548963_1_CBS_145816
             Graphilbum_interstitiale_MN548964_1_CBS_145817
             Graphilbum_sexdentatum_MN548968_1_CBS_145814
             Graphilbum_sparsum_MN548977_1_CBS_405_77
             Graphilbum_crescericum_MN548978_1_CBS_130864
             Graphilbum_crescericum_MN548980_1_CBS_145820
             Graphilbum_crescericum_MN548981_1_CBS_145821
             Graphilbum_crescericum_MN548982_1_CBS_145824
             Graphilbum_crescericum_MN548985_1_CBS_145823
             Graphilbum_translucens_MZ019544_1_SNM101
             Graphilbum_translucens_MZ019545_1_SNM104
             Graphilbum_translucens_MZ019546_1_SNM144
             Graphilbum_niveum_MZ019547_1_SNM100
             Graphilbum_niveum_MZ019548_1_SNM145
             Sporothrix_villosa_MZ853077_1_SNM185
             Sporothrix_villosa_MZ853078_1_SNM188
             Graphilbum_translucens_PQ672874_1_NFF1614
             Graphilbum_translucens_PQ672875_1_NFF1615
             Graphilbum_sp_PQ672876_1_NFF1626
             Graphilbum_sp_PQ672877_1_NFF1627
;
END;
BEGIN CHARACTERS;
       DIMENSIONS NCHAR=1147;
       FORMAT MISSING=? GAP=- MATCHCHAR=. datatype=nucleotide;
MATRIX

Graphilbum_fragrans_KY568494_1_CMW43200           -------------cgagaag-------------------gttagtcttcctgcgttttctgcccatttcctccac-----ttgcattcttttctgtcc------------------------------attccctctgctttg-gcagcctcttttccgcccattcccatt-cccactgcccaat-----tgttggccaggcaaaaaa--ctttttttttagcccg-ttattctgccacctcacacgcgctacgcctctg---cccctccccctccag--caaaaataaaat-aaagtgggg-tggaggg---------gtatccctgtagaggcc-----------tgaacctctg-ttttgggc------------------------------------------------gctgtgcacgggcctct-----------------------------cctccacccactatcactcgctccagcg-----------------------------------------------------------------------------cataccatatctc--------agattgctggacattcgctaaccccc--cacaggaagctgctgagctgggcaagggctccttcaagtacgcatgggttcttgacaagctcaaggccgagcgtgagcgcggtatcaccattgacattgctctgtggaagttcgagactcccaagtactatgtcacggtcattggtacgtttgacaccgcata--ttcctttttcgttctccttgcatctca------------------------------------------------ctaac-aaaacagacgcccc---------------------------------------------------------------------------------------------------------------------------------------------------------------------------------------------------------------------------------------------------------------------------------
Graphilbum_fragrans_KY568497_1_CMW44159           -------------cgagaag-------------------gttagtcttcctgcgttttctgcccatttcctccac-----ttgcattcttttctgtcc------------------------------attccctctgctttg-gcagcctcttttccgcccattcccatt-cccactgcccaat-----tgttggccaggcaaaaaa--ctttttttttagcccg-ttattctgccacctcacacgcgctacgcctctg---cccctccccctccag--caaaaataaaat-aaagtgggg-tggaggg---------gtatccctgtagaggcc-----------tgaacctctg-ttttgggc------------------------------------------------gctgtgcacgggcctct-----------------------------cctccacccactatcactcgctccagcg-----------------------------------------------------------------------------cataccatatctc--------agattgctggacattcgctaaccccc--cacaggaagctgctgagctgggcaagggctccttcaagtacgcatgggttcttgacaagctcaaggccgagcgtgagcgcggtatcaccatcgacattgctctgtggaagttcgagactcccaagtactatgtcacggtcattggtacgtttgacaccgcata--ttcctttttcgttctccttgcatctca------------------------------------------------ctaac-aaaacagacgccc----------------------------------------------------------------------------------------------------------------------------------------------------------------------------------------------------------------------------------------------------------------------------------
Graphilbum_curvidentis_KY568501_1_49aKFJD         --------------gagaag-------------------gtcagt------------------------------------cacttctctttttttc------------------------------gaaatcattcttttca-cctcactttttctcgctcccttgtcgaaaatgttttttttt--------tggccaaaaaaaaaa-----cttttttagtctactcgttctgtcgcct-------------gcccct-cttcccttcccctctag--ccat----ttttaaaagtggggatggaggggcactg---gcatacctgcctttc--------------atctcactt-tttagtctggcc--------------------------------------------agcgtgcacggtccatt------------------------------------ccccaaacacgtgcctcactacagcctcatcgc----------------------------------------------------------------ccatgtcatcaact--------gttcaccgaaacggctgctaactctc--aacaggaagccgctgagctgggcaagggctccttcaagtacgcatgggtgcttgacaagctcaaggccgagcgtgagcgcggtatcaccatcgatattgccctctggaagttcgagacccccaagtactatgtcaccgtcattggtaggtttttttttctttttatctctcttgatctctcttgtcttattc-----------------------------------------acttgtactaacacctccagacgccccc--------------------------------------------------------------------------------------------------------------------------------------------------------------------------------------------------------------------------------------------------------------------------------
Graphilbum_curvidentis_KY568502_1_CBS_145832      --------------gagaag-------------------gtcagt------------------------------------cacttcgctttttttc------------------------------gaaatcgttcttttca-cctcactttttctcgctcccttgtcgaaaatgttttttttt--------tggccagaaaaaaac-----tttttttagtctactcgttctgtcgcct-------------acccct-cttcccttcccctctag--ccat----tttt-aaagtggagatggaggggcactg---gcatccctgcctttcctgcc--------tatctcactt-tttagtctggcc--------------------------------------------agtgtgcacggaccatt------------------------------------acccaaacacgtgcctcactacagcctcatcg------------------------------------------------------------------catgtcatcaact--------gttcacttaaacggctgctaactctc--aacaggaagccgctgagctgggcaagggctccttcaagtacgcgtgggtgcttgacaagctcaaggccgagcgtgagcgcggtatcactatcgatattgccctctggaagttcgagacccccaagtactatgtcaccgtcattggtaggtttttttttctttt--tttatctcgatctctcttgtcttattc-----------------------------------------acttgtactaacacctccagacgcccccggccat--------------------------------------------------------------------------------------------------------------------------------------------------------------------------------------------------------------------------------------------------------------------------
Graphilbum_acuminatum_MN548949_1_CBS_145811       catcgagaagttc-gagaag-------------------gtcagtttgcgactgct-----------------------gggactaccctttgttctcgactacc----------------------cctcattttttcattt-tttcattcatatttcactcgtttccct-catttctacccaa-----cttcgctctggaaaaaaa----acttttttagccca---tcactgcctctggcg----------ctactg-cccctcttcccctccaagttga-----tttt-aaagtgggg-tggaggggcaact--cgcacccctgctttcact------------gccttatca-ctggaccc------------------------------------------------gtcgtgcacggaccaga----------acacagcaccatcccccttccgccagcctcgttc-----tttgga-accactcccttccgccagcctcgtttttcgaaaccatttccact----------------------------------ttaagaaccactc--------cccagtcggaaccgctgctaactccc--aacaggaagctgctgagctgggcaagggctccttcaagtacgcatgggtgcttgacaagctcaaggccgagcgtgagcgcggtatcaccattgacatcgccctctggaagttcgagacccccaagtactacgtcaccgtcattggtatgctcctgctgttctc--ttctcgcttttgt---------------------------------------------------tagactgttttctgactttcccagacgcccctggccatcgtgacttcatcaagaacatgatcactggtacctcccaggccgactgcgccattctcatcattgccgccggtactggtgagttcgaggctggtatctccaaggatggccagactcgtgagcacgccctgctggcctacaccctgggt-----------------------------------------------------------------------------------------------------------------------
Graphilbum_acuminatum_MN548952_1_CBS_145828       ----------------------------------------------------tgct-----------------------gggactaccctttgttctcgactacc----------------------cctcattttttcattt-tttctttcatatttcactcgtttccct-catttctacccaa-----cttcgctctggaaaaaaa----acttttttagccca---tcactgcctctggcg----------ctactg-cccctcttcccctccaagttga-----tttt-aaagtgggg-tggaggggcaact--cgcacccctgctttcact------------gccttatca-ctggaccc------------------------------------------------gtcgtgcacggaccaga----------acacagcaccatcccccttccgccagcctcgttc-----tttgga-accactcccttccgccagcctcgttcttcgaaaccatttcccct----------------------------------ttaagaaccactc--------cccagtcggaaccgctgctaactccc--aacaggaagctgctgagctgggcaagggctccttcaagtacgcatgggtgcttgacaagctcaaggccgagcgtgagcgcggtatcaccattgacatcgccctctggaagttcgagacccccaagtactacgtcaccgtcattggtatgctcctgctgttttc--ttctcgctgcttt---------------------------------------------------tagactgttttctgactttcccagacgcccctggccatcgtgacttcatcaagaacatgatcactggtacctcccaggccgactgcgccattctcatcattgccgccggtactggtgagttcgaggctggtatctccaaggatggccagactcgtgagcacgccctgctggcctacaccctgggtgtccggcagctcattgtcgccatcaacaagatggacaccacc-----------------------------------------------------------------------------
Graphilbum_carpaticum_MN548956_1_CBS_145835       -------gcgttc-------------------------------------------------acagctgctttcc-----tcacatccttttgcgttcc------------------------------agctgctttcctca-catcccttttttcctgcacttctgcccaaatggtgccctgcaaaaaaggtgccctgcaaaaaaa-----cttttttagtcca-tcactctgccacta-------------cgtctg-cccctcttcccctccag--caga----tttt-aaagtgggg-tggaggggctact----tatccctgcctgctgc----------ccatctcactt-tttggtctggccga---------------------------------------cccatcgtgcacggacccct------------------------------------tgtgcaccacatcctctctcacacttccatcg-----------------------------------------------------------------------------cc--------aacctctggaatccgtgctaaccctc--aacaggaagccgctgagctgggcaagggctccttcaagtacgcatgggtgcttgacaagctcaaggccgagcgtgagcgcggtatcaccatcgatatcgccctctggaagttcgagacccccaagtactatgtcaccgtcattggtaggtttcttgtcttacc--gccatggcaatctgcc------------------------------------------gatgactgagccgacgactgac-ttcacagacgcccccggccatcgtgacttcatcaagaacatgatcactggtacctc---------------------------------------------------------------------------------------------------------------------------------------------------------------------------------------------------------------------------------------
Graphilbum_carpaticum_MN548957_1_CBS_145837       -------gcgttc-------------------------------------------------acagctgctttcc-----tcacatccttttgcgttcc------------------------------agctgctttcctca-catcccttttttcctgcacttctgcccaaatggtgccctgcaaaaaaggtgccctgcaaaaaaa-----cttttttagtcca-tcactctgccacta-------------cgtctg-cccctcttcccctccag--caga----tttt-aaagtgggg-tggaggggctact----tatccctgcctgctgc----------ccatctcactt-tttggtctggccga---------------------------------------cccatcgtgcacggacccct------------------------------------tgtgcaccacatcctctctcacacttccatcg-----------------------------------------------------------------------------cc--------aacctctggaatccgtgctaaccctc--aacaggaagccgctgagctgggcaagggctccttcaagtacgcatgggtgcttgacaagctcaaggccgagcgtgagcgcggtatcaccatcgatatcgccctctggaagttcgagacccccaagtactatgtcaccgtcattggtaggtttcttgtcttacc--gccatggcaatctgcc------------------------------------------gatgactgagccgacgactgac-ttcacagacgcccccggccatcgtgacttcatcaagaacatgatcactggtacctc---------------------------------------------------------------------------------------------------------------------------------------------------------------------------------------------------------------------------------------
Graphilbum_furuicola_MN548960_1_CBS_145836        catcgagaagttc-gagaag-------------------gtcagt------------------------------------tctttttctttattccc--------------------------------------ctctcaa-actcacttccgtcgcacttcccccc----aaagttggctgc-----cgtcaccatggcaaaaaagtttttttttttagcctggttattctgccacttcgc----------gcgttg-cccctcttcccctctca--gga------taa-taagtggag-tggaggggcagcca-taccctcccatctgcact------------attacactcttatctgcct-----------------------------------------------tttgcgcacaaaccacc----------tgtgatcttcacccaagggccccaagccccggtcacatgtccaaacaacgctgcatatcatcctcgtc----------accacttcctctcat------------------------------cgctatcttcatttttaattttctcatctcccttccatgctaaccccc--aacaggaagctgccgaactcggcaagggttccttcaagtacgcatgggttcttgacaagctcaaggccgagcgtgagcgcggtatcaccatcgatatcgctctctggaagttcgagaccccgagatactacgtcaccgtcattggtacgttgtctttttttct--cttttctacattttttctccctatt---------------------------------------tgaactgccatctaacaaccccagacgcccccggccatcgtgacttcatcaagaacatgatcactggtacctcgcaggccgactgcgccattcttatcattgccgctggtactggtgagttcaaggctggtatctccaaggatggccagactcgtgagcacgctctgctggcctacaccctgggcgtccggcagctcattgtcgccatcaacaagatggacaccaccaagtggtccgaggaccgctacaaggagatcatcaaggagacctccaacttcatcaa---------------------
Graphilbum_furuicola_MN548961_1_CBS_145813        catcgagaagttc-gagaag-------------------gtcagt------------------------------------tctttttctttattccc--------------------------------------ctctcaa-actcacttccgtcgcacttcccccc----aaagttggctgc-----cgtcaccatggcaaaaaagtttttttttttagcctggttattctgccacttcgc----------gccttg-cccctcttcccctctca--gga------taa-taagtggag-tggaggggcagcca-taccctcccatctgcact------------attacactcttatctgcct-----------------------------------------------tttgcgcacagaccacc----------tgtgatcttcacccaagggccccaagccccggtcacatgtccaaacaacgctgcatatcatcctcgtc----------accacttcctctcat------------------------------cgctatcttcatttttaattttctcatctcccttccatgctaaccccc--aacaggaagctgccgaactcggcaagggttccttcaagtacgcatgggttcttgacaagctcaaggccgagcgtgagcgcggtatcaccatcgatatcgctctctggaagttcgagaccccgagatactacgtcaccgtcattggtacgttgtctttttttct--cttttctacattttttctccctatt---------------------------------------tgaactgccatctaacaaccccagacgcccccggccatcgtgacttcatcaagaacatgatcactggtacctcgcaggccgactgcgccattcttatcattgccgctggtactggtgagttcaaggctggtatctccaaggatggccagactcgtgagcacgctctgctggcctacaccctgggcgtccggcagctcattgtcgccatcaacaagatggacaccaccaagtggtccgaggaccgctacaaggagatcatca-------------------------------------------
Graphilbum_interstitiale_MN548963_1_CBS_145816    ----gagaagttc-gagaag-------------------gttagt------------------------------------ttttttctttcattttcccttg-----------------------gaaacgccattccagcattttcactctcggcgctccttttccctcaaaaatttggccgc-----cgtcgccatggcaaaaaa---aagttttttagcaccattattctgccacttcgc----------gccttg-cccctcctcccctccca--caag----tttt-aaagtgggg-tggaggggcagccgtatccctcccatctgcact------------attacactc-tatctacc------------------------------------------------ttggggcacggaccact----------agcgatcttca--------ccccaagccccggtcacatgtccaaattctactgcatctcatctacctg----------gccactatccacagc------------------------------gctcatcttcattt------------------gccaatgctaaccccccacacaggaagctgctgagctcggcaagggttccttcaagtacgcatgggttcttgacaagctcaaggccgagcgtgagcgcggtatcaccatcgatatcgctctctggaagttcgagacccccagatactacgtcaccgtcattggtatgtttttttctttttt--tttctcttctctttttctctttttttctcttttcttttctcttttctttttctcttcaaatctctcaaaccccttttaacacctccagacgcccccggccatcgtgacttcatcaagaacatgatcactggtacctcccaggccgactgcgccattctcatcattgccgctggtactggtgagttcgaggctggtatctccaaggatggccagactcgtgagcacgctctgctggcctacaccctgggtgtccggcagctcattgtcgccatcaacaagatggacaccaccaagtggtccgaggaccgctacaaggagatcatcaaggagacctccaacttcatcaagaaggtcggctacaacccc--
Graphilbum_interstitiale_MN548964_1_CBS_145817    ------------------ag-------------------gttagt------------------------------------ttttttctttcattttcccttg-----------------------gaaacgccattccagcattttcactctcggcgctccttttccctcaaaaatttggccgc-----cgtcgccatggcaaaaaa---aagttttttagcaccattattctgccacttcgc----------gccttg-cccctcctcccctccca--caag----tttt-aaagtgggg-tggaggggcagccgtatccctcccatctgcact------------attacactc-tatctacc------------------------------------------------ttggggcacggaccact----------agcgatcttca--------ccccaagccccggtcacatgtccaaattctactgcatctcatctacctg----------gccactatccacagc------------------------------gctcatcttcattt------------------gccaatgctaaccccccacacaggaagctgctgagctcggcaagggttccttcaagtacgcatgggttcttgacaagctcaaggccgagcgtgagcgcggtatcaccatcgatatcgctctctggaagttcgagacccccagatactacgtcaccgtcattggtatgtttttttctttttt--tttctcttctctttttctctttttttctcttttcttttctcttttctttttctcttcaaatctctcaaaccccttttaacacctccagacgcccccggccatcgtgacttcatcaagaacatgatcactggtacctcccaggccgactgcgccattctcatcattgccgctggtactggtgagttcgaggctggtatctccaaggatggccagactcgtgagcacgctctgctggcctacaccctgggtgtccggcagctcattgtcgccatcaacaagatggacaccaccaagtggtccgaggaccgctacaaggagatcatc--------------------------------------------
Graphilbum_sexdentatum_MN548968_1_CBS_145814      ------------------ag-------------------gtcagt------------------------------------cattttcgccttt-----------------------------------gatgcgttttagca-cttcacttccatcgcacttttcccccc-aaaattgggctgc-----cgtcgccatggcaaaaag--atttttctttagcctggtttttctgccacttcgc----------gccttg-cccctcttcccctccca--taa-----tttt-taagtgggg-tggaggggcagcc---gccctcccatctgcact------------atttcactc-tatctgcc------------------------------------------------ttggcgcacggaccatgtgaccggggttgggggccctcaccaagggcctcaagccccggtcacatgtccaatcttggctgcatctcatccaccacctc------atcgccctcttcgccc------------------------------tcttcgcttcgtct-----------ttggatctctcatgctaaccccc--aataggaagccgccgaactcggcaagggttccttcaagtacgcatgggttcttgacaagctcaaggccgagcgtgagcgcggtatcaccatcgatatcgctctctggaagttcgagaccccgagatactacgtcaccgtcattggtatgccttttttctctgc--attttctcccttgtctttaccttgctttctct----------------------------------gaacacagtctaacaacgtcagatgcccccggccatcgtgacttcatcaagaacatgatcactggtacctcgcaggccgactgcgccattctcatcattgccgctggtactggtgagttcgaggctggtatctccaaggatggccagactcgtgagcacgctctgctggcctacaccctgggtgtccggcagctcattgtcgccatcaacaagatggacaccaccaagtggtccgaggaccgctacaaggagatcatca-------------------------------------------
Graphilbum_sparsum_MN548977_1_CBS_405_77          ---------gttc-gagaag-------------------gtcagtttgcgtcttctttcgctacacttttactacacaaaccgcttctctacacctgccacttt----------------tgacacggaaaactttttttttc-cccatttcttccttgccct---------------------------ggcaacttgggcagcaaagtttttttctttagcccagctgcttccattctacgc------tacgcttttg-cccctcttcccctccag--caa-----attt-aaagtgggg-tggaggggcatag---gcatccctgcctttgctgcccacctgcattttccattt-tctacccc------------------------------------------------atcgtgcacagaccacttctccctgg-tcgcatcgtca--------cacgtgccctcagtcacat-ctcagtcacatgcatatcattctgctcccgctctccatctccactctccgc----------------------------------tctccgctccgct--------gttaccctggtctgttgctaactccc-ccacaggaagccgccgagctgggcaagggctccttcaagtacgcatgggtgctggacaaactcaaggctgagcgtgagcgcggtatcaccattgatatcgctctgtggaagtttgagactccccgctactatgtcaccgtcattggtatgtttagctcttttgc--cctgttctgccctgttctgccctgttccgccttgatgtggttcttgtccgtta----ttacggccttttttttctctaacaaccccagacgccccgggccatcgtgatttcatcaagaacatgat---------------------------------------------------------------------------------------------------------------------------------------------------------------------------------------------------------------------------------------------------
Graphilbum_crescericum_MN548978_1_CBS_130864      catcgagaagttc-gagaag-------------------gtcagt------------------------------------catttttcgcttccctctt---------------------------gaattgctttttagca-cttcacttccgtcgcacttttccccca-aaaacttggctgc-----cgtcgccatggcaaag----ttttttctctagcctggtttttctgccacttcgc----------gccttg-cccctcttcccctccca--taa-----tttt-taagtgggg-tggaggggcagcc---gccctcccatctgcact------------attacactc-tatctgcc------------------------------------------------ttggcgcacggaccata----------tgtgatcttcacacaagggccccaagccccggtcacatgtccaaactccgctgcatctca------------------tcaacacattctcac------------------------------tgccatattcattt-----------attgatctcccatgctaaccccc--aacaggaagccgccgaactcggcaagggttccttcaagtacgcatgggttcttgacaagctcaaggccgagcgtgagcgcggtatcaccattgatatcgctctctggaagttcgagaccccgagatactacgtcaccgtcattggtatgtttaccttgctttc--tctgcatttgtctcttctctttgtctctc--t------------------------------gatgaactgtcgtctaacaactccagatgcccccggccatcgtgactttatcaagaacatgatcactggtacctcc--------------------------------------------------------------------------------------------------------------------------------------------------------------------------------------------------------------------------------------
Graphilbum_crescericum_MN548980_1_CBS_145820      catcgagaagttc-gagaag-------------------gtaagt------------------------------------catttttcgcttccctctt---------------------------gaattgctttttagca-cttcacttccgtcgcacttttccccca-aaaacttggctgc-----cgtcgccatggcag-------tttttctctagcctggtttttctgccacttcgc----------gccttg-cccctcttcccctccca--taa-----tttt-taagtgggg-tggaggggcagcc---gccctcccatctgcact------------attacactc-catctgcc------------------------------------------------ttggcgcacggaccata----------tatgatcttcacccaaggg--ccaagccccggtcacatgtccaaactccgctgcatctcatcc---------------tcagcacattctcat------------------------------tgccatcttcattt-----------attgatctcccatgctaaccccc--aacaggaagccgccgaactcggcaagggttccttcaagtacgcatgggttcttgacaagctcaaggccgagcgtgagcgcggtatcaccattgatatcgctctctggaagttcgagaccccgagatactacgtcaccgtcattggtatgtttaccttgcttcc--tctgcatttgtctcttctctttgtctctcttt------------------------------gatgaactgtcgtctaacaactccagatgcccccggccatcgtgactttatcaagaacatgattactggtacctcgcaggccgactgcgccattctcatcattgccgctggtactggtgagttcgaggctggtatctccaaggatggccagactcgtgagcacgctctgctggcctacaccctgggtgtccggcagctcattgtcgccatcaacaagatggacaccaccaagtggtccgaggaccgctacaaggagatcatcaaggagacctccaacttcatcaataatgtcggctacaacccc--
Graphilbum_crescericum_MN548981_1_CBS_145821      catcgagaagttc-gagaag-------------------gtcagt------------------------------------catttttcgcttccctctt---------------------------gaattgctttttagca-cttcacttccgtcgcacttttccccca-aaaacttggctgc-----cgtcgccatggcaaag----ttttttctctagcctggtttttctgccacttcgc----------gccttg-cccctcttcccctccca--taa-----tttt-taagtgggg-tggaggggcagcc---gccctcccatctgcact------------attacactc-catctgcc------------------------------------------------ttggcgcacggaccata----------tgtgatcttcacccaagggccccaagccccggtcacatgtccaaactccgctgcatctcatcc---------------tcagcacattctcat------------------------------tgccatcttcattt-----------attgatctcccatgctaaccccc--aacaggaagccgccgaactcggcaagggttccttcaagtacgcatgggttcttgacaagctcaaggccgagcgtgagcgcggtatcaccattgatatcgctctctggaagttcgagaccccgagatactacgtcaccgtcattggtatgtttaccttgctttc--tctgcatttgtctcttctctttgtctctcttt------------------------------gatgaactgtcgtctaacaactccagatgcccccggccatcgtgactttatcaagaacatgatcactggtacctcaca------------------------------------------------------------------------------------------------------------------------------------------------------------------------------------------------------------------------------------
Graphilbum_crescericum_MN548982_1_CBS_145824      -----------------aag-------------------gtcagt------------------------------------catttttcgcttccctctt---------------------------gaattgctttttagca-cttcacttccgtcgcacttttccccca-aaaacttggctgc-----cgtcgccatggcag-------tttttctctagcctggtttttctgccacttcgc----------gccttg-cccctcttcccctccca--taa-----tttt-taagtgggg-tggaggggcagcc---gccctcccatctgcact------------attacactc-catctgcc------------------------------------------------ttggcgcacggaccata----------tgtgatcttcacccaaggg--ccaagccccggtcacatgtccaaactccgctgcatctcatcc---------------tcagcacattctcat------------------------------tgccatcttcattt-----------attgatctcccatgctaaccccc--aacaggaagccgccgaactcggcaagggttccttcaagtacgcatgggttcttgacaagctcaaggccgagcgtgagcgcggtatcaccattgatatcgctctctggaagttcgagaccccgagatactacgtcaccgtcattggtatgtttaccttgcttcc--tctgcatttgtctcttctctttgtctctcttt------------------------------gatgaactgtcgtctaacaactccagatgcccccggccatcgtgactttatcaagaacatgattactggtacctcgcaggccgactgcgccattctcatcattgccgctggtactggtgagttcgaggctggtatctccaaggatggccagactcgtgagcacgctctgctggcctacaccctgggtgtccggcagctcattgtcgccatcaacaagatggacaccactaagtggtccgaggaccgctacaaggagatcatcaaggagacctccaacttcatcaagaaggtcggctacaacccc--
Graphilbum_crescericum_MN548985_1_CBS_145823      catcgagaagttc-gagaag-------------------gtcagt------------------------------------catttttcgcttccctctt---------------------------gaattgctttttagca-cttcacttccgtcgcacttttccccca-aaaacttggctgc-----cgtcgccatggcaaag----ttttttctctagcctggtttttctgccacttcgc----------gccttg-cccctcttcccctccca--taa-----tttt-taagtgggg-tggaggggcagcc---gccctcccatctgcact------------attacactc-catctgcc------------------------------------------------ttggcgcacggaccata----------tgtgatcttcacccaagggccccaagccccggtcacatgtccaaactccgctgcatctcatcc---------------tcagcacattctcat------------------------------tgccatcttcattt-----------attgatctcccatgctaaccccc--aacaggaagccgccgaactcggcaagggttccttcaagtacgcatgggttcttgacaagctcaaggccgagcgtgagcgcggtatcaccattgatatcgctctctggaagttcgagaccccgagatactacgtcaccgtcattggtatgtttaccttgctttc--tctgcatctgtctcttctctttgtctctcttt------------------------------gatgaactgtcgtctaacaactccagatgcccccggccatcgtgactttatcaagaacatgatcactggtacctcaca------------------------------------------------------------------------------------------------------------------------------------------------------------------------------------------------------------------------------------
Graphilbum_translucens_MZ019544_1_SNM101          -------------------g-------------------gtcagtttgcgactgct-----------------------gggactaccctttgttctcg---acc----------------------cctcctttttttcata-tttcactcgtttt-ccctcatttctac--ccaactacccaa-----ctttgcactggaaaaaaa--aactttttctagccca---tcactgcctctggcg----------ctactgccccctcttcccctccaagttgat----tttt-aaagtgggg-tggaggggcaact--cgcatccctgctttcact------------gccttatca-ctggaccc------------------------------------------------gtcgtgcacggaccaga----------acacagcaccatcccccttccgccagcctcgttg-----cttgaattactccccctttcgccagcctcgttcttcggaaccactctcccttccgccagcctcgttttatttgaaaccacttcccttcagaaccactc--------cccagtcagaaccgctgctaactccc--aacaggaagctgctgagctgggcaagggctccttcaagtacgcatgggtgcttgacaagctcaaggccgagcgtgagcgcggtatcaccattgacatcgccctctggaagttcgagacccccaagtactacgtcaccgtcattggtacgctcctgctgttctc--ttctcgctttcgt---------------------------------------------------tggactgttttctgactttcccagacgcc-----------------------------------------------------------------------------------------------------------------------------------------------------------------------------------------------------------------------------------------------------------------------------------
Graphilbum_translucens_MZ019545_1_SNM104          -------------------g-------------------gtcagtttgcgactgct-----------------------gggactaccctttgttctcg---acc----------------------cctcctttttttcata-tttcactcgtttt-ccctcatttctac--ccaactacccaa-----ctttgcactggaaaaaaa--aactttttctagccca---tcactgcctctggcg----------ctactgccccctcttcccctccaagttgat----tttt-aaagtgggg-tggaggggcaact--cgcatccctgctttcact------------gccttatca-ctggaccc------------------------------------------------gtcgtgcacggaccaga----------acacagcaccatcccccttccgccagcctcgttg-----cttgaattactccccctttcgccagcctcgttcttcggaaccactctcccttccgccagcctcgttttatttgaaaccacttcccttcagaaccactc--------cccagtcagaaccgctgctaactccc--aacaggaagctgctgagctgggcaagggctccttcaagtacgcatgggtgcttgacaagctcaaggccgagcgtgagcgcggtatcaccattgacatcgccctctggaagttcgagacccccaagtactacgtcaccgtcattggtacgctcctgctgttctc--ttctcgctttcgt---------------------------------------------------tggactgttttctgactttcccagacgcc-----------------------------------------------------------------------------------------------------------------------------------------------------------------------------------------------------------------------------------------------------------------------------------
Graphilbum_translucens_MZ019546_1_SNM144          -------------------g-------------------gtcagtttgcgactgct-----------------------gggactaccctttgttctcg---acc----------------------cctcctttttttcata-tttcactcgtttt-ccctcatttctac--ccaactacccaa-----ctttgcactggaaaaaaa--aactttttctagccca---tcactgcctctggcg----------ctactgccccctcttcccctccaagttgat----tttt-aaagtgggg-tggaggggcaact--cgcatccctgctttcact------------gccttatca-ctggaccc------------------------------------------------gtcgtgcacggaccaga----------acacagcaccatcccccttccgccagcctcgttg-----cttgaattactccccctttcgccagcctcgttcttcggaaccactctcccttccgccagcctcgttttatttgaaaccacttcccttcagaaccactc--------cccagtcagaaccgctgctaactccc--aacaggaagctgctgagctgggcaagggctccttcaagtacgcatgggtgcttgacaagctcaaggccgagcgtgagcgcggtatcaccattgacatcgccctctggaagttcgagacccccaagtactacgtcaccgtcattggtacgctcctgctgttctc--ttctcgctttcgt---------------------------------------------------tggactgttttctgactttcccagacgcc-----------------------------------------------------------------------------------------------------------------------------------------------------------------------------------------------------------------------------------------------------------------------------------
Graphilbum_niveum_MZ019547_1_SNM100               -------------------g-------------------gtcagt------------------------------------cctttttcgcttccctctt---------------------------gaattgctttttagca-cttcacttccgtcgcactttctccccc-aaaacttggctgc-----cgtcgccatggcaaag----ttttttctctagcctggtttttctgccacttcgc----------gccttg-cccctcttcccct-cca--taa-----tttt-taagtgggg-tggaggggcagcc---gccctcccatctgcact------------attacactc-tatctgcc------------------------------------------------ttggcgcacagaccata----------tatgatcttcacccaagggccccaagccccggtcacatgtccaaactccgctgcatctcatcc---------------tcagcacattctcat------------------------------tgccatcttcattt-----------attgatctcccatgctaaccccc--aacaggaagccgccgaactcggcaagggttccttcaagtacgcatgggttcttgacaagctcaaggccgagcgtgagcgcggtatcaccattgatatcgctctctggaagttcgagaccccgagatactacgtcaccgtcattggtatgtttaccttgctttc--tctgcatttgtcttttctctttgtctcttttt------------------------------gatgaactgtcgtctaacaactccagatgcc-----------------------------------------------------------------------------------------------------------------------------------------------------------------------------------------------------------------------------------------------------------------------------------
Graphilbum_niveum_MZ019548_1_SNM145               -------------------g-------------------gtcagt------------------------------------cctttttcgcttccctctt---------------------------gaattgctttttagca-cttcacttccgtcgcactttctccccc-aaaacttggctgc-----cgtcgccatggcaaag----ttttttctctagcctggtttttctgccacttcgc----------gccttg-cccctcttcccct-cca--taa-----tttt-taagtgggg-tggaggggcagcc---gccctcccatctgcact------------attacactc-tatctgcc------------------------------------------------ttggcgcacagaccata----------tatgatcttcacccaagggccccaagccccggtcacatgtccaaactccgctgcatctcatcc---------------tcagcacattctcat------------------------------tgccatcttcattt-----------attgatctcccatgctaaccccc--aacaggaagccgccgaactcggcaagggttccttcaagtacgcatgggttcttgacaagctcaaggccgagcgtgagcgcggtatcaccattgatatcgctctctggaagttcgagaccccgagatactacgtcaccgtcattggtatgtttaccttgctttc--tctgcatttgtctcttctctttgtctcttttt------------------------------gatgaactgtcgtctaacaactccagatgcc-----------------------------------------------------------------------------------------------------------------------------------------------------------------------------------------------------------------------------------------------------------------------------------
Sporothrix_villosa_MZ853077_1_SNM185              a-----cccgttttgaaaagtatttgagactcgtttcctgccatt-tgcatctcctttcattctatcacgctccc-----cccctttccttggcctatctctgcccaattgtctggctggcaaaaagaaaaagttttttagcg-ccttttccttttccaccaggctgcgcaagttgattcttgct-----------tggtcttatcca--ccatttcctttttttttttaccttgcccctccttaactt-----ttccatcactctgttcccctccaacacgaa---------aaagtgggggtggaggggcaaag---tccttctcgctttttctgcc---------actctgccactctggcgcgtcaaaaagttttattggggcggtcaatgtccccaaacgcaagtcatcactgcgcacgggccatctccacccag-acaagctttgg--------cggtcaacatcactcg-atatcatttcacccccctgtcgtgcttatgcaatattcgagtctcact---------------------------------------gctttttctgtcaa--------catgaatgcaacagctactaacaaccattacaggaggctgctgagctcggtaagggttccttcaagtacgcctgggttcttgacaagctcaaggccgagcgtgagcgcggtatcaccatcgatattgctctgtggaagttcgagacccccaagtactacgtcaccgtcattg-------------------------------------------------------------------------------------------------------------acgcccccggtcatcgcgatttcatcaagaacatgatca-------------------------------------------------------------------------------------------------------------------------------------------------------------------------------------------------------------------------------------------------
Sporothrix_villosa_MZ853078_1_SNM188              a-----cccgttttgaaaagtatttgagactcgtttcctgccatt-tgcatctcctttcattctatcacgctccc-----cccctttccttggcctatctctgcccaattgtctggctggcaaaaagaaaaagttttttagcg-ccttttccttttccaccaggctgcgcaagttgattcttgct-----------tggtcttatcca--ccatttcctttttttttttaccttgcccctccttaactt-----ttccatcactctgttcccctccaacacgaa---------aaagtgggggtggaggggcaaag---tccttctcgctttttctgcc---------actctgccactctggcgcgtcaaaaagttttattggggcggtcaatgtccccaaacgcaagtcatcactgcgcacgggccatctccacccag-acaagctttgg--------cggtcaacatcactcg-atatcatttcacccccctgtcgtgcttatgcaatattcgagtctcact---------------------------------------gctttttctgtcaa--------catgaatgcaacagctactaacaaccattacaggaggctgctgagctcggtaagggttccttcaagtacgcctgggttcttgacaagctcaaggccgagcgtgagcgcggtatcaccatcgatattgctctgtggaagttcgagacccccaagtactacgtcaccgtcattg-------------------------------------------------------------------------------------------------------------acgcccccggtcatcgcgatttcatcaagaacatgatca-------------------------------------------------------------------------------------------------------------------------------------------------------------------------------------------------------------------------------------------------
Graphilbum_translucens_PQ672874_1_NFF1614         -------------------g-------------------gtcagtttgcgactgct-----------------------gggactaccctttgttctcg---acc----------------------cctcctttttttcata-tttcactcgttttccccttatttctac--ccaactacccaa-----ctttgcactggaaaaaaa--aactttttctagccca---tcactgcctctggcg----------ctactgccccctcttcccctccaagttgat----tttt-aaagtgggg-tggaggggcaact--cgcatccctgctttcact------------gccttatca-ctggaccc------------------------------------------------gtcgtgcacggaccaga----------acacagcaccatcccccttccgccagcctcgttg-----cttgaattactccccctttcgccagcctcgttcttcggaaccactctcccttccgccagcctcgttttatttgaaaccacttcccttcagaaccactc--------cccagtcagaaccgctgctaactccc--aacaggaagctgctgagctgggcaagggctccttcaagtacgcatgggtgcttgacaagctcaaggccgagcgtgagcgcggtatcaccattgacatcgccctctggaagttcgagacccccaagtactacgtcaccgtcattggtacgctcctgctgttctc--ttctcgctttcgt---------------------------------------------------tggactgttttctgactttcccagacgcccctggccatcgtgacttcatcaagaacatgatcactggtacctcccaggccgactgcgccattctcatcattgccgccggtactggtgagttcgaggctggtatctccaaggatggccagactcgtgagcacgccctgctggcctacaccctgggtgtccggcagctcattgtcgccatcaacaagatggacaccaccaagtggtccgaggaccgctacaacgagatcatcaaggagacctccaacttcatcaagaaggtcggctacaaccccaa
Graphilbum_translucens_PQ672875_1_NFF1615         -------------------g-------------------gtcagtttgcgactgct-----------------------gggactaccctttgttctcg---acc----------------------cctcctttttttcata-tttcactcgttttccccttatttctac--ccaactacccaa-----ctttgcactggaaaaaaa--aactttttctagccca---tcactgcctctggcg----------ctactgccccctcttcccctccaagttgat----tttt-aaagtgggg-tggaggggcaact--cgcatccctgctttcact------------gccttatca-ctggaccc------------------------------------------------gtcgtgcacggaccaga----------acacagcaccatcccccttccgccagcctcgttg-----cttgaattactccccctttcgccagcctcgttcttcggaaccactctcccttccgccagcctcgttttatttgaaaccacttcccttcagaaccactc--------cccagtcagaaccgctgctaactccc--aacaggaagctgctgagctgggcaagggctccttcaagtacgcatgggtgcttgacaagctcaaggccgagcgtgagcgcggtatcaccattgacatcgccctctggaagttcgagacccccaagtactacgtcaccgtcattggtacgctcctgctgttctc--ttctcgctttcgt---------------------------------------------------tggactgttttctgactttcccagacgcccctggccatcgtgacttcatcaagaacatgatcactggtacctcccaggccgactgcgccattctcatcattgccgccggtactggtgagttcgaggctggtatctccaaggatggccagactcgtgagcacgccctgctggcctacaccctgggtgtccggcagctcattgtcgccatcaacaagatggacaccaccaagtggtccgaggaccgctacaacgagatcatcaaggagacctccaacttcatcaagaaggtcggctacaaccccaa
Graphilbum_sp_PQ672876_1_NFF1626                  catcgagaagttc-gagaag-------------------gtcagt------------------------------------cctttttcgcttccctctt---------------------------gaattgctttttagca-cttcacttccgtcgcactttctccccc-aaaacttggctgc-----cgtcgccatggcaaag----ttttttctctagcctggtttttctgccacttcgc----------gccttg-cccctcttcccct-cca--taa-----tttt-taagtgggg-tggaggggcagcc---gccctcccatctgcact------------attacactc-tatctgcc------------------------------------------------ttggcgcacagaccata----------tatgatcttcacccaagggccccaagccccggtcacatgtccaaactccgctgcatctcatcc---------------tcagcacattctcat------------------------------tgccatcttcattt-----------attgatctcccatgctaaccccc--aacaggaagccgccgaactcggcaagggttccttcaagtacgcatgggttcttgataagctcaaggccgagcgtgagcgcggtatcaccattgatatcgctctctggaagttcgagaccccgagatactacgtcaccgtcattggtatgtttaccttgctttc--tctgcatttgtctcttctctttgtctcttttt------------------------------gatgaactgtcgtctaacaactccagatgcccccggccatcgtgactttatcaagaacatgattactggtacctcgcaggccgactgcgccattctcatcattgccgctggtactggtgagttcgaggctggtatctccaaggatggccagactcgtgagcacgctctgctggcctacaccctgggtgtccggcagctcattgtcgccatcaacaagatggacaccaccaagtggtccgaggaccgctacaaggagatcatcaaggagacctccaacttcatcaa---------------------
Graphilbum_sp_PQ672877_1_NFF1627                  catcgagaagttc-gagaag-------------------gtcagt------------------------------------cctttttcgcttccctctt---------------------------gaattgctttttagca-cttcacttccgtcgcactttctccccc-aaaacttggctgc-----cgtcgccatggcaaag----ttttttctctagcctggtttttctgccacttcgc----------gccttg-cccctcttcccct-cca--taa-----tttt-taagtgggg-tggaggggcagcc---gccctcccatctgcact------------attacactc-tatctgcc------------------------------------------------ttggcgcacagaccata----------tatgatcttcacccaagggccccaagccccggtcacatgtccaaactccgctgcatctcatcc---------------tcagcacattctcat------------------------------tgccatcttcattt-----------attgatctcccatgctaaccccc--aacaggaagccgccgaactcggcaagggttccttcaagtacgcatgggttcttgataagctcaaggccgagcgtgagcgcggtatcaccattgatatcgctctctggaagttcgagaccccgagatactacgtcaccgtcattggtatgtttaccttgctttc--tctgcatttgtctcttctctttgtctcttttt------------------------------gatgaactgtcgtctaacaactccagatgcccccggccatcgtgactttatcaagaacatgattactggtacctcgcaggccgactgcgccattctcatcattgccgctggtactggtgagttcgaggctggtatctccaaggatggccagactcgtgagcacgctctgctggcctacaccctgggtgtccggcagctcattgtcgccatcaacaagatggacaccaccaagtggtccgaggaccgctacaaggagatcatcaaggagacctccaacttcatcaa---------------------
;
END;

begin trees;
	tree tree_1 = [&R] ((((((Graphilbum_fragrans_KY568494_1_CMW43200:0.001647,Graphilbum_fragrans_KY568497_1_CMW44159:2.0E-6)[&label="100/100"]:0.489951,(Graphilbum_carpaticum_MN548956_1_CBS_145835:1.0E-6,Graphilbum_carpaticum_MN548957_1_CBS_145837:1.0E-6)[&label="98.9/100"]:0.181941)[&label="85/47"]:0.06862,(((Graphilbum_acuminatum_MN548949_1_CBS_145811:0.002515,Graphilbum_acuminatum_MN548952_1_CBS_145828:0.006841)[&label="87.1/79"]:0.027397,(((Graphilbum_translucens_MZ019544_1_SNM101:1.0E-6,Graphilbum_translucens_MZ019546_1_SNM144:1.0E-6)[&label="0/30"]:1.0E-6,Graphilbum_translucens_MZ019545_1_SNM104:1.0E-6)[&label="0/100"]:1.0E-6,(Graphilbum_translucens_PQ672874_1_NFF1614:1.0E-6,Graphilbum_translucens_PQ672875_1_NFF1615:1.0E-6)[&label="78.4/100"]:0.001212)[&label="94.8/99"]:0.03163)[&label="100/100"]:0.210867,(((Graphilbum_furuicola_MN548960_1_CBS_145836:0.002504,Graphilbum_furuicola_MN548961_1_CBS_145813:1.0E-6)[&label="100/100"]:0.073341,(Graphilbum_sexdentatum_MN548968_1_CBS_145814:0.103563,(Graphilbum_crescericum_MN548978_1_CBS_130864:0.005145,(((Graphilbum_crescericum_MN548980_1_CBS_145820:0.004954,Graphilbum_crescericum_MN548982_1_CBS_145824:0.001238)[&label="89.7/71"]:0.003605,(Graphilbum_crescericum_MN548981_1_CBS_145821:1.0E-6,Graphilbum_crescericum_MN548985_1_CBS_145823:0.001401)[&label="78.2/96"]:0.001529)[&label="9.6/39"]:0.001234,((Graphilbum_niveum_MZ019547_1_SNM100:0.001453,Graphilbum_niveum_MZ019548_1_SNM145:1.0E-6)[&label="0/85"]:1.0E-6,(Graphilbum_sp__PQ672876_1_NFF1626:1.0E-6,Graphilbum_sp__PQ672877_1_NFF1627:1.0E-6)[&label="83.6/99"]:0.00137)[&label="99.5/95"]:0.009767)[&label="41.1/65"]:0.001891)[&label="99.3/100"]:0.040442)[&label="93.9/96"]:0.027017)[&label="93/99"]:0.043023,(Graphilbum_interstitiale_MN548963_1_CBS_145816:1.0E-6,Graphilbum_interstitiale_MN548964_1_CBS_145817:1.0E-6)[&label="99.3/100"]:0.080284)[&label="100/100"]:0.180867)[&label="92.5/82"]:0.1001)[&label="82.2/38"]:0.075272,(Graphilbum_curvidentis_KY568501_1_49aKFJD:0.00974,Graphilbum_curvidentis_KY568502_1_CBS_145832:0.022647)[&label="99.4/100"]:0.164116)[&label="17.3/39"]:0.065982,Graphilbum_sparsum_MN548977_1_CBS_405_77:0.366932)[&label="100/100"]:0.781899,Sporothrix_villosa_MZ853077_1_SNM185:1.0E-6,Sporothrix_villosa_MZ853078_1_SNM188:1.0E-6);
end;
