# Supplementary material for: ﻿Ophiostomatoid fungi associated with Hylurgus ligniperda, including six new species from eastern China
Source: IMA Fungus. 2025 Oct 28;16:e169382. doi: 10.3897/imafungus.16.169382 (PMC12587175; doi:10.3897/imafungus.16.169382)
Supplement: Supplementary material 25 — ML tree of Graphilbum generated from the CAL sequence data [file imafungus-16-e169382-s025.nexus]

#NEXUS
[ TITLE ]
BEGIN TAXA;
       DIMENSIONS NTAX=30;
       TAXLABELS
             Graphilbum_acuminatum_MN548988_1_CBS_145811
             Graphilbum_acuminatum_MN548991_1_CBS_145828
             Graphilbum_carpaticum_MN548996_1_CBS_145835
             Graphilbum_carpaticum_MN548997_1_CBS_145837
             Graphilbum_curvidentis_MN549000_1_CBS_145832
             Graphilbum_curvidentis_MN549003_1_49aKFJD
             Graphilbum_furuicola_MN549004_1_CBS_145836
             Graphilbum_furuicola_MN549005_1_CBS_145813
             Graphilbum_interstitiale_MN549007_1_CBS_145816
             Graphilbum_interstitiale_MN549008_1_CBS_145817
             Graphilbum_sexdentatum_MN549013_1_CBS_145814
             Graphilbum_sparsum_MN549015_1_CBS_405_77
             Graphilbum_crescericum_MN549016_1_CBS_130864
             Graphilbum_crescericum_MN549018_1_CBS_145820
             Graphilbum_crescericum_MN549019_1_CBS_145821
             Graphilbum_crescericum_MN549020_1_CBS_145824
             Graphilbum_crescericum_MN549023_1_CBS_145823
             Graphilbum_fragrans_MN549024_1_CMW43200
             Graphilbum_fragrans_MN549025_1_CMW44159
             Sporothrix_villosa_MZ019542_1_SNM185
             Sporothrix_villosa_MZ019543_1_SNM188
             Graphilbum_niveum_MZ418997_1_SNM145
             Graphilbum_niveum_MZ418998_1_SNM100
             Graphilbum_translucens_MZ781969_1_SNM101
             Graphilbum_translucens_MZ781970_1_SNM104
             Graphilbum_translucens_MZ781971_1_SNM144
             Graphilbum_translucens_PQ672822_1_NFF1614
             Graphilbum_translucens_PQ672823_1_NFF1615
             Graphilbum_sp_PQ672824_1_NFF1626
             Graphilbum_sp_PQ672825_1_NFF1627
;
END;
BEGIN CHARACTERS;
       DIMENSIONS NCHAR=1171;
       FORMAT MISSING=? GAP=- MATCHCHAR=. datatype=nucleotide;
MATRIX

Graphilbum_acuminatum_MN548988_1_CBS_145811       ----------------------------------------------------------------------------------------gacaaggatggtgatggttcgtggcgcct------tcccccccttcttgcttggcgcgttacgg---------cttgc--------tgtgcgggcatctgtctggacatttgcccatttgcccgttggaagccccgtccgatttactgacgcgttgggcgctgcacaggacaaatcactaccaaggagctgggcactgtcatgcgctcgctcggccagaacccgtccgaggctgagctgcaggacatgatcaacgaggtcgatgcggacaacaacggcaccattgatttccctggtacgttttc-------------gggcgccggcctggtgg-----------------caggcggcaggcggcaggcggcagagaggcggtgacgggag-ggattatggcgcacaa---------------------------------------------------------------------------------------------agctaacac---gatgcgcatagagttcctcacaatgatggcccgcaaaatgaaggacaccgactcagaagaggagatccgggaggcattcaaggt--------gagccgcgggcagtggt---------------------------------------atcctgacgcccagggtggccgcttttggggttggggttggatttgggtttatttatactgtcttggtgtcttgcctttttttccctggcctacctttgtgcacgcactga------cacgctccgcaggtctttgatcgtgacaacaacggcttcatttccgctgcagagctgcgccacgtcatgacctcgattggcgagaagctgacggacgaggaggtcgacgagatgatccgcgaggccgaccaggacggcgacggccgcatcgactgtacgcatgc------tttccgcgtgtccccgatgcacaagtgtc----------cttcc-----------------------------------tgctaacgcgactccgc-----agacaacgagtttgtccaactcatga-------
Graphilbum_acuminatum_MN548991_1_CBS_145828       --------------------------------------------------------------------------tcctggcggaataggacaaggacggcgatggttcgtggcgcct------tcccccccttcttgcttggcgcgttacgg---------cttgc--------tgtgcgggcatctgtctggacatttgcccatttgcccgttggaagccccgtccgatttactgacgcgttgggcgctgcagaggacaaatcactaccaaggagctgggcactgtcatgcgctcgctcggccagaacccgtccgaggctgagctgcaggacatgataaacgaggtcgatgcggacaacaacggcaccattgatttccctggtacgttttc-------------gggcgccggcctggtgg-----------------caggcggcaggcggcaggcggcagagaggcggtgacgggag-ggattatggcgcacaa---------------------------------------------------------------------------------------------agctaacac---gatgcgcatagagttcctcacaatgatggcccgcaaaatgaaggacaccgactcagaagaggagatccgggaggcattcaaggt--------gagccgcgggcagtggc---------------------------------------atcctgatgcccagggtggccgcttttggggttggggttggatttgggtttatttatactgtcttggtgtcttgcctttttttccctggcctacctttgtgcacgcactga------cacgctccgcaggtctttgatcgtgacaacaacggcttcatctccgctgcagagctgcgccacgtcatgacctcgattggcgagaagctgacggacgaggaggtcgacgagatgatccgcgaggccgaccaggacggcgacggccgcatcgactgtacgcatgc------tttccgcgtgtccccgatgcacaagtgtc----------cttcc-----------------------------------tgctaacgcgactccgc-----agacaacgagtttgtgcaact------------
Graphilbum_carpaticum_MN548996_1_CBS_145835       ----------------------tgtt-----ggaatctttattttctggcctttcttcgccgctactaacgaatgctcggcggaataggacaaggacggcgatggttcgtggc----------cctcccccctcttgctttacgcgctttgg---------cgggcacgc----tctatggctagctatacggg--------cgtctgtctctttggg-----acccaatttgctgacgcgtcgggcgccgcacaggtcaaatcaccaccaaggagctgggcactgtcatgcgctcgctcggccagaacccgtccgagtctgagctgcaggacatgatcaacgaggttgatgcagacaacaacggcaccattgacttccctggtacgttta--------------gggcaccgaacg-------------------------------ggcggcaggcgacggagaggcggtgacggagc-ga-ttatggcgcaca----------------------------------------------------------------------------------------------agctaacac---gacgcg--cagagttcctcaccatgatggcccgcaaaatgaaggacaccgactcagaagaggagatccgggaggcattcaaggtatgaagacaggccgcgggccgcgtc---------------------------------------attctgacgccattgt-----------------------------------------------------------------------------gtttcgtgcacgcgctga------ctggctccgcaggtctttgatcgtgacaacaacggcttcatctctgccgcagagctgcgccacgtcatgacctcgattggcgagaagctgacggacgaggaggtcgacgagatgatccgcgaggctgaccaggacggcgacggccgcatcgactgtacgcattc------tttccgtggcccctctgcacaaaggagatgc------------------------------------------------tgctaacgcgattccac----tagacaatgagtttgtgcagctcatgatgca---
Graphilbum_carpaticum_MN548997_1_CBS_145837       ----------------------tgtt-----ggaatctttattttctggcctttcttcgccgctactaacgaatgctcggcggaataggacaaggacggcgatggttcgtggc----------cctcccccctcttgctttacgcgctttgg---------cgggcacgc----tctatggctagctatacggg--------cgtctgtctctttggg-----acccaatttgctgacgcgtcgggcgccgcacaggtcaaatcaccaccaaggagctgggcactgtcatgcgctcgctcggccagaacccgtccgagtctgagctgcaggacatgatcaacgaggttgatgcagacaacaacggcaccattgacttccctggtacgttta--------------gggcaccgaacg-------------------------------ggcggcaggcgacggagaggcggtgacggagc-ga-ttatggcgcaca----------------------------------------------------------------------------------------------agctaacac---gacgcg--cagagttcctcaccatgatggcccgcaaaatgaaggacaccgactcagaagaggagatccgggaggcattcaaggtatgaagacaggccgcgggccgcgtc---------------------------------------attctgacgccattgt-----------------------------------------------------------------------------gtttcgtgcacgcgctga------ctggctccgcaggtctttgatcgtgacaacaacggcttcatctctgccgcagagctgcgccacgtcatgacctcgattggcgagaagctgacggacgaggaggtcgacgagatgatccgcgaggctgaccaggacggcgacggccgcatcgactgtacgcattc------tttccgtggcccctctgcacaaaggagatgc------------------------------------------------tgctaacgcgattccac----tagacaatgagtttgtgca---------------
Graphilbum_curvidentis_MN549000_1_CBS_145832      ---------------------------------------------------------------------------------------------------------------------------ttcttttcaaccttctttgcgcgctctga---------cgggcacgctgcgcataccgctcgccgtgcagg--------catctgtctcttcaag-----gtccgatttgctgacgcgtcgggcgccacacaggacaaatcaccaccaaggagctgggcactgtgatgcgctcgctcggccagaacccgtccgagtccgagctgcaggacatgatcaacgaggttgatgcggacaacaacggcactattgacttccctggtacgttt---------------gggcacagactt-------------------------------ggcggcgtctggcagagaggcggtgacgggga-gatttatggtgcaca----------------------------------------------------------------------------------------------agctaacac---gacgcg--cagagttcctgacaatgatggcccgcaaaatgaaggacaccgactcagaagaggagatccgggaggcattcaaggtatgaagacaagccgcgggctgcgtc-------------------------------------------tgacgccattatttttcgttttgtttttcgttttctttttcgcttttattttttcgc--------------------------------ttttcgtgcac-tactga------ctgactccgcaggtctttgatcgtgacaacaacggcttcatctccgccgcagagctgcgccacgtcatgacctcgattggcgagaagctgacggacgatgaggtcgacgagatgatccgcgaggccgatcaggacggcgacggccgtatcgactgtacgcattc------ttcccgtgtcccatttatacaaataatat-----cgtcccatgc-----------------------------------tgctaacgcgatcccaccccacagacaacgagtttgtgcaactcatgatgca---
Graphilbum_curvidentis_MN549003_1_49aKFJD         --------------------tctgcc------------------------------------------------------------------------------atctccatt----------ttcttttcaaccttctttgcgcgctctga---------cgggcacgctgcgcataccgctcgccgtgcagg--------catctgtctcttcaag-----attcgatttgctgacgcgtcgggcgccacacaggacaaatcaccaccaaggagctgggcactgtgatgcgctcgctcggccagaacccgtccgagtccgagctgcaggacatgatcaacgaggttgatgcggacaacaacggcactattgacttccctggtacgttt---------------gggcacagactt-------------------------------ggcggcgtctggcagagaggcggtgacgggga-gatttatggtgcaca----------------------------------------------------------------------------------------------agctaacac---gacgcg--cagagttcctgacaatgatggcccgcaaaatgaaggacaccgactcagaagaggagatccgggaggcattcaaggtatgaagacaagccgcgggctgcgtc-------------------------------------------tgacgccattgtttttcgttttgtttctcgttttgtttttcggttttattttttcgc--------------------------------ttttcgtgcac-tactga------ctgactccgcaggtctttgatcgtgacaacaacggcttcatctccgccgcagagctgcgccacgtcatgacctcgattggcgagaagctgacggacgatgaggtcgacgagatgatccgcgaggccgatcaggacggcgacggccgtatcgactgtacgcattc------ttcccgtgtcccatttatacaaataatat-----cgtcccatgc-----------------------------------tgctaacgcgatcccaccccacagacaacgagtttgtgcaactcatgatgca---
Graphilbum_furuicola_MN549004_1_CBS_145836        ----------------------------------------------------------------------------------------gacaaggacggcgatggttcg----------------------------------------------------ttggctcccggctt-----tcccgctttcccgc-------tttcccgctttcccgggcttct-tccga---gcctgcgatactgaccgcatacaggacaaatcaccaccaaggagctgggcacggtgatgcgctcgctcgggcagaacccgtcagagtcggagctgcaggacatgatcaacgaggtcgacgccgacaacaacggcaccattgactttcctggtgggt-----------------ggg----------------------------------------gggggcgtgttgtggctctgtgttctctt--------tcccttgcaccg---------------------------------------------------------------------------------------------tcttactga---cacaccc-cagagttcctcacgatgatggcccgcaaaatgaaggacacggactcagaagaagagatccgggaggcgttcaaggtaggcggcggcggcggcggcagcggcag---------------------------------------------------------------------------------------------------------------------------cggcgacggcaaaggctgggactga---------ccaaaacaggtctttgaccgtgacaacaacggcttcatctcggcggcagagctgcgccacgtcatgacgtcgattggcgagaagctgacggacgaggaggtggacgagatgatccgcgaggctgaccaggacggcgacggccgcattgactgtg---------------------------------------------------------------------------------------------------------------------------------------------------
Graphilbum_furuicola_MN549005_1_CBS_145813        ----------------------------------------------------------------------------------------gacaaggatggtgatggttcg----------------------------------------------------ttggctcccggctt-----tcccgctttcccgc-------tttcccgctttcccgggcttct-tccga---gcctgcgatactgaccgcatacaggacaaatcaccaccaaggagctgggcacggtgatgcgctcgctcgggcagaacccgtcagagtcggagctgcaggacatgatcaacgaggtcgacgccgacaacaacggcaccattgactttcctggtgggt-----------------ggg----------------------------------------gggggcgtgttgtggctctgtgttctctt--------tcccttgcaccg---------------------------------------------------------------------------------------------tcttactga---cacaccc-cagagttcctcacgatgatggcccgcaaaatgaaggacacggactcagaagaagagatccgggaggcgttcaaggtaggcggcggcggcggcggcagcggcag---------------------------------------------------------------------------------------------------------------------------cggcgacggcaaaggctgggactga---------ccaaaacaggtctttgaccgtgacaacaacggcttcatctcggcggcagagctgcgccacgtcatgacgtcgattggcgagaagctgacggacgaggaggtggacgagatgatccgcgaggctgaccaggacggcgacggccgcattgactgtg---------------------------------------------------------------------------------------------------------------------------------------------------
Graphilbum_interstitiale_MN549007_1_CBS_145816    -------------------------------------------------------------------------------------taggacaaggacggtgatggttcg----------------------------------------------------ttggc--------tcggctttctggcttcccgg-------cctcgggtctcttcgagcctct-----------------tactgaccgcgtgcaggacaaatcaccaccaaggagctgggcacggtgatgcgctcgctcgggcagaacccgtcagagtcggagctgcaggacatgatcaacgaggtggacgccgacaacaatggcaccattgactttcctggtgcgt-----------------ggg----------------------------------------tattgctgttattacctgtttactgtttc--------tgctgtttactgctgtttactgctgttactgctgtttactgctgttactgctgtttactgctgttactactgtttactgctgttactgctgtttactgctgtttactttactaa---catgta--cagagttccttaccatgatggcccgcaaaatgaaggacacggactcagaagaggagatccgggaggcgtttaaggtaggtggcggcggcggggggcg--gc----------------------------------------agcagacac---------------------------------------------------------------------------------------aaggctggggctaa---------ccaagacaggtctttgaccgtgacaacaacggcttcatctcggccgcagagctgcgccacgtcatgacgtcgattggcgagaagctgacggacgaggaggtggacgagatgatccgcgaggccgaccaggacggcgacggccgcattgattgtgagtttgctgcgttgcggcgcctttcccgcctgcagagtgac----------------------------------------aaggtacggc-ggctaacag----cgac-----agacaacgagtttgtccaactcatgatgca---
Graphilbum_interstitiale_MN549008_1_CBS_145817    -------------------------------------------------------------------------------------taggacaaggacggtgatggttcg----------------------------------------------------ttggc--------tcggctttctggcttcccgg-------cctcgggtctcttcgagcctct-----------------tactgaccgcgtgcaggacaaatcaccaccaaggagctgggcacggtgatgcgctcgctcgggcagaacccgtcagagtcggagctgcaggacatgatcaacgaggtggacgccgacaacaatggcaccattgactttcctggtgcgt-----------------ggg----------------------------------------tattgctgttattacctgtttactgtttc--------tgctgtttactgctgtttactgctgttactgctgtttactgctgttactgctgtttactgctgttactactgtttactgctgttactgctgtttactgctgtttactttactaa---catgta--cagagttccttaccatgatggcccgcaaaatgaaggacacggactcagaagaggagatccgggaggcgtttaaggtaggtggcggcggcggggggcg--gc----------------------------------------agcagacac---------------------------------------------------------------------------------------aaggctggggctaa---------ccaagacaggtctttgaccgtgacaacaacggcttcatctcggccgcagagctgcgccacgtcatgacgtcgattggcgagaagctgacggacgaggaggtggacgagatgatccgcgaggccgaccaggacggcgacggccgcattgattgtgagtttgctgcgttgcggcgcctttcccgcctgcagagtgac----------------------------------------aaggtacggc-ggctaacag----cgac-----agacaacgagtttgtccaactcatgatgcagaa
Graphilbum_sexdentatum_MN549013_1_CBS_145814      ----------------------------------------------------------------------------------------gacaaggacggtgatggttcg----------------------------------------------------ttggcgcccggtttttgctttcagcgtccctgc-------tttccggctttcccggccctcgtcctga---gccta-gagactgaccgcatacaggacagatcaccaccaaggagctcggcacggtgatgcgctcgctcgggcagaacccgtcggagtcggagctgcaggacatgatcaacgaggtcgacgccgacaacaacggcaccattgactttccgggtgggt-----------------gg-----------------------------------------------------------ctggtatttgtcac-aa-gttttttctcatc---------------------------------------------------------------------------------------------acttactga---cacatgc-cagagttcctcacgatgatggcccgcaaaatgaaggacacggactcagaagaagagatccgggaggcgttcaaggtaggcggcggcgacaaaagctg--------------------------------------gactcaagctgagactaag-----------------------ctgggctc-----------------------------------------aagctgggactcaagctgggactaaagctggactgacaaacaggtctttgaccgcgacaacaacggcttcatctcggccgcagagctgcgccacgtcatgacgtcgattggcgagaagctgacggacgaggaggtggacgagatgatccgcgaggcggaccaggacggcgatggtcgcattgactgtgagtttgc-gcagtgttgtgttgtgctggtggacgtg---------------------------------------------------------------------------------------------------------------
Graphilbum_sparsum_MN549015_1_CBS_405_77          gagttcaaggaggccttctccctgtttgtgcgtgctcgtcgctatgtgacgcttggtggccgctgctaa-------ctgccccgataggacaaggacggcgatggttagtcga----------tgtgtcgatgtgt-------------cga---------cgtgatctcgac--------------------------gacgcgcactctttccaggct----------ttgctgacg-gtcggcggcgcaacaggacagatcaccaccaaggagctgggcacggtgatgcgctcgctcgggcagaacccgtccgagtcggagctgcaggacatgattaacgaggtcgacgccgacaacaacggcaccattgacttcccgggtgcgttgc---------------------------------------------------------agctgtg-----cggagcggcggcgagatgga-ga---------------------------------------------------------------------------------------a---------------ccgaggctaac-----cgtgtgtgtagagttcctcaccatg----------------------------------------------------------------------------------------------------------------------------------------------------------------------------------------------------------------------------------------------------------------------------------------------------------------------------------------------------------------------------------------------------------------------------------------------------------------------------------------------------------------------------------------------------------------
Graphilbum_crescericum_MN549016_1_CBS_130864      --------------------------------------------------------------------------------------aggacaaggatggcgatggttcg----------------------------------------------------ttggcgcccggcttttgcttttggcgtccctgc-------tttccggctttcccgggcctttttccga---gcttacgatactgaccgcatgcaggacagatcaccaccaaggagctgggcacggtgatgcgctcgctcgggcagaatccgtcggagtcggagctgcaggacatgatcaacgaggtcgacgccgacaacaacggcaccattgactttcctggtgggt-----------------gg-----------------------------------------------------------cattgtctttt--------tttcatccactt---------------------------------------------------------------------------------------------gcttactga---cacatgc-cagagttcctcacgatgatggcccgcaaaatgaaggacacggactcagaagaagagatccgggaggcgttcaaggtaggcggcggcggcggcggcgacaacaaaggctgggactcaagct-ggacaaaaggctgggactcaagctgggacaaa-------------------------------------------------------------------------aggctgggattcaagctgggactga---------ccaaaacaggtctttgaccgcgacaacaacggcttcatctcggccgcagagctgcgccacgtcatgacgtcgattggcgagaag-------------------------------------------------------------------------------------------------------------------------------------------------------------------------------------------------------------------------
Graphilbum_crescericum_MN549018_1_CBS_145820      -------------------------------------------------------------------------------------taggacaaggacggtgatggttcg----------------------------------------------------ttggcgcccggcttttgcttttggcgtccctgc-------tttccggctttcccgggcctttttccga---gcctacgatactgaccgcatgcaggacagatcaccaccaaggagctgggcacggtgatgcgctcgctcgggcagaatccgtcagagtcggagctgcaggacatgatcaacgaggtcgacgccgacaacaacggcaccattgactttcctggtgggt-----------------gg-----------------------------------------------------------cattgtctttt--------tttcatccactt---------------------------------------------------------------------------------------------gcttactga---cacatcc-cagagttcctcacgatgatggcccgcaaaatgaaggacacggactcagaagaagagatccgggaggcgttcaaggtaggcggcggcggcggcggcgacaac-------------------------aaaggctgggactcaagctgggacaaa-------------------------------------------------------------------------aggctgggattcaagctgggactga---------ccaaaacaggtctttgaccgcgacaacaacggcttcatctcggccgcagagctgcgccacgtcatgacgtcgattggcgagaagctgacggacgaggaggtggacgagatgatccgcgaggctgaccaggacggcgatggtcgcattgactgtgagtttcc-gcagtgctttctgctttctgcggtc------------------------------------------------------------------------------------------------------------------
Graphilbum_crescericum_MN549019_1_CBS_145821      -------------------------------------------------------------------------------------taggacaaggacggtgatggttcg----------------------------------------------------ttggcgcccggcttttgcttttggcgtccctgc-------tttccggctttcccgggcctttttccga---gcctacgatactgaccgcatgcaggacagatcaccaccaaggagctgggcacggtgatgcgctcgctcgggcagaatccgtcggagtcggagctgcaggacatgatcaacgaggtcgacgccgacaacaacggcaccattgactttcctggtgggt-----------------gg-----------------------------------------------------------cattgtctttt--------tttcatccactt---------------------------------------------------------------------------------------------gcttactga---cacatgc-cagagttcctcacgatgatggcccgcaaaatgaaggacacggactcagaagaagagatccgggaggcgttcaaggtaggcggcggcggcggcgacgacaacaa---------------------------------------------------------------------------------------------------------------------------aggctgggactcaagctgggactga----------ccaaacaggtctttgaccgcgacaacaacggcttcatctcggccgcagagttgcgccacgtcatgacgtcgattggcgagaagctgacggacgaggaggtggacgagatgatccgcgaggccgaccaggacggcgatggccgcattgactgtgagtttgc-gcagtgctttctgttttctgcggtcgacgt-------------------------------------------ggaacgcggc-agctaacaa----tggc-----agacaacgagtttgtccaactcatgatgcagaa
Graphilbum_crescericum_MN549020_1_CBS_145824      -------------------------------------------------------------------------------------taggacaaggacggtgatggttcg----------------------------------------------------ttggcgcccggcttttgcttttggcgtccctgc-------tttccggctttcccgggcctttttccga---gcctacgatactgaccgcatgcaggacagatcaccaccaaggagctgggcacggtgatgcgctcgctcgggcagaatccgtcagagtcggagctgcaggacatgatcaacgaggtcgacgccgacaacaacggcaccattgactttcctggtgggt-----------------gg-----------------------------------------------------------cactgtctttt--------tttcatccactt---------------------------------------------------------------------------------------------gcttactga---cacatcc-cagagttcctcacgatgatggcccgcaaaatgaaggacacggactcagaagaagagatccgggaggcgttcaaggtaggcggcggcggcggcggcgacaacaaaggctgggactcaagctgggacaaaaggctgggactcaagctgggacaaa-------------------------------------------------------------------------aggctgggattcaagctgggactga---------ccaaaacaggtctttgaccgcgacaacaacggcttcatctcggccgcagagctgcgccacgtcatgacgtcgattggcgagaagctgacggacgaggaggtggacgagatgatccgcgaggctgaccaggacggcgatggtcgcattgactgtgagtttcc-gcagtgctttctgctttctgcggtc------------------------------------------------------------------------------------------------------------------
Graphilbum_crescericum_MN549023_1_CBS_145823      -------------------------------------------------------------------------------------taggacaaggacggtgatggttcg----------------------------------------------------ttggcgcccggcttttgcttttggcgtccctgc-------tttccggctttcccgggcctttttccga---gcctacgatactgaccgcatgcaggacagatcaccaccaaggagctgggcacggtgatgcgctcgctcgggcagaatccgtcggagtcggagctgcaggacatgatcaacgaggtcgacgccgacaacaacggcaccattgactttcctggtgggt-----------------gg-----------------------------------------------------------cattgtctttt--------tttcatccactt---------------------------------------------------------------------------------------------gcttactga---cacatgc-cagagttcctcacgatgatggcccgcaaaatgaaggacacggactcagaagaagagatccgggaggcgttcaaggtaggcggcggcggcggcgacgacaacaa---------------------------------------------------------------------------------------------------------------------------aggctgggactcaagctgggactga----------ccaaacaggtctttgaccgcgacaacaacggcttcatctcggccgcagagttgcgccacgtcatgacgtcgattggcgagaagctgacggacgaggaggtggacgagatgatccgcgaggccgaccaggacggcgatggtcgcattgactgtgagtttgc-gcagtgctttctgttttctgcggtcgacgt-------------------------------------------ggaacgcggc-agctaacaa----tggc-----agacaacgagtttgtccaactcatgatgcagaa
Graphilbum_fragrans_MN549024_1_CMW43200           --------------------------------------------------------------------------------------------------------------------------------------------------------------------------------------------------------------------------------------------------------------------------------ggagctcggcactgtcatgcgctcgctaggtcagaacccctcggactctgagctgcaggacatgatcaacgaggtcgatgccgacaacaacggcaccattgacttccctggtacgt-----------------ggg-----------------------------------caacaaaaaaca-----caaagtggcggtgacggaga-gactagacgaagacaa-----------------------------------------------------------------------------------------cccaagctaatgcccgcctgcactcagagttcctcaccatgatggcgcgcaagatgaaggacaccgactcagaagaagagatccgggaggcattca---------------------------------------------------------------------------------------------------------------------------------------------------------------------------------------------------aggtctttgaccgtgacaacaacggcttcatctcggctgccgagctgcgccacgtcatgacctccatcggcgagaagctgaccgacgatgaggtcgacgagatgatccgcgaggctgaccaggacggcgatggccgcattgactgtgagttctg------tcccccggactctccacgttctcatcaccacttccgtctcgtgtctcttttctctcttctctcgtcctggctggacccatgctaaca-----tcgc-----agacaacgagtttgtgcagctcatgatgcaga-
Graphilbum_fragrans_MN549025_1_CMW44159           --------------------------------------------------------------------------------------------------------------------------------------------------------------------------------------------------------------------------------------------------------------------------------ggagctcggcactgtcatgcgctcgctaggtcagaacccctcggactctgagctgcaggacatgatcaacgaggtcgatgccgacaacaacggcaccattgacttccctggtacgt-----------------ggg-----------------------------------caacaaaaaaca-----caaagtggcggtgacggaga-gactagacgaagacaa-----------------------------------------------------------------------------------------cccaagctaatgcccgcctgcactcagagttcctcaccatgatggcgcgcaagatgaaggacaccgactcagaagaagagatccgggaggcattca---------------------------------------------------------------------------------------------------------------------------------------------------------------------------------------------------aggtctttgaccgtgacaacaacggcttcatctcggctgccgagctgcgccacgtcatgacctccatcggcgagaagctgaccgacgatgaggtcgacgagatgatccgcgaggctgaccaggacggcgatggccgcattgactgtgagttctg------tcccccggactctccacgttctcatcaccacttccgtctcgtgtctcttttctctcttctctcgtcctggctggacccatgctaaca-----tcgc-----agacaacgagtttgtgcagctcatgatgcaga-
Sporothrix_villosa_MZ019542_1_SNM185              --------------------------------------------------------------------------------------aggacaaggacggcgatggtcagtgaa----------cccttatacgtgtttcgaatgcttctcga---------cgtctgcgcgga-------ggcacccgctcgca-------tattacactcagaacagttccagctgacactgtttttcttttcccctcaacataggccagatcaccaccaaggagctcggcaccgtcatgcgctcgctcggccagaacccctccgagtccgagctgcaggacatgatcaacgaggtcgacgccgacaacaacggcaccattgactttcctggtacgtttgaccgttacgccgcccgtcgttggaccgttggaccgttaagtggcgagataaggggataagagaaggcggatgagagaaaccaacagtgactacttatcgcctgttgg--------------------------------------------------------------------------gccggccacgaca-gcaatgctgaccctgacccttctacagagttcctgaccatgatggcgcgcaagatgaaggacaccgactccgaagaggagatccgcgaggccttca---------------------------------------------------------------------------------------------------------------------------------------------------------------------------------------------------aggtctttgaccgcgacaacaacggcttcatttcggctgccgagctgcgtcacgtcatgacgtcgattggcgagaag-------------------------------------------------------------------------------------------------------------------------------------------------------------------------------------------------------------------------
Sporothrix_villosa_MZ019543_1_SNM188              --------------------------------------------------------------------------------------aggacaaggacggcgatggtcagtgaa----------cccttatacgtgtttcgaatgcttctcga---------cgtctgcgcgga-------ggcacccgctcgca-------tattacactcagaacagttccagctgacactgtttttcttttcccctcaacataggccagatcaccaccaaggagctcggcaccgtcatgcgctcgctcggccagaacccctccgagtccgagctgcaggacatgatcaacgaggtcgacgccgacaacaacggcaccattgactttcctggtacgtttgaccgttacgccgcccgtcgttggaccgttggaccgttaagtggcgagataaggggataagagaaggcggatgagagaaaccaacagtgactacttatcgcctgttgg--------------------------------------------------------------------------gccggccacgaca-gcaatg------ctgacccttctacagagttcctgaccatgatggcgcgcaagatgaaggacaccgactccgaagaggagatccgcgaggccttca---------------------------------------------------------------------------------------------------------------------------------------------------------------------------------------------------aggtctttgaccgcgacaacaacggcttcatttcggctgccgagctgcgtcacgtcatgacgtcgattggcgagaag-------------------------------------------------------------------------------------------------------------------------------------------------------------------------------------------------------------------------
Graphilbum_niveum_MZ418997_1_SNM145               -----------------------------------------------------------------------------------------acaaggatggcgatggttcgttg-----------gcgcccggtttttgcttttggcgtccctgcttttgcttttggcgcccggcttttgcttttggcgtccctgc-------tttccggctttcccgggccttcgtccga---gcctacgatactgaccgcatgcaggacagatcaccaccaaggagctgggcacggtgatgcgctcgctcgggcagaatccgtcggagtcggagctgcaggacatgatcaacgaggtcgacgccgacaacaacggcaccattgactttcctggtgggt-----------------gg-----------------------------------------------------------cattgtctttt--------tttcatccactt---------------------------------------------------------------------------------------------gcttactga---cgcatcc-cagagttcctcacgatgatggcccgcaaaatgaaggacacggactcagaagaagagatccgggaggcgttcaaggtaggcggcggcggcgacaataaaggc-------------------------------tgggactcaggctgggactcaggc---------------------tgggactcaggctgg-----------------------------gactcaggctgggattcaagctgggactga---------ccaaaacaggtctttgaccgcgacaacaacggcttcatctcggccgcagagctgcgccacgtcatgacgtcgattggcgagaagctgacggacgaggaggtggacgagatgatccgcgaggctgaccaggacggcgatggccgcattgactgtgagtttgc-gcagtactttctgctttctgcggtcgacgt-------------------------------------------ggaacgcggc?ggctaacaa----tggc-----agacaacgagtttgtgca---------------
Graphilbum_niveum_MZ418998_1_SNM100               -----------------------------------------------------------------------------------------acaaggatggcgatggttcgttg-----------gcgcccggtttttgcttttggcgtccctgcttttgcttttggcgcccggcttttgcttttggcgtccctgc-------tttccggctttcccgggccttcgtccga---gcctacgatactgaccgcatgcaggacagatcaccaccaaggagctgggcacggtgatgcgctcgctcgggcagaatccgtcggagtcggagctgcaggacatgatcaacgaggtcgacgccgacaacaacggcaccattgactttcctggtgggt-----------------gg-----------------------------------------------------------cattgtctttt--------tttcatccactt---------------------------------------------------------------------------------------------gcttactga---cgcatcc-cagagttcctcacgatgatggcccgcaaaatgaaggacacggactcagaagaagagatccgggaggcgttcaaggtaggcggcggcggcgacaataaaggc-------------------------------tgggactcaggctgggactcaggc---------------------tgggactcaggctgg-----------------------------gactcaggctgggattcaagctgggactga---------ccaaaacaggtctttgaccgcgacaacaacggcttcatctcggccgcagagctgcgccacgtcatgacgtcgattggcgagaagctgacggacgaggaggtggacgagatgatccgcgaggctgaccaggacggcgatggccgcattgactgtgagtttgc-gcagtactttctgctttctgcggtcgacgt-------------------------------------------ggaacgcggc?ggctaacaa----tggc-----agacaacgagtttgtgca---------------
Graphilbum_translucens_MZ781969_1_SNM101          -----------------------------------------------------------------------------------------acaaggacggcgatggttcgtggcgccttggcgcttccccccttcttgcttggcgcgttacgg---------cttgc--------tgtgcgggcatctgtctggg--------catgtgcccgttggaatcctcgtccgatttactgacgcgttgggcgctgcacaggacaaatcactaccaaggagctgggcactgtcatgcgctcgctcggccagaacccgtccgaggctgagctgcaggacatgatcaacgaggtcgatgcggacaacaacggcaccattgatttccctggtacgtttt--------------gggcgccggcctggtgg-----------------caggcggcaggcggcaggcggcagagaggcggtgacgggag-ggattatggcgcacaa---------------------------------------------------------------------------------------------agctaacac---gatgcgcatagagtttctcacaatgatggcccgcaaaatgaaggacaccgactcagaagaggagatccgggaggcattcaaggt--------gagccgcgggcagtggc---------------------------------------atcctgacgcccagggtggccgctttggggtttggggtcggatttgggtttatttatactgtcttggtgtcttgcctttttttcccaatcctacctttgtgcatgcactga------cgcgctccgcaggtctttgatcgtgacaacaacggcttcatctccgctgcagagctgcgccacgtcatgacctcgattggcgagaagctgacggatgaggaggtcgacgagatgatccgcgaggccgaccaggacggcgacggccgcatcgactgtacgcttgc-----ttttccgcgtgtccccgattcacaagtgtc------------ccc-----------------------------------tgctaacgcgactccgc-----agacaacgagtttgtgca---------------
Graphilbum_translucens_MZ781970_1_SNM104          -----------------------------------------------------------------------------------------acaaggacggcgatggttcgtggcgccttggcgcttccccccttcttgcttggcgcgttacgg---------cttgc--------tgtgcgggcatctgtctggg--------catgtgcccgttggaatcctcgtccgatttactgacgcgttgggcgctgcacaggacaaatcactaccaaggagctgggcactgtcatgcgctcgctcggccagaacccgtccgaggctgagctgcaggacatgatcaacgaggtcgatgcggacaacaacggcaccattgatttccctggtacgtttt--------------gggcgccggcctggtgg-----------------caggcggcaggcggcaggcggcagagaggcggtgacgggag-ggattatggcgcacaa---------------------------------------------------------------------------------------------agctaacac---gatgcgcatagagtttctcacaatgatggcccgcaaaatgaaggacaccgactcagaagaggagatccgggaggcattcaaggt--------gagccgcgggcagtggc---------------------------------------atcctgacgcccagggtggccgctttggggtttggggtcggatttgggtttatttatactgtcttggtgtcttgcctttttttcccaatcctacctttgtgcatgcactga------cgcgctccgcaggtctttgatcgtgacaacaacggcttcatctccgctgcagagctgcgccacgtcatgacctcgattggcgagaagctgacggatgaggaggtcgacgagatgatccgcgaggccgaccaggacggcgacggccgcatcgactgtacgcttgc-----ttttccgcgtgtccccgattcacaagtgtc------------ccc-----------------------------------tgctaacgcgactccgc-----agacaacgagtttgtcca---------------
Graphilbum_translucens_MZ781971_1_SNM144          -----------------------------------------------------------------------------------------acaaggacggcgatggttcgtggcgccttggcgcttccccccttcttgcttggcgcgttacgg---------cttgc--------tgtgcgggcatctgtctggg--------catgtgcccgttggaatcctcgtccgatttactgacgcgttgggcgctgcacaggacaaatcactaccaaggagctgggcactgtcatgcgctcgctcggccagaacccgtccgaggctgagctgcaggacatgatcaacgaggtcgatgcggacaacaacggcaccattgatttccctggtacgtttt--------------gggcgccggcctggtgg-----------------caggcggcaggcggcaggcggcagagaggcggtgacgggag-ggattatggcgcacaa---------------------------------------------------------------------------------------------agctaacac---gatgcgcatagagtttctcacaatgatggcccgcaaaatgaaggacaccgactcagaagaggagatccgggaggcattcaaggt--------gagccgcgggcagtggc---------------------------------------atcctgacgcccagggtggccgctttggggtttggggtcggatttgggtttatttatactgtcttggtgtcttgcctttttttcccaatcctacctttgtgcatgcactga------cgcgctccgcaggtctttgatcgtgacaacaacggcttcatctccgctgcagagctgcgccacgtcatgacctcgattggcgagaagctgacggatgaggaggtcgacgagatgatccgcgaggccgaccaggacggcgacggccgcatcgactgtacgcttgc-----ttttccgcgtgtccccgattcacaagtgtc------------ccc-----------------------------------tgctaacgcgactccgc-----agacaacgagtttgtcca---------------
Graphilbum_translucens_PQ672822_1_NFF1614         -------------------------------------------------------------------------------------------------------------------------------ccccttcttgcttggcgcgttacgg---------cttgc--------tgtgcgggcatctgtctggg--------catgtgcccgttggaatcctcgtccgatttactgacgcgttgggcgctgcacaggacaaatcactaccaaggagctgggcactgtcatgcgctcgctcggccagaacccgtccgaggctgagctgcaggacatgatcaacgaggtcgatgcggacaacaacggcaccattgatttccctggtacgtttt--------------gggcgccggcctggtgg-----------------caggcggcaggcggcaggcggcagagaggcggtgacgggag-ggattatggcgcacaa---------------------------------------------------------------------------------------------agctaacac---gatgcgcatagagtttctcacaatgatggcccgcaaaatgaaggacaccgactcagaagaggagatccgggaggcattcaaggt--------gagccgcgggcagtggc---------------------------------------atcctgacgcccagggtggccgctttggggtttggggtcggatttgggtttatttatactgtcttggtgtcttgcctttttttcccaatcctacctttgtgcatgcactga------cgcgctccgcaggtctttgatcgtgacaacaacggcttcatctccgctgcagagctgcgccacgtcatgacctcgattggcgagaagctgacggatgaggaggtcgacgagatgatccgcgaggccgaccaggacggcgacggccgcatcgactgtacgcttgc-----ttttccgcgtgtccccga-tcacaagtgt-------------ccc-----------------------------------tgctaacgcgaccccgc-----a--------------------------------
Graphilbum_translucens_PQ672823_1_NFF1615         ------------------------------------------------------------------------------------------------------------------------------cccccttcttgcttggcgcgttacgg---------cttgc--------tgtgcgggcatctgtctggg--------catgtgcccgttggaatcctcgtccgatttactgacgcgttgggcgctgcacaggacaaatcactaccaaggagctgggcactgtcatgcgctcgctcggccagaacccgtccgaggctgagctgcaggacatgatcaacgaggtcgatgcggacaacaacggcaccattgatttccctggtacgtttt--------------gggcgccggcctggtgg-----------------caggcggcaggcggcaggcggcagagaggcggtgacgggag-ggattatggcgcacaa---------------------------------------------------------------------------------------------agctaacac---gatgcgcatagagtttctcacaatgatggcccgcaaaatgaaggacaccgactcagaagaggagatccgggaggcattcaaggt--------gagccgcgggcagtggc---------------------------------------atcctgacgcccagggtggccgctttggggtttggggtcggatttgggtttatttatactgtcttggtgtcttgcctttttttcccaatcctacctttgtgcatgcactga------cgcgctccgcaggtctttgatcgtgacaacaacggcttcatctccgctgcagagctgcgccacgtcatgacctcgattggcgagaagctgacggatgaggaggtcgacgagatgatccgcgaggccgaccaggacggcgacggccgcatcgactgtacgcttgc-----ttttccgcgtgtccccgattcacaagtgtc------------ccc-----------------------------------tgctaacgcg---------------------------------------------
Graphilbum_sp_PQ672824_1_NFF1626                  -------------------------------------------------------------------------------------tgacaaaagaaacgcgatggttcgttg-----------gcgccctgcttttgcttttggcgtccctgcttttgcttttggcgcccggcttttgcttttggcgtccctgc-------tttccggctttcccgggcctttgtccga---gcctacgatactgaccgcatgcaggacagatcaccaccaaggagctgggcacggtgatgcgctcgctcgggcagaatccgtcggagtcggagctgcaggacatgatcaacgaggtcgacgccgacaacaacggcaccattgactttcctggtgggt-----------------gg-----------------------------------------------------------cattgtctttt--------tttcatccactt---------------------------------------------------------------------------------------------gcttactga---cgcatcc-cagagttcctcacgatgatggcccgcaaaatgaaggacacggactcagaagaagagatccgggaggcgttcaaggtaggcggcggcggcgacaacaaaggc-------------------------------tgggactcaggctgggacaaa-------------------------------------------------------------------------aggctgggattcaagctgggactga---------ccaaaacaggtctttgaccgcgacaacaacggcttcatctcggccgcagagctgcgccacgtcatgacgtcgattggcgagaagctgacggacgaggaggtggacgagatgatccgcgaggctga--------------------------------------------------------------------------------------------------------------------------------------------------------------------------------
Graphilbum_sp_PQ672825_1_NFF1627                  -------------------------------------------------------------------------------------tgacaaaagaaacgcgatggttcgttg-----------gcgccctgcttttgcttttggcgtccctgcttttgcttttggcgcccggcttttgcttttggcgtccctgc-------tttccggctttcccgggcctttgtccga---gcctacgatactgaccgcatgcaggacagatcaccaccaaggagctgggcacggtgatgcgctcgctcgggcagaatccgtcggagtcggagctgcaggacatgatcaacgaggtcgacgccgacaacaacggcaccattgactttcctggtgggt-----------------gg-----------------------------------------------------------cattgtctttt--------tttcatccactt---------------------------------------------------------------------------------------------gcttactga---cgcatcc-cagagttcctcacgatgatggcccgcaaaatgaaggacacggactcagaagaagagatccgggaggcgttcaaggtaggcggcggcggcgacaacaaaggc-------------------------------tgggactcaggctgggacaaa-------------------------------------------------------------------------aggctgggattcaagctgggactga---------ccaaaacaggtctttgaccgcgacaacaacggcttcatctcggccgcagagctgcgccacgtcatgacgtcgattggcgagaagctgacggacgaggaggtggacgagatgatccgcgaggctga--------------------------------------------------------------------------------------------------------------------------------------------------------------------------------
;
END;

begin trees;
	tree tree_1 = [&R] ((((((Graphilbum_acuminatum_MN548988_1_CBS_145811:0.006397,Graphilbum_acuminatum_MN548991_1_CBS_145828:0.003844)[&label="69.5/98"]:0.005937,(Graphilbum_translucens_MZ781969_1_SNM101:1.0E-6,(((Graphilbum_translucens_MZ781970_1_SNM104:1.0E-6,Graphilbum_translucens_MZ781971_1_SNM144:1.0E-6)[&label="0/74"]:1.0E-6,Graphilbum_translucens_PQ672823_1_NFF1615:1.0E-6)[&label="0/28"]:0.001272,Graphilbum_translucens_PQ672822_1_NFF1614:0.001377)[&label="0/61"]:1.4E-5)[&label="95.1/98"]:0.018378)[&label="97.7/92"]:0.0987,((Graphilbum_carpaticum_MN548996_1_CBS_145835:1.0E-6,Graphilbum_carpaticum_MN548997_1_CBS_145837:1.0E-6)[&label="97.7/100"]:0.048164,(Graphilbum_curvidentis_MN549000_1_CBS_145832:0.005194,Graphilbum_curvidentis_MN549003_1_49aKFJD:0.003455)[&label="100/100"]:0.127447)[&label="90.4/67"]:0.06528)[&label="88.4/60"]:0.089434,((((Graphilbum_furuicola_MN549004_1_CBS_145836:0.002286,Graphilbum_furuicola_MN549005_1_CBS_145813:0.0022)[&label="93.4/92"]:0.048008,(Graphilbum_sexdentatum_MN549013_1_CBS_145814:0.105239,(((Graphilbum_crescericum_MN549016_1_CBS_130864:0.002494,((Graphilbum_niveum_MZ418997_1_SNM145:1.0E-6,Graphilbum_niveum_MZ418998_1_SNM100:1.0E-6)[&label="90.2/100"]:0.009266,(Graphilbum_sp__PQ672824_1_NFF1626:1.0E-6,Graphilbum_sp__PQ672825_1_NFF1627:1.0E-6)[&label="94.2/100"]:0.012435)[&label="99.8/97"]:0.029555)[&label="29.4/36"]:0.004016,(Graphilbum_crescericum_MN549018_1_CBS_145820:1.0E-6,Graphilbum_crescericum_MN549020_1_CBS_145824:0.001839)[&label="89.2/91"]:0.005557)[&label="71.7/34"]:0.0036,(Graphilbum_crescericum_MN549019_1_CBS_145821:0.001843,Graphilbum_crescericum_MN549023_1_CBS_145823:1.0E-6)[&label="88.7/91"]:0.009138)[&label="90/54"]:0.033877)[&label="96.3/81"]:0.067877)[&label="81.2/70"]:0.070634,(Graphilbum_interstitiale_MN549007_1_CBS_145816:1.0E-6,Graphilbum_interstitiale_MN549008_1_CBS_145817:1.0E-6)[&label="97.1/100"]:0.1326)[&label="100/100"]:0.331708,Graphilbum_sparsum_MN549015_1_CBS_405_77:0.298314)[&label="82.6/60"]:0.107962)[&label="84.3/69"]:0.12108,(Graphilbum_fragrans_MN549024_1_CMW43200:1.0E-6,Graphilbum_fragrans_MN549025_1_CMW44159:1.0E-6)[&label="94.3/100"]:0.19708)[&label="100/100"]:0.567317,Sporothrix_villosa_MZ019542_1_SNM185:2.0E-6,Sporothrix_villosa_MZ019543_1_SNM188:1.0E-6);
end;
