# Supplementary material for: ﻿Ophiostomatoid fungi associated with Hylurgus ligniperda, including six new species from eastern China
Source: IMA Fungus. 2025 Oct 28;16:e169382. doi: 10.3897/imafungus.16.169382 (PMC12587175; doi:10.3897/imafungus.16.169382)
Supplement: Supplementary material 26 — ML tree of L. olivaceum complex generated from the βT sequence data [file imafungus-16-e169382-s026.nexus]

#NEXUS
[ TITLE ]
BEGIN TAXA;
       DIMENSIONS NTAX=44;
       TAXLABELS
             Leptographium_conplurium_JF279989_1_CMW23315
             Leptographium_conplurium_JF279990_1_CMW23316
             Leptographium_conplurium_JF279994_1_CMW23289
             Leptographium_olivaceum_JF279997_1_CBS138_51
             Leptographium_olivaceum_JF279998_1_CBS152_54
             Leptographium_cucullatum_JF280000_1_CMW1141
             Leptographium_cucullatum_JF280001_1_CMW1871
             Leptographium_cucullatum_JF280002_1_CMW5022
             Leptographium_duchongi_MH124317_1_CMW44455
             Leptographium_francke_grosmanniae_MN517657_1_CMW445
             Leptographium_davidsonii_MN517661_1_CMW790
             Leptographium_davidsonii_MN517662_1_CMW3094
             Leptographium_davidsonii_MN517663_1_CMW3095
             Leptographium_olivaceapini_MN517667_1_CBS503_86
             Leptographium_olivaceapini_MN517668_1_CBS504_86
             Leptographium_sagmatosporum_MN517669_1_CMW34135
             Leptographium_vescum_MN517670_1_CMW34186
             Leptographium_sylvestris_MN517671_1_CMW34140
             Leptographium_breviuscapum_MN517672_1_CMW38888
             Leptographium_breviuscapum_MN517673_1_CMW38889
             Leptographium_breviuscapum_MN517674_1_CMW38890
             Leptographium_rhizoidum_MN517675_1_CMW22809
             Leptographium_rhizoidum_MN517676_1_CMW22810
             Leptographium_rhizoidum_MN517677_1_CMW22811
             Leptographium_rhizoidum_MN517678_1_CMW22812
             Leptographium_xiningense_MN517679_1_CMW38891
             Leptographium_xiningense_MN517680_1_CMW39237
             Leptographium_xiningense_MN517681_1_CMW39238
             Leptographium_pseudoalbum_MN517682_1_CBS276_54
             Leptographium_erubescens_MN517683_1_CBS278_54
             Grosmannia_penicillata_MN647820_1_CMW2642
             Grosmannia_penicillata_MN647821_1_CMW2644
             Leptographium_raffai_MT637204_1_CMW_34451
             Leptographium_changduense_PP666357_1_CFCC57652
             Leptographium_changduense_PP666358_1_CFCC57653
             Leptographium_changduense_PP666359_1_CFCC57654
             Leptographium_leiwuqiense_PP666360_1_CFCC57655
             Leptographium_leiwuqiense_PP666361_1_CFCC57656
             Leptographium_leiwuqiense_PP666362_1_CFCC57657
             Leptographium_mangkangense_PP666363_1_CFCC57658
             Leptographium_mangkangense_PP666364_1_CFCC57659
             Leptographium_mangkangense_PP666365_1_CFCC57660
             Leptographium_sp_PQ672787_1_NFF1605
             Leptographium_sp_PQ672788_1_NFF1606
;
END;
BEGIN CHARACTERS;
       DIMENSIONS NCHAR=523;
       FORMAT MISSING=? GAP=- MATCHCHAR=. datatype=nucleotide;
MATRIX

Leptographium_conplurium_JF279989_1_CMW23315           ---------------------------------------------------------------------------------------------------------------------------------gccgaaaacaaagttgt-----------------------------------------------------------------------------------------ccgggcggaagagc-------tggccaaagggaccggcgcggacagcgtccatcgtgccgggctccagatcgaccagcacggcgcggggaacgtacttgttgccagaggcctcgttgaagtacacgctcatgcgctccagctggaactcggacgttccggtgt--------acctagaagagagttagcatcgttttgataggcgtttgcaatagaatacacgaaaacacatacacgccattgctgtcgagaccgtgctcgctagaaatctgctgccagaaagcagca
Leptographium_conplurium_JF279990_1_CMW23316           ---------------------------------------------------------------------------------------------------------------------------------gccgaaaacaaagttgt-----------------------------------------------------------------------------------------ccgggcggaagagc-------tggccaaagggaccggcgcggacagcgtccatcgtgccgggctccagatcgaccagcacggcgcggggaacgtacttgttgccagaggcctcgttgaagtacacgctcatgcgctccagctggaactcggacgttccggtgt--------acctagaagagagttagcatcgttttgataggcgtttgcaatagaatacacgaaaacacatacacgccattgctgtcgagaccgtgctcgctagaaatctgctgccagaaagcagca
Leptographium_conplurium_JF279994_1_CMW23289           ---------------------------------------------------------------------------------------------------------------------------------gccgaaaacaaagttgt-----------------------------------------------------------------------------------------ccgggcggaagagc-------tggccaaagggaccggcgcggacagcgtccatcgtgccgggctccagatcgaccagcacggcgcggggaacgtacttgttgccagaggcctcgttgaagtacacgctcatgcgctccagctggaactcggacgttccggtgt--------acctagaagagagttagcatcgttttgataggcgtttgcaatagaatacacgaaaacacatacacgccattgctgtcgagaccgtgctcgctagaaatctgctgccagaaagcagca
Leptographium_olivaceum_JF279997_1_CBS138_51           ---------------------------------------------------------------------------------------------------------------------------------gccgaaaacaaagttgt-----------------------------------------------------------------------------------------ccgggcggaagagc-------tggccaaagggaccggcgcggacagcgtccatcgtgccaggctcgagatcgaccagcacggcgcgaggaacgtacttgttgccagaggcctcgttgaagtacacgctcatgcgctccagctggaactcggacgttccgttgt--------acctagttcaaagttagcat-gttctgatgggcgtttggatcaaaatcgacgaatgcacatacacgccattgctgtcgagaccgtgctcgctggaaatctgctgccagaaagcagca
Leptographium_olivaceum_JF279998_1_CBS152_54           ---------------------------------------------------------------------------------------------------------------------------------gccgaaaacaaagttgt-----------------------------------------------------------------------------------------ccgggcggaagagc-------tggccaaagggaccggcgcggacagcgtccatcgtgccaggctcgagatcgaccagcacggcgcgaggaacgtacttgttgccagaggcctcgttgaagtacacgctcatgcgctccagctggaactcggacgttccgttgt--------acctagttcaaagttagcat-gttctgatgggcgtttggatcaaaatcgacgaatgcacatacacgccattgctgtcgagaccgtgctcgctggaaatctgctgccagaaagcagca
Leptographium_cucullatum_JF280000_1_CMW1141            ---------------------------------------------------------------------------------------------------------------------------------gccgaaaacaaagttgt-----------------------------------------------------------------------------------------ccgggcggaagagc-------tggccaaagggaccggcgcggacagcgtccatcgtgccgggctccagatcgaccagcacggcgcggggaacgtacttgttgccagaggcctcgttgaagtacacgctcatgcgctccagctgaaactcggacgttccggtgt--------acctagttaaaaattagcatcgttttgagaggcgt--------gaaaacacgaatacacatacacgccattgctgtcgagaccgtgctcgctggaaatctgctgccagaaagcagca
Leptographium_cucullatum_JF280001_1_CMW1871            ---------------------------------------------------------------------------------------------------------------------------------gccgaaaacaaagttgt-----------------------------------------------------------------------------------------ccgggcggaagagc-------tggccaaagggaccggcgcggacagcgtccatcgtgccgggctccagatcgaccagcacggcgcggggaacgtacttgttgccagaggcctcgttgaagtacacgctcatgcgctccagctgaaactcggacgttccggtgt--------acctagttaaaaattagcatcgttttgagaggcgt--------gaaaacacgaatacacatacacgccattgctgtcgagaccgtgctcgctggaaatctgctgccagaaagcagca
Leptographium_cucullatum_JF280002_1_CMW5022            ---------------------------------------------------------------------------------------------------------------------------------gccgaaaacaaagttgt-----------------------------------------------------------------------------------------ccgggcggaagagc-------tggccaaagggaccggcgcggacagcgtccatcgtgccgggctccagatcgaccagcacggcgcggggaacgtacttgttgccagaggcctcgttgaagtacacgctcatgcgctccagctgaaactcggacgttccggtgt--------acctagttaaaaattagcatcgttttgagaggcgt--------gaaaacacgaatacacatacacgccattgctgtcgagaccgtgctcgctggaaatctgctgccagaaagcagca
Leptographium_duchongi_MH124317_1_CMW44455             ------------------------------------------------------------------------------------------ggtgctgctttctggcagcagatttccagcgagcacggtctcgacagcaatggcgtgtatgtgtttccgtgtattctattgc-aaacgcctatcaaaacgatgctaactct-ctactaggtacaccggaacgtccgagttccagctggagcgcatgagcgtgtacttcaacgaggcctctggcaacaagtacgttccccgcgccgtgctggtcgatctggagcccggcacgatggacgctgtccgcgcc---ggtccctttggccagctcttccgcccggacaactttgttttcggccagtccggtgccggcaacaactgggccaagggtcactac---actgagg---------------------------------------------------------------------------------------
Leptographium_francke_grosmanniae_MN517657_1_CMW445    ---------------------------------------------------------------------------------------------------------cagcagatttccagcgagcacggtctcgacagcaatggcgtgtatgtgcatc--------ccatttc-ccaggactgctacaacgatactaactat--ggctaggtacacgggcacgtccgagttccagctggagcgcatgagcgtgtacttcaacgaggcgtctggcaacaagtacgtcccccgcgccgtgctggtcgatctcgagcccggcacgatggacgctgtccgcgcc---ggtccctttggccagcttttccgcccggataactttgtgtttggc----------------------------------------------------------------------------------------------------------------------------------------
Leptographium_davidsonii_MN517661_1_CMW790             ---------------------------------------------------------------------------------------------------------cagcagatttccagcgagcatggtctcgacagcaatggcgtgtatgtgtattcgtgttttc---------acgcctctcaaaacgatgctaatttt-caactaggtacaccggaacgtccgagttccagctggagcgcatgagcgtgtacttcaacgaggcctctggcaacaagtacgttccccgcgccgtgctggtcgatctggagcccggcacgatggacgctgtccgcgcc---ggtccctttggccagctcttccgcccggacaattttgttttcggc----------------------------------------------------------------------------------------------------------------------------------------
Leptographium_davidsonii_MN517662_1_CMW3094            ---------------------------------------------------------------------------------------------------------cagcagatttccagcgagcatggtctcgacagcaatggcgtgtatgtgtattcgtgttttc---------acgcctctcaaaacgatgctaatttt-caactaggtacaccggaacgtccgagttccagctggagcgcatgagcgtgtacttcaacgaggcctctggcaacaagtacgttccccgcgccgtgctggtcgatctggagcccggcacgatggacgctgtccgcgcc---ggtccctttggccagctcttccgcccggacaattttgttttcggc----------------------------------------------------------------------------------------------------------------------------------------
Leptographium_davidsonii_MN517663_1_CMW3095            ---------------------------------------------------------------------------------------------------------cagcagatttccagcgagcatggtctcgacagcaatggcgtgtatgtgtattcgtgttttc---------acgcctctcaaaacgatgctaatttt-caactaggtacaccggaacgtccgagttccagctggagcgcatgagcgtgtacttcaacgaggcctctggcaacaagtacgttccccgcgccgtgctggtcgatctggagcccggcacgatggacgctgtccgcgcc---ggtccctttggccagctcttccgcccggacaattttgttttcggc----------------------------------------------------------------------------------------------------------------------------------------
Leptographium_olivaceapini_MN517667_1_CBS503_86        ---------------------------------------------------------------------------------------------------------cagcagatttccagcgagcacggtctcgacagcaatggcgtgtatgtgttttcgtgtattctattgc-agacgcctatcaaaacgatgctaactct-ctaccaggtacaccggaacgtccgagttccagctggagcgcatgagcgtgtacttcaacgaggcctctggcaacaagtacgttccccgcgccgtgctggtcgatctggagcccggcacgatggacgctgtccgcgcc---ggtccctttggccagctcttccgcccggacaactttgttttcggc----------------------------------------------------------------------------------------------------------------------------------------
Leptographium_olivaceapini_MN517668_1_CBS504_86        ---------------------------------------------------------------------------------------------------------cagcagatttccagcgagcacggtctcgacagcaatggcgtgtatgtgttttcgtgtattctattgc-agacgcctatcaaaacgatgctaactct-ctaccaggtacaccggaacgtccgagttccagctggagcgcatgagcgtgtacttcaacgaggcctctggcaacaagtacgttccccgcgccgtgctggtcgatctggagcccggcacgatggacgctgtccgcgcc---ggtccctttggccagctcttccgcccggacaactttgttttcggc----------------------------------------------------------------------------------------------------------------------------------------
Leptographium_sagmatosporum_MN517669_1_CMW34135        ---------------------------------------------------------------------------------------------------------cagcagatttccagcgagcacggtctcgacagcaatggcgtgtatgtgcattcgtcgattttgctcc-aaatgcccatcagaac-atgctaacttt--gactaggtacaacggaacgtccgagttccagctggagcgcatgagcgtgtacttcaacgaggcctctggcaacaagtacgttccccgcgccgtgctggtcgatctggagcccggcacgatggacgctgtccgcgcc---ggtccctttggccagctcttccgcccggacaactttgtcttcggc----------------------------------------------------------------------------------------------------------------------------------------
Leptographium_vescum_MN517670_1_CMW34186               ---------------------------------------------------------------------------------------------------------cagcagatttccagcgagcatggtctcgacagcaatggcgtgtatg-gtattcgtgttttc---------acgcctctcaaaacgatgctaatttt-caactaggtacaccggaacgtccgagttccagctggagcgcatgagcgtgtacttcaacgaggcctctggcaacaagtacgttccccgcgccgtgctggtcgatctggagcccggcacgatggacgctgtccgcgcc---ggtccctttggccagctcttccgcccggacaattttgttttcggc----------------------------------------------------------------------------------------------------------------------------------------
Leptographium_sylvestris_MN517671_1_CMW34140           ---------------------------------------------------------------------------------------------------------cagcagatttccagcgagcacggtctcgacagcaatggcgtgtatgtgtattcgtgtattctattcc-aaacgcctgtaaaaat-atgctaactct-ctactaggtacaccggaacgtccgagttccagctggagcgcatgagcgtgtacttcaacgaggcctctggcaacaagtacgttccccgcgccgtgctggtcgatctggagcccggcacgatggacgctgtccgcgcc---ggtccctttggccagctcttccgcccggacaactttgttttcggc----------------------------------------------------------------------------------------------------------------------------------------
Leptographium_breviuscapum_MN517672_1_CMW38888         ---------------------------------------------------------------------------------------------------------cagcagatttccagcgagcacggtctcgacagcaatggcgtgtatgtcttttcg------ccactcc-aaacgcctgtcaaaactatgctaatctc-cgactaggtacaccggaacgtccgagttccagctggagcgcatgagcgtgtacttcaacgaggcctctggcaacaagtacgttccccgcgccgtgctggtcgatctcgagcccggcacgatggacgctgtccgcgcc---ggtccctttggccagctcttccgcccggacaactttgttttcggc----------------------------------------------------------------------------------------------------------------------------------------
Leptographium_breviuscapum_MN517673_1_CMW38889         ---------------------------------------------------------------------------------------------------------cagcagatttccagcgagcacggtctcgacagcaatggcgtgtatgtcttttcg------ccactcc-aaacgcctgtcaaaactatgctaatctc-cgactaggtacaccggaacgtccgagttccagctggagcgcatgagcgtgtacttcaacgaggcctctggcaacaagtacgttccccgcgccgtgctggtcgatctcgagcccggcacgatggacgctgtccgcgcc---ggtccctttggccagctcttccgcccggacaactttgttttcggc----------------------------------------------------------------------------------------------------------------------------------------
Leptographium_breviuscapum_MN517674_1_CMW38890         ---------------------------------------------------------------------------------------------------------cagcagatttccagcgagcacggtctcgacagcaatggcgtgtatgtcttttcg------ccactcc-aaacgcctgtcaaaactatgctaatctc-cgactaggtacaccggaacgtccgagttccagctggagcgcatgagcgtgtacttcaacgaggcctctggcaacaagtacgttccccgcgccgtgctggtcgatctcgagcccggcacgatggacgctgtccgcgcc---ggtccctttggccagctcttccgcccggacaactttgttttcggc----------------------------------------------------------------------------------------------------------------------------------------
Leptographium_rhizoidum_MN517675_1_CMW22809            ---------------------------------------------------------------------------------------------------------cagcagatttccagcgagcacggtctcgacagcaatggcgtgtatgtgcatccgtcgattttgatcc-aaacgcccatcagaac-atgctaacttt-gacctaggtacaacggaacgtccgagttccagctggagcgcatgagcgtgtacttcaacgaggcctctggcaacaagtacgttccccgcgccgtgctggtcgatctggagcctggcacgatggatgctgtccgcgcc---ggtccctttggccagctcttccgcccggacaactttgtgtttggc----------------------------------------------------------------------------------------------------------------------------------------
Leptographium_rhizoidum_MN517676_1_CMW22810            ---------------------------------------------------------------------------------------------------------cagcagatttccagcgagcacggtctcgacagcaatggcgtgtatgtgcatccgtcgattttgatcc-aaacgcccatcagaac-atgctaacttt-gacctaggtacaacggaacgtccgagttccagctggagcgcatgagcgtgtacttcaacgaggcctctggcaacaagtacgttccccgcgccgtgctggtcgatctggagcctggcacgatggatgctgtccgcgcc---ggtccctttggccagctcttccgcccggacaactttgtgtttggc----------------------------------------------------------------------------------------------------------------------------------------
Leptographium_rhizoidum_MN517677_1_CMW22811            ---------------------------------------------------------------------------------------------------------cagcagatttccagcgagcacggtctcgacagcaatggcgtgtatgtgcatccgtcgattttgatcc-aaacgcccatcagaac-atgctaacttt-gacctaggtacaacggaacgtccgagttccagctggagcgcatgagcgtgtacttcaacgaggcctctggcaacaagtacgttccccgcgccgtgctggtcgatctggagcctggcacgatggatgctgtccgcgcc---ggtccctttggccagctcttccgcccggacaactttgtgtttggc----------------------------------------------------------------------------------------------------------------------------------------
Leptographium_rhizoidum_MN517678_1_CMW22812            ---------------------------------------------------------------------------------------------------------cagcagatttccagcgagcacggtctcgacagcaatggcgtgtatgtgcatccgtcgattttgatcc-aaacgcccatcagaac-atgctaacttt-gacctaggtacaacggaacgtccgagttccagctggagcgcatgagcgtgtacttcaacgaggcctctggcaacaagtacgttccccgcgccgtgctggtcgatctggagcctggcacgatggatgctgtccgcgcc---ggtccctttggccagctcttccgcccggacaactttgtgtttggc----------------------------------------------------------------------------------------------------------------------------------------
Leptographium_xiningense_MN517679_1_CMW38891           ---------------------------------------------------------------------------------------------------------cagcagatttccagcgagcacggtctcgacagcaatggcgtgtatgtgttttcgtttattctattgcaaaacgcctatcaaaacgatgctaactct-ctactaggtacaccggaacgtccgagttccagctggagcgcatgagcgtgtacttcaacgaggcctctggcaacaagtacgttccccgcgccgtgctggtcgatctggagcccggcacgatggacgctgtccgcgcc---ggtccctttggccagctcttccgcccggacaactttgttttcggc----------------------------------------------------------------------------------------------------------------------------------------
Leptographium_xiningense_MN517680_1_CMW39237           ---------------------------------------------------------------------------------------------------------cagcagatttccagcgagcacggtctcgacagcaatggcgtgtatgtgttttcgtttattctattgcaaaacgcctatcaaaacgatgctaactct-ctactaggtacaccggaacgtccgagttccagctggagcgcatgagcgtgtacttcaacgaggcctctggcaacaagtacgttccccgcgccgtgctggtcgatctggagcccggcacgatggacgctgtccgcgcc---ggtccctttggccagctcttccgcccggacaactttgttttcggc----------------------------------------------------------------------------------------------------------------------------------------
Leptographium_xiningense_MN517681_1_CMW39238           ---------------------------------------------------------------------------------------------------------cagcagatttccagcgagcacggtctcgacagcaatggcgtgtatgtgttttcgtttattctattgcaaaacgcctatcaaaacgatgctaactct-ctactaggtacaccggaacgtccgagttccagctggagcgcatgagcgtgtacttcaacgaggcctctggcaacaagtacgttccccgcgccgtgctggtcgatctggagcccggcacgatggacgctgtccgcgcc---ggtccctttggccagctcttccgcccggacaactttgttttcggc----------------------------------------------------------------------------------------------------------------------------------------
Leptographium_pseudoalbum_MN517682_1_CBS276_54         ---------------------------------------------------------------------------------------------------------cagcagatttccagcgagcacggtctcgacagcaatggcgtgtatgtgttttcgtgtattctattgc-aaacgcctatcaaaacgatgctaaccct-ctactaggtacaccggaacgtccgagttccagctggaacgcatgagcgtgtacttcaacgaggcctctggcaacaagtacgttccccgcgccgtgctggtcgatctggagcccggcacgatggacgctgtccgcgcc---ggtccctttggccagctcttccgcccggacaactttgttttcgga----------------------------------------------------------------------------------------------------------------------------------------
Leptographium_erubescens_MN517683_1_CBS278_54          ---------------------------------------------------------------------------------------------------------cagcagatttccagcgagcacggtctcgacagcaatggcgtgtatgtgttttcgtgtattctattgcaaaacgcctatcaaaacgatgctaactct-ctactaggtacaccggaacgtccgagttccagctggagcgcatgagcgtgtacttcaacgaggcctctggcaacaagtacgttccccgcgccgtgctggtcgatctggagcccggcacgatggacgctgtccgcgcc---ggtccctttggccagctcttccgcccggacaactttgttttcggc----------------------------------------------------------------------------------------------------------------------------------------
Grosmannia_penicillata_MN647820_1_CMW2642              ggcaaccaaattggtgccgccttctggttcgtctccgaacagactttgtcgaaatgatgtacgactgtgcactgggcctgggcttggactaacggcaacaccaggcagcagatctccggcgagcatggccttgacagcagtggcgt---------------------------------------------------------------gtacactggcacctcggatctccagctggagcggatgagcgtctacttcaacgaggcttcgggcaacaagttcgtcccgcgcgccgtcctcgtcgatctggagcccggtacgatggatgcggtgcgtgcg---ggcccgttcggccagctctttcgtcccgacaacttcgtctttggc----------------------------------------------------------------------------------------------------------------------------------------
Grosmannia_penicillata_MN647821_1_CMW2644              ggcaaccaaattggtgccgccttctggttcgtctccgaacagactttgtcgaaatgatgtacgactgtgcactgggcctgggcttggactaacggcaacaccaggcagcagatctccggcgagcatggccttgacagcagtggcgt---------------------------------------------------------------gtacactggcacctcggatctccagctggagcggatgagcgtctacttcaacgaggcttcgggcaacaagttcgtcccgcgcgccgtcctcgtcgatctggagcccggtacgatggatgcggtgcgtgcg---ggcccgttcggccagctctttcgtcccgacaacttcgtctttggc----------------------------------------------------------------------------------------------------------------------------------------
Leptographium_raffai_MT637204_1_CMW_34451              -------------------------------------------------------------------------------------------gtgctgctttctggcagcagatttccagcgagcacggtctcgacagcaatggcgtgtatgtgttttcgtgtattctattgc-aaacgcctatcgaaacgatgctaactctcccactaggtacaccggaacgtccgagttccagctggagcgcatgagcgtgtacttcaacgaggcctctggcaacaagtacgttccccgcgccgtgctggtcgatctggagcccggcacgatggacgctgtccgcgcc---ggtccctttggccagctcttccgcccggacaactttgttttcggccagtccggtgccggcaacaactgggccaagggtca-----------------------------------------------------------------------------------------------------
Leptographium_changduense_PP666357_1_CFCC57652         ---------------------------------------------------------------------------------------------------------cagcagatttccagcgagcacggtctcgacagcaatggcgtgtatgtgtattcgtgtattctgttcc-aaacgcctatcaaaaagatgctaactct-ctactaggtacaccggaacgtccgagttccagctggagcgcatgagcgtgtacttcaacgaggcctctggcaacaagtacgttccccgcgccgtgctggtcgatctggagcccggcacgatggacgctgtccgcgcc---ggtccctttggccagctcttccgcccggacaactttgtttttgg-----------------------------------------------------------------------------------------------------------------------------------------
Leptographium_changduense_PP666358_1_CFCC57653         ---------------------------------------------------------------------------------------------------------cagcagatttccagcgagcacggtctcgacagcaatggcgtgtatgtgtattcgtgtattctgttcc-aaacgcctatcaaaaagatgctaactct-ctactaggtacaccggaacgtccgagttccagctggagcgcatgagcgtgtacttcaacgaggcctctggcaacaagtacgttccccgcgccgtgctggtcgatctggagcccggcacgatggacgctgtccgcgcc---ggtccctttggccagctcttccgcccggacaactttgtttttgg-----------------------------------------------------------------------------------------------------------------------------------------
Leptographium_changduense_PP666359_1_CFCC57654         ---------------------------------------------------------------------------------------------------------cagcagatttccagcgagcacggtctcgacagcaatggcgtgtatgtgtattcgtgtattctgttcc-aaacgcctatcaaaaagatgctaactct-ctactaggtacaccggaacgtccgagttccagctggagcgcatgagcgtgtacttcaacgaggcctctggcaacaagtacgttccccgcgccgtgctggtcgatctggagcccggcacgatggacgctgtccgcgcc---ggtccctttggccagctcttccgcccggacaactttgtttttgg-----------------------------------------------------------------------------------------------------------------------------------------
Leptographium_leiwuqiense_PP666360_1_CFCC57655         ---------------------------------------------------------------------------------------------------------cagcagatttccagcgagcacggtctcgacagcaatggcgtgtatgtcttttcg------ccactcc-aaacgcctgtcatgacgatgctaatctc-cgactaggtacaccggaacgtccgagttccagctggagcgcatgagcgtgtacttcaacgaggcctctggcaacaagtacgttccccgcgccgtgctggtcgatctcgagcccggcacgatggacgctgtccgcgcc---ggtccctttggccagctcttccgcccggataactttgttttcgg-----------------------------------------------------------------------------------------------------------------------------------------
Leptographium_leiwuqiense_PP666361_1_CFCC57656         ---------------------------------------------------------------------------------------------------------cagcagatttccagcgagcacggtctcgacagcaatggcgtgtatgtcttttcg------ccactcc-aaacgcctgtcatgacgatgctaatctc-cgactaggtacaccggaacgtccgagttccagctggagcgcatgagcgtgtacttcaacgaggcctctggcaacaagtacgttccccgcgccgtgctggtcgatctcgagcccggcacgatggacgctgtccgcgcc---ggtccctttggccagctcttccgcccggataactttgttttcgg-----------------------------------------------------------------------------------------------------------------------------------------
Leptographium_leiwuqiense_PP666362_1_CFCC57657         ---------------------------------------------------------------------------------------------------------cagcagatttccagcgagcacggtctcgacagcaatggcgtgtatgtcttttcg------ccactcc-aaacgcctgtcatgacgatgctaatctc-cgactaggtacaccggaacgtccgagttccagctggagcgcatgagcgtgtacttcaacgaggcctctggcaacaagtacgttccccgcgccgtgctggtcgatctcgagcccggcacgatggacgctgtccgcgcc---ggtccctttggccagctcttccgcccggataactttgttttcgg-----------------------------------------------------------------------------------------------------------------------------------------
Leptographium_mangkangense_PP666363_1_CFCC57658        ---------------------------------------------------------------------------------------------------------cagcagatttccagcgagcacggtctcgacagcaatggcgtgtatgtctttttg------ccactcc-aaacgcctgtcatgacgatgctaatctc-cgactaggtacaccggaacgtccgagtttcagctggagcgcatgagcgtgtacttcaacgaggcctctggcaataagtacgttccccgcgccgtgctggtcgatctcgagcccggcacgatggacgctgtccgcgcc---ggtccctttggccagctcttccgcccggataactttgttttcgg-----------------------------------------------------------------------------------------------------------------------------------------
Leptographium_mangkangense_PP666364_1_CFCC57659        ---------------------------------------------------------------------------------------------------------cagcagatttccagcgagcacggtctcgacagcaatggcgtgtatgtctttttg------ccactcc-aaacgcctgtcatgacgatgctaatctc-cgactaggtacaccggaacgtccgagtttcagctggagcgcatgagcgtgtacttcaacgaggcctctggcaataagtacgttccccgcgccgtgctggtcgatctcgagcccggcacgatggacgctgtccgcgcc---ggtccctttggccagctcttccgcccggataactttgttttcgg-----------------------------------------------------------------------------------------------------------------------------------------
Leptographium_mangkangense_PP666365_1_CFCC57660        ---------------------------------------------------------------------------------------------------------cagcagatttccagcgagcacggtctcgacagcaatggcgtgtatgtctttttg------ccactcc-aaacgcctgtcatgacgatgctaatctc-cgactaggtacaccggaacgtccgagtttcagctggagcgcatgagcgtgtacttcaacgaggcctctggcaataagtacgttccccgcgccgtgctggtcgatctcgagcccggcacgatggacgctgtccgcgcc---ggtccctttggccagctcttccgcccggataactttgttttcgg-----------------------------------------------------------------------------------------------------------------------------------------
Leptographium_sp_PQ672787_1_NFF1605                    ggtaaccac------------------------------------------------------------------------------atcggtgctgctttctggcagcagatttccagcgagcacggtctcgacagcaatggcgtgtatgtgcatttggcgattttgatcc-aaacgcccatcggaac-atgctaactttcgaactaggtacaacggaacgtccgagttccagctggagcgcatgagcgtgtacttcaacgaggcctctggcaacaagtacgttccccgcgccgtgctggtcgatctggagcccggtacgatggatgctgtccgcgcc---ggtccctttggccagctcttccgcccggacaactttgtgtttggccagtcgggtgccggcaacaactgggccaagggtcactca---cctgagggt-------------------------------------------------------------------------------------
Leptographium_sp_PQ672788_1_NFF1606                    ---------------------------------------------------------------------------------------atcggtgctgctttctggcagcagatttccagcgagcacggtctcgacagcaatggcgtgtatgtgcatttggcgattttgatcc-aaacgcccatcggaac-atgctaactttcgaactaggtacaacggaacgtccgagttccagctggagcgcatgagcgtgtacttcaacgaggcctctggcaacaagtacgttccccgcgccgtgctggtcgatctggagcccggtacgatggatgctgtccgcgcc---ggtccctttggccagctcttccgcccggacaactttgtgtttggccagtcgggtgccggcaacaactgggccaagggt-------------------------------------------------------------------------------------------------------
;
END;

begin trees;
	tree tree_1 = [&R] ((((((((((((((Leptographium_conplurium_JF279989_1_CMW23315:1.0E-6,Leptographium_conplurium_JF279990_1_CMW23316:1.0E-6)[&label="0/36"]:2.0E-6,Leptographium_conplurium_JF279994_1_CMW23289:3.0E-6)[&label="93.4/100"]:0.035628,((Leptographium_cucullatum_JF280000_1_CMW1141:1.0E-6,Leptographium_cucullatum_JF280002_1_CMW5022:1.0E-6)[&label="0/32"]:2.0E-6,Leptographium_cucullatum_JF280001_1_CMW1871:1.0E-6)[&label="88.7/99"]:0.024153)[&label="80/82"]:0.070914,(Leptographium_olivaceum_JF279997_1_CBS138_51:3.0E-6,Leptographium_olivaceum_JF279998_1_CBS152_54:1.0E-6)[&label="0/100"]:0.00419)[&label="100/100"]:2.957343,Leptographium_francke_grosmanniae_MN517657_1_CMW445:0.003788)[&label="23.5/29"]:0.127521,((Leptographium_breviuscapum_MN517672_1_CMW38888:1.0E-6,(Leptographium_breviuscapum_MN517673_1_CMW38889:1.0E-6,Leptographium_breviuscapum_MN517674_1_CMW38890:1.0E-6)[&label="0/28"]:3.0E-6)[&label="76.2/98"]:0.004314,(((Leptographium_leiwuqiense_PP666360_1_CFCC57655:1.0E-6,Leptographium_leiwuqiense_PP666362_1_CFCC57657:1.0E-6)[&label="0/32"]:1.0E-6,Leptographium_leiwuqiense_PP666361_1_CFCC57656:2.0E-6)[&label="0/90"]:3.0E-6,((Leptographium_mangkangense_PP666363_1_CFCC57658:1.0E-6,Leptographium_mangkangense_PP666364_1_CFCC57659:2.0E-6)[&label="0/39"]:3.0E-6,Leptographium_mangkangense_PP666365_1_CFCC57660:1.0E-6)[&label="94/95"]:0.01224)[&label="91/89"]:0.012563)[&label="61.9/71"]:0.022504)[&label="69.2/27"]:0.010043,(((Leptographium_davidsonii_MN517661_1_CMW790:1.0E-6,Leptographium_davidsonii_MN517662_1_CMW3094:1.0E-6)[&label="0/32"]:1.0E-6,Leptographium_davidsonii_MN517663_1_CMW3095:1.0E-6)[&label="0/48"]:1.0E-6,Leptographium_vescum_MN517670_1_CMW34186:1.0E-6)[&label="91/96"]:0.019715)[&label="85.6/11"]:0.015553,Leptographium_sylvestris_MN517671_1_CMW34140:0.008346)[&label="73.8/6"]:0.003402,((Leptographium_duchongi_MH124317_1_CMW44455:0.003271,Leptographium_raffai_MT637204_1_CMW_34451:0.006313)[&label="0/72"]:1.0E-6,(((Leptographium_olivaceapini_MN517667_1_CBS503_86:3.0E-6,Leptographium_olivaceapini_MN517668_1_CBS504_86:3.0E-6)[&label="90.2/90"]:0.007656,Leptographium_pseudoalbum_MN517682_1_CBS276_54:0.011602)[&label="0/25"]:3.0E-6,(((Leptographium_xiningense_MN517679_1_CMW38891:2.0E-6,Leptographium_xiningense_MN517680_1_CMW39237:1.0E-6)[&label="0/31"]:2.0E-6,Leptographium_xiningense_MN517681_1_CMW39238:1.0E-6)[&label="90.7/68"]:0.003795,Leptographium_erubescens_MN517683_1_CBS278_54:3.0E-6)[&label="0/31"]:3.0E-6)[&label="0/38"]:3.0E-6)[&label="88.1/42"]:0.007278)[&label="76/12"]:0.004333,((Leptographium_changduense_PP666357_1_CFCC57652:1.0E-6,Leptographium_changduense_PP666358_1_CFCC57653:1.0E-6)[&label="0/37"]:1.0E-6,Leptographium_changduense_PP666359_1_CFCC57654:1.0E-6)[&label="78.9/93"]:0.007162)[&label="99.6/31"]:0.051219,Leptographium_sagmatosporum_MN517669_1_CMW34135:0.004254)[&label="90.3/34"]:0.022372,((Leptographium_rhizoidum_MN517675_1_CMW22809:2.0E-6,Leptographium_rhizoidum_MN517676_1_CMW22810:2.0E-6)[&label="0/21"]:2.0E-6,(Leptographium_rhizoidum_MN517677_1_CMW22811:1.0E-6,Leptographium_rhizoidum_MN517678_1_CMW22812:1.0E-6)[&label="0/18"]:3.0E-6)[&label="88.7/99"]:0.012562)[&label="79.6/32"]:0.015797,(Leptographium_sp__PQ672787_1_NFF1605:1.0E-6,Leptographium_sp__PQ672788_1_NFF1606:2.0E-6)[&label="0/100"]:3.0E-6)[&label="100/100"]:0.661479,Grosmannia_penicillata_MN647820_1_CMW2642:1.0E-6,Grosmannia_penicillata_MN647821_1_CMW2644:1.0E-6);
end;
