# Supplementary material for: ﻿Ophiostomatoid fungi associated with Hylurgus ligniperda, including six new species from eastern China
Source: IMA Fungus. 2025 Oct 28;16:e169382. doi: 10.3897/imafungus.16.169382 (PMC12587175; doi:10.3897/imafungus.16.169382)
Supplement: Supplementary material 27 — ML tree of L. olivaceum complex generated from the TEF1-α sequence data [file imafungus-16-e169382-s027.nexus]

#NEXUS
[ TITLE ]
BEGIN TAXA;
       DIMENSIONS NTAX=44;
       TAXLABELS
             Leptographium_duchongi_MH124397_1_CMW44455
             Leptographium_francke_grosmanniae_MN517723_1_CMW445
             Leptographium_cucullatum_MN517724_1_CMW1141
             Leptographium_cucullatum_MN517725_1_CMW1871
             Leptographium_cucullatum_MN517726_1_CMW5022
             Leptographium_davidsonii_MN517730_1_CMW790
             Leptographium_davidsonii_MN517731_1_CMW3094
             Leptographium_davidsonii_MN517732_1_CMW3095
             Leptographium_olivaceum_MN517734_1_CBS138_51
             Leptographium_olivaceum_MN517735_1_CBS152_54
             Leptographium_olivaceapini_MN517736_1_CBS503_86
             Leptographium_olivaceapini_MN517737_1_CBS504_86
             Leptographium_sagmatosporum_MN517738_1_CMW34135
             Leptographium_vescum_MN517739_1_CMW34186
             Leptographium_sylvestris_MN517741_1_CMW34140
             Leptographium_breviuscapum_MN517742_1_CMW38888
             Leptographium_breviuscapum_MN517743_1_CMW38889
             Leptographium_breviuscapum_MN517744_1_CMW38890
             Leptographium_conplurium_MN517745_1_CMW23289
             Leptographium_conplurium_MN517746_1_CMW23315
             Leptographium_conplurium_MN517747_1_CMW23316
             Leptographium_rhizoidum_MN517748_1_CMW22809
             Leptographium_rhizoidum_MN517749_1_CMW22810
             Leptographium_rhizoidum_MN517750_1_CMW22811
             Leptographium_rhizoidum_MN517751_1_CMW22812
             Leptographium_xiningense_MN517752_1_CMW38891
             Leptographium_xiningense_MN517753_1_CMW39237
             Leptographium_xiningense_MN517754_1_CMW39238
             Leptographium_pseudoalbum_MN517755_1_CBS276_54
             Leptographium_erubescens_MN517756_1_CBS278_54
             Grosmannia_penicillata_MN647909_1_CMW2642
             Grosmannia_penicillata_MN647910_1_CMW2644
             Leptographium_raffai_MT637206_1_CMW_34451
             Leptographium_changduense_PP666617_1_CFCC57652
             Leptographium_changduense_PP666618_1_CFCC57653
             Leptographium_changduense_PP666619_1_CFCC57654
             Leptographium_leiwuqiense_PP666620_1_CFCC57655
             Leptographium_leiwuqiense_PP666621_1_CFCC57656
             Leptographium_leiwuqiense_PP666622_1_CFCC57657
             Leptographium_mangkangense_PP666623_1_CFCC57658
             Leptographium_mangkangense_PP666624_1_CFCC57659
             Leptographium_mangkangense_PP666625_1_CFCC57660
             Leptographium_sp_PQ672863_1_NFF1605
             Leptographium_sp_PQ672864_1_NFF1606
;
END;
BEGIN CHARACTERS;
       DIMENSIONS NCHAR=954;
       FORMAT MISSING=? GAP=- MATCHCHAR=. datatype=nucleotide;
MATRIX

Leptographium_duchongi_MH124397_1_CMW44455             ccagtgcggtggtatcgacaagcggaccatcgagaagttcgagaaggtgagtttcttcccaccag--------tttttcacc----aatt-cttgccacccaaagcacaatttttcctcc-attttccct---gccca-aaaaaa-cccaagcg--gaaaaaaaaccta-gcaagttttttttc---ttagcttgg-----cattacacgcgccgtctgtccttctgcctt-cccctcca-tttggaagtggggcttggaggggcaa------ctcttaccggcacattttttttggcggtcagcacatggaaaatccgctgc-cttgggcacgga-ctatggaccactgcacaacagatctcatct-cc--gccccaacatcatacatcatccccaccacatccatcct-ggcgccttgca-tgtc-actaacaaccaaattaggaagccgctgagctgggcaagggctccttcaagtacgcatgggtgcttgacaagctcaaggccgagcgcgagcgcggtatcaccatcgatattgctctgtggaagttcgagaccccgcggtactacgtcaccgtcattggtatg-tttt-----gtctgtctatccacgtgtctgccgcctctttctaacaattgcagacgccccgggccatcgtgatttcatcaagaacatgatcacgggcacgtcgcaggccgactgcgctatcctgatcattgccgccggtacgggcgagttcgaggctggtatctccaaggatggccagacccgcgagcacgctctgctggccttcaccctgggtgtccggcagctgattgtcgccatcaacaagatggacaccaccaagtggtcggaggaccgctacctcgagatcatcaaggagacgtccaacttcatcaagaaggtcggctacaaccccaagacggtcgcgtttgtgcccatctccggcttc
Leptographium_francke_grosmanniae_MN517723_1_CMW445    -------------------------------------ttcgagaaggtgagtttcttcccatcac-------ttttgccac------acccattgccacac-ccgcacaatttgccctcc-atttgccctctcggcca-gaaaatcccaggcgataggaaaaatttcta-gccagatttttttt-tcttagcctgg----gcattacgcgcc------tcttggctggctt-cccctcca-ttttcaagtggggcatggaggggcaac----gctctaccctgcaa--atttttgggcggtcagggcctggagattccgctgctcttgggcacgga-ccatggaccactgcacagcagatctcatct-ac--accccg-------gcatcatccccaccacatccgtcgt-ggcgccttgca-tgtc-actaacaaccgaatcaggaagccgctgagctgggcaagggctcgttcaagtatgcctgggttcttgacaagctcaaggctgagcgcgagcgcggtatcaccattgatatcgccctgtggaagttcgagacccccaagtactacgtcaccgtcattggtagg-tcta-------ctgtctgtccatgctttcgtcttct-cttctaaccgatgcagacgccccgggccatcgtgacttcatcaagaacatgatcacgggcacgtcgcaggccgactgcgctatcctgatcattgccgccggcacgggcgag------------------------------------------------------------------------------------------------------------------------------------------------------------------------------------------------------------------------
Leptographium_cucullatum_MN517724_1_CMW1141            -------------------------------------ttcgagaaggtgagtttcctcccaccagcttttcaccttttcacc-----att-tttgccacccaaagcacaattttccctcc-attttccct---gccca-aaaaac-ccaagcgg--aaaaaaaaaccta-gcaagttttttttc---ttagcttgg-----cattacacgcgcc----gtccttctgcctt-cccctcca-tttggaagtggggcttggaggggcaa------ctcttcccggcacattttttttggcggtcagcacatggagaatccgttgc-cttgggcacgga-ccatggagcactgcacaa-------cattt-cc--gcccca-------acatcatccccaccacatccatcct-ggcgccttgca-tgtc-actaacaaccaaaccaggaagccgctgagctgggcaagggctccttcaagtacgcatgggtgcttgacaagctcaaggccgagcgcgagcgcggtatcaccattgatattgctctgtggaagttcgagaccccgcggtactacgtcaccgtcattggtatgtttttgtcttgtctgtctatccgtgtg--tatcgcctctttctaacaattgcagacgccccgggccatcgtgatttcatcaagaacatgatcacgggcacgtcgcaggccgactgcgctatcctgatcattgccgccggtacgggcgag------------------------------------------------------------------------------------------------------------------------------------------------------------------------------------------------------------------------
Leptographium_cucullatum_MN517725_1_CMW1871            -------------------------------------ttcgagaaggtgagtttcctcccaccagcttttcaccttttcacc-----att-tttgccacccaaagcacaattttccctcc-attttccct---gccca-aaaaac-ccaagcgg--aaaaaaaaaccta-gcaagttttttttc---ttagcttgg-----cattacacgcgcc----gtccttctgcctt-cccctcca-tttggaagtggggcttggaggggcaa------ctcttcccggcacattttttttggcggtcagcacatggagaatccgttgc-cttgggcacgga-ccatggagcactgcacaa-------cattt-cc--gcccca-------acatcatccccaccacatccatcct-ggcgccttgca-tgtc-actaacaaccaaaccaggaagccgctgagctgggcaagggctccttcaagtacgcatgggtgcttgacaagctcaaggccgagcgcgagcgcggtatcaccattgatattgctctgtggaagttcgagaccccgcggtactacgtcaccgtcattggtatgtttttgtcttgtctgtctatccgtgtg--tatcgcctctttctaacaattgcagacgccccgggccatcgtgatttcatcaagaacatgatcacgggcacgtcgcaggccgactgcgctatcctgatcattgccgccggtacgggcgag------------------------------------------------------------------------------------------------------------------------------------------------------------------------------------------------------------------------
Leptographium_cucullatum_MN517726_1_CMW5022            -------------------------------------ttcgagaaggtgagtttcctcccaccagcttttcaccttttcacc-----att-tttgccacccaaagcacaattttccctcc-attttccct---gccca-aaaaac-ccaagcgg--aaaaaaaaaccta-gcaagttttttttc---ttagcttgg-----cattacacgcgcc----gtccttctgcctt-cccctcca-tttggaagtggggcttggaggggcaa------ctcttcccggcacattttttttggcggtcagcacatggagaatccgttgc-cttgggcacgga-ccatggagcactgcacaa-------cattt-cc--gcccca-------acatcatccccaccacatccatcct-ggcgccttgca-tgtc-actaacaaccaaaccaggaagccgctgagctgggcaagggctccttcaagtacgcatgggtgcttgacaagctcaaggccgagcgcgagcgcggtatcaccattgatattgctctgtggaagttcgagaccccgcggtactacgtcaccgtcattggtatgtttttgtcttgtctgtctatccgtgtg--tatcgcctctttctaacaattgcagacgccccgggccatcgtgatttcatcaagaacatgatcacgggcacgtcgcaggccgactgcgctatcctgatcattgccgccggtacgggcgag------------------------------------------------------------------------------------------------------------------------------------------------------------------------------------------------------------------------
Leptographium_davidsonii_MN517730_1_CMW790             -------------------------------------ttcgagaaggtgagtttcctcccaccagcttttcaccttttcacc-----att-tttgccacccaaagcacaattttccctcc-attttccct---gccca-aaaaac-ccaagcgg--aaaaaaaaaccta-gcaaggtttttttc---ttagcttgg-----cattacacgcgcc----gtccttctgtctt-cccctcca-tttggaagtggggcttggaggggcaa------ctcttcccggcaca-ttttttgggcggtcagcacatggagaattcgttgc-cttgggcacgga-ccatggagcactgcacaa-------catct-cc--gccccaacatcatacatcatccccaccacatccatcct-ggcgccttgca-tgtc-actaacaactaaaccaggaagccgctgagctgggcaagggctccttcaagtacgcatgggtgcttgacaagctcaaggccgagcgcgagcgcggtatcaccattgatattgctctgtggaagttcgagaccccgcggtactacgtcaccgtcattggtatg-ttttgtcttgtctgtctatccgtgtg--tgtcgcctctttctaacagtttcagacgccccgggccatcgtgatttcatcaagaacatgatcacgggcacgtcgcaggccgactgcgctatcctgatcattgccgccggtacgggcgag------------------------------------------------------------------------------------------------------------------------------------------------------------------------------------------------------------------------
Leptographium_davidsonii_MN517731_1_CMW3094            -------------------------------------ttcgagaaggtgagtttcctcccaccagcttttcaccttttcacc-----att-tttgccacccaaagcacaattttccctcc-attttccct---gccca-aaaaac-ccaagcgg--aaaaaaaaaccta-gcaaggtttttttc---ttagcttgg-----cattacacgcgcc----gtccttctgtctt-cccctcca-tttggaagtggggcttggaggggcaa------ctcttcccggcaca-ttttttgggcggtcagcacatggagaattcgttgc-cttgggcacgga-ccatggagcactgcacaa-------catct-cc--gccccaacatcatacatcatccccaccacatccatcct-ggcgccttgca-tgtc-actaacaactaaaccaggaagccgctgagctgggcaagggctccttcaagtacgcatgggtgcttgacaagctcaaggccgagcgcgagcgcggtatcaccattgatattgctctgtggaagttcgagaccccgcggtactacgtcaccgtcattggtatg-ttttgtcttgtctgtctatccgtgtg--tgtcgcctctttctaacagtttcagacgccccgggccatcgtgatttcatcaagaacatgatcacgggcacgtcgcaggccgactgcgctatcctgatcattgccgccggtacgggcgag------------------------------------------------------------------------------------------------------------------------------------------------------------------------------------------------------------------------
Leptographium_davidsonii_MN517732_1_CMW3095            -------------------------------------ttcgagaaggtgagtttcctcccaccagcttttcaccttttcacc-----att-tttgccacccaaagcacaattttccctcc-attttccct---gccca-aaaaac-ccaagcgg--aaaaaaaaaccta-gcaaggtttttttc---ttagcttgg-----cattacacgcgcc----gtccttctgtctt-cccctcca-tttggaagtggggcttggaggggcaa------ctcttcccggcaca-ttttttgggcggtcagcacatggagaattcgttgc-cttgggcacgga-ccatggagcactgcacaa-------catct-cc--gccccaacatcatacatcatccccaccacatccatcct-ggcgccttgca-tgtc-actaacaactaaaccaggaagccgctgagctgggcaagggctccttcaagtacgcatgggtgcttgacaagctcaaggccgagcgcgagcgcggtatcaccattgatattgctctgtggaagttcgagaccccgcggtactacgtcaccgtcattggtatg-ttttgtcttgtctgtctatccgtgtg--tgtcgcctctttctaacagtttcagacgccccgggccatcgtgatttcatcaagaacatgatcacgggcacgtcgcaggccgactgcgctatcctgatcattgccgccggtacgggcgag------------------------------------------------------------------------------------------------------------------------------------------------------------------------------------------------------------------------
Leptographium_olivaceum_MN517734_1_CBS138_51           -------------------------------------ttcgagaaggtgagttctctcccattcc-------gcttgtcacc-----aat-ctcgccacccaaagcacaattttccttcc-attttccct---gccct-aaaacccccaagcgg---aaaaaaatcttt-ccaggatttttttc---ttagcttgg-----cattgcacgcg--------ccttctgcctt-cccctccattttggaagtggggcttggaggggcaa------ctttaccc-gctca-tttttttggcggtcagcacatggagaatccgttgc-cttgggcacgga-ccat-------------acagatctcatct-cc--gccccaacatcctacatcatccccaccacatccatcct-ggcgccatgca-tgtcaactaacaaccaaatcaggaagccgctgagctgggcaagggctccttcaagtacgcatgggtgcttgacaagctcaaggccgagcgtgagcgcggtatcaccattgatatcgctctgtggaagttcgagaccccgcggtactacgtcaccgtcattggtatg-tcttgtccggtctgtttgtacacgtgtctgtcgcctgtttctaacaatagcagacgccccgggccatcgtgatttcatcaagaacatgatcacgggcacgtcgcaggccgactgcgctatcctgatcattgccgccggtacgggcgag------------------------------------------------------------------------------------------------------------------------------------------------------------------------------------------------------------------------
Leptographium_olivaceum_MN517735_1_CBS152_54           -------------------------------------ttcgagaaggtgagttctctcccattcc-------gcttgtcacc-----aat-ctcgccacccaaagcacaattttccttcc-attttccct---gccct-aaaacccccaagcgg---aaaaaaatcttt-ccaggatttttttc---ttagcttgg-----cattgcacgcg--------ccttctgcctt-cccctccattttggaagtggggcttggaggggcaa------ctttaccc-gctca-tttttttggcggtcagcacatggagaatccgttgc-cttgggcacgga-ccat-------------acagatctcatct-cc--gccccaacatcctacatcatccccaccacatccatcct-ggcgccatgca-tgtcaactaacaaccaaatcaggaagccgctgagctgggcaagggctccttcaagtacgcatgggtgcttgacaagctcaaggccgagcgtgagcgcggtatcaccattgatatcgctctgtggaagttcgagaccccgcggtactacgtcaccgtcattggtatg-tcttgtccggtctgtttgtacacgtgtctgtcgcctgtttctaacaatagcagacgccccgggccatcgtgatttcatcaagaacatgatcacgggcacgtcgcaggccgactgcgctatcctgatcattgccgccggtacgggcgag------------------------------------------------------------------------------------------------------------------------------------------------------------------------------------------------------------------------
Leptographium_olivaceapini_MN517736_1_CBS503_86        -------------------------------------ttcgagaaggtgagtttcttcccaccca-------gtttttcacc-----att-cttgccacccaaagcacaattttccctct-attttccct---gccca-aaaaaa-cccaaagc--ggaaaaaaaccta-gcaagttttttttc---ttagcttgg-----cattacacgcgcc----agccttctgccttccccctcca-tctggatgtggggcttggaggggcaa------cttttaccggcaca-tttttttggcggtcagcacatggag--tccgttgc-cttgggcacgga-ccatggaccactgcacatcagatctcatctccc--gccccaacatcatacatcatccccaccacatccatcct-ggcgccttgca-tgtc-actaacaaccaaaacaggaagccgctgagctgggcaagggctccttcaagtacgcatgggtgcttgacaagctcaaggccgagcgcgagcgcggtatcaccattgatattgctctgtggaagttcgagaccccgcggtactacgtcaccgtcattggtatg-ttct-----gtctgtctatctacgtgtctgtcgcctctttctaacaattgcagacgccccgggccatcgtgatttcatcaagaacatgatcacgggcacgtcgcaggccgactgcgctatcctgatcattgccgccggtacgggcgag------------------------------------------------------------------------------------------------------------------------------------------------------------------------------------------------------------------------
Leptographium_olivaceapini_MN517737_1_CBS504_86        -------------------------------------ttcgagaaggtgagtttcttcccaccca-------gtttttcacc-----att-cttgccacccaaagcacaattttccctct-attttccct---gccca-aaaaaa-cccaaagc--ggaaaaaaaccta-gcaagttttttttc---ttagcttgg-----cattacacgcgcc----agccttctgccttccccctcca-tctggatgtggggcttggaggggcaa------cttttaccggcaca-tttttttggcggtcagcacatggag--tccgttgc-cttgggcacgga-ccatggaccactgcacatcagatctcatctccc--gccccaacatcatacatcatccccaccacatccatcct-ggcgccttgca-tgtc-actaacaaccaaaacaggaagccgctgagctgggcaagggctccttcaagtacgcatgggtgcttgacaagctcaaggccgagcgcgagcgcggtatcaccattgatattgctctgtggaagttcgagaccccgcggtactacgtcaccgtcattggtatg-ttct-----gtctgtctatctacgtgtctgtcgcctctttctaacaattgcagacgccccgggccatcgtgatttcatcaagaacatgatcacgggcacgtcgcaggccgactgcgctatcctgatcattgccgccggtacgggcgag------------------------------------------------------------------------------------------------------------------------------------------------------------------------------------------------------------------------
Leptographium_sagmatosporum_MN517738_1_CMW34135        -------------------------------------ttcgagaaggtgag--ctctcccattcc-------gcttttcacc-----aat-ctcgccacccaaagcacaattttccttcc-attttccct---gccct-aaaacccccaagcgg---aaaaaaatcttt-cctggatttttttc---ttagcttgg-----cattgcacgcg--------ccttctgcctt-cccctccattttggaagtggggcttggaggggcaa------ctttaccc-gcaca-tttttttggcggtcagcacatggagaatccgttgc-cttgggcacgga-ccat-------------acagatctcatct-cc--gccccaacatcctacatcatccccaccacagccatcct-ggcgccatgca-tgtc-actaacaaccaaatcaggaagccgctgagctgggcaagggctccttcaagtacgcatgggtgcttgacaagctcaaggccgagcgtgagcgcggtatcaccatcgatattgctctgtggaagttcgagaccccgcggtactacgtcaccgtcattggtatg-tcttgtcccgtctgtttgtacacgtgtctgtcgcctgtttctaacaattgcagacgccccgggccatcgtgatttcatcaagaacatgatcacgggcacgtcgcaggccgactgcgctatcctgatcattgccgccggtacgggcgag------------------------------------------------------------------------------------------------------------------------------------------------------------------------------------------------------------------------
Leptographium_vescum_MN517739_1_CMW34186               -------------------------------------ttcgagaaggtgagtttcctcccaccagcttttcaccttttcacc-----att-tttgccacccaaagcacaattttccctcc-attttccct---gccca-aaaaac-ccaagcgg--aaaaaaaaaccta-gcaaggtttttttc---ttagcttgg-----cattacacgcgcc----gtccttctgtctt-cccctcca-tttggaagtggggcttggaggggcaa------ctcttcccggcaca-ttttttgggcggtcagcacatggagaattcgttgc-cttgggcacgga-ccatggagcactgcacaa-------catct-cc--gccccaacatcatacatcatccccaccacatccatcct-ggcgccttgca-tgtc-actaacaaccaaaccaggaagccgctgagctgggcaagggctccttcaagtacgcatgggtgcttgacaagctcaaggccgagcgcgagcgcggtatcaccattgatattgcgctgtggaagttcgagaccccgcggtactacgtcaccgtcattggtatg-ttttgtcttgtctgtctatccgtgtg--tgtcgcctctttctaacagtttcagacgccccgggccatcgtgatttcctcaagaacatgatcacgggcacgtcgcaggccgactgcgctatcctgatcattgccgccggtacgggcgag------------------------------------------------------------------------------------------------------------------------------------------------------------------------------------------------------------------------
Leptographium_sylvestris_MN517741_1_CMW34140           -------------------------------------ttcgagaaggtgagtttcttcccaccag--------tttttcacc-----att-cttgccacccaaagcacagttttccctcc-attttccct---gccca-aaaaac-ccaagcgg--aaaaaaaaaccta-gcaagttttttttc---ttagcttgg-----cattacacgcgcc----gtccttctgcctt-cccctcca-tttggaagtggggcttggaggggcaa------ctcttcccggcaca-tttttttggcggtcagcacatggagaatccgttgc-cttgggcacgga-ccatggagcactgcacaacagatctcatct-cc--gcctcaacatcatacatcatccccaccacatccgtcct-ggcgccttgca-tgtc-actaacaaccaaaccaggaagccgctgagctgggcaagggctccttcaagtacgcatgggtgcttgacaagctcaaggccgagcgcgagcgcggtatcaccattgatattgctctgtggaagttcgagaccccgcggtactacgtcaccgtcattggtatg-ttttatctagtctgtctatccacgtgtctgtcgcctctttctaacaattgcagacgccccgggccatcgtgatttcatcaagaacatgatcacgggcacgtcgcaggccgactgcgctatcctgatcattgccgccggtacgggcgag------------------------------------------------------------------------------------------------------------------------------------------------------------------------------------------------------------------------
Leptographium_breviuscapum_MN517742_1_CMW38888         -------------------------------------ttcgagaaggtaagcttcttaccatcgc-------tttttacacc-----accctttgccacccaaaaagca----------caatttgccct---gcaac-aaaaat-ccaggcga---aaaaaatttcta-gccagttttttttt-ggctagcttgg----gcattacgcgcc-------tctctcagtctt-cccctcca-ttttggagtggggcttggaggggcag------cttcacccggcaa--attctttggcggtcag-acatgg-gaatccgctgc-cttgggcacgga-ccatggaccactgcacagcagatctcatct-cc--gccccg-------acattatccccaccatttttattccaggcgccttgca-tgtc-actaacaaccgaatcaggaagccgctgagctgggcaagggctccttcaagtacgcatgggttcttgacaagcttaaggccgagcgcgagcgcggtatcaccattgatattgccctctggaagttcgagaccccccggtactacgtcaccgtcattggtatg-cattttctcgcccatctgtctatgtgtctgtcgcaattttctaacaccatcagacgccccgggccatcgtgacttcatcaagaacatgatcacgggcacgtcgcaggccgactgcgctatcctgatcattgccgccggtacgggcgag------------------------------------------------------------------------------------------------------------------------------------------------------------------------------------------------------------------------
Leptographium_breviuscapum_MN517743_1_CMW38889         -------------------------------------ttcgagaaggtaagcttcttaccatcgc-------tttttacacc-----accctttgccacccaaaaagca----------caatttgccct---gcaac-aaaaat-ccaggcga---aaaaaatttcta-gccagttttttttt-tgctagcttgg----gcattacgcgcc-------tctctcagtctt-cccctcca-ttttggagtggggcttggaggggcag------cttcacccggcaa--attctttggcggtcag-acatgg-gaatccgctgc-cttgggcacgga-ccatggaccactgcacagcagatctcatct-cc--gccccg-------acattatccccaccatttttattccaggcgccttgca-tgtc-actaacaaccgaatcaggaagccgctgagctgggcaagggctccttcaagtacgcatgggttcttgacaagcttaaggccgagcgcgagcgcggtatcaccattgatattgccctctggaagttcgagaccccccggtactacgtcaccgtcattggtatg-cattttctcgcccatctgtctatgtgtctgtcgcaattttctaacaccatcagacgccccgggccatcgtgacttcatcaagaacatgatcacgggcacgtcgcaggccgactgcgctatcctgatcattgccgccggtacgggcgag------------------------------------------------------------------------------------------------------------------------------------------------------------------------------------------------------------------------
Leptographium_breviuscapum_MN517744_1_CMW38890         -------------------------------------ttcgagaaggtaagcttcttaccatcgc-------tttttacacc-----accctttgccacccaaaaagca----------caatttgccct---gcaac-aaaaat-ccaggcga---aaaaaatttcta-gccagttttttttt-tgctagcttgg----gcattacgcgcc-------tctctcagtctt-cccctcca-ttttggagtggggcttggaggggcag------cttcacccggcaa--attctttggcggtcag-acatgg-gaatccgctgc-cttgggcacgga-ccatggaccactgcacagcagatctcatct-cc--gccccg-------acattatccccaccatttttattccaggcgccttgca-tgtc-actaacaaccgaatcaggaagccgctgagctgggcaagggctccttcaagtacgcatgggttcttgacaagcttaaggccgagcgcgagcgcggtatcaccattgatattgccctctggaagttcgagaccccccggtactacgtcaccgtcattggtatg-cattttctcgcccatctgtctatgtgtctgtcgcaattttctaacaccatcagacgccccgggccatcgtgacttcatcaagaacatgatcacgggcacgtcgcaggccgactgcgctatcctgatcattgccgccggtacgggcgag------------------------------------------------------------------------------------------------------------------------------------------------------------------------------------------------------------------------
Leptographium_conplurium_MN517745_1_CMW23289           -------------------------------------ttcgagaaggtgagtttcttcccaccag--------tttttcacc-----att-cttgccacccaaagcacaattttccctcc-attttccct---gccca-aaaaaacccaagcgg--aaaaaaaaaccta-gcaagttttttttc---ttagcttgg-----cattacacgcgcc----ggccttctgcctt-cccctcca-tttggaagtggggcttggaggggcaa------ctcttaccggcacattttttttggcggtcagcacatggagaatccgttgc-cttgggcacgga-ccatggaccactgcacatcagatctcatct-cc--gccccaacatcatacatcatccccaccacatccatcct-ggcgccttgca-tgtc-actaacaaccaaaccaggaagccgctgagctgggcaagggctccttcaagtacgcatgggtgcttgacaagctcaaggccgagcgcgagcgcggtatcaccattgatattgctctgtggaagttcgagaccccgcggtactacgtcaccgtcattggtatg-tttt-----gtctgtctatccacgtgtctgtcgcctctttctaacaattgcagacgccccgggccatcgtgatttcatcaagaacatgatcacgggcacgtcgcaggccgactgcgctatcctgatcattgccgccggtacgggcgag------------------------------------------------------------------------------------------------------------------------------------------------------------------------------------------------------------------------
Leptographium_conplurium_MN517746_1_CMW23315           -------------------------------------ttcgagaaggtgagtttcttcccaccag--------tttttcacc-----att-cttgccacccaaagcacaattttccctcc-attttccct---gccca-aaaaaacccaagcgg--aaaaaaaaaccta-gcaagttttttttc---ttagcttgg-----cattacacgcgcc----ggccttctgcctt-cccctcca-tttggaagtggggcttggaggggcaa------ctcttaccggcacattttttttggcggtcagcacatggagaatccgttgc-cttgggcacgga-ccatggaccactgcacatcagatctcatct-cc--gccccaacatcatacatcatccccaccacatccatcct-ggcgccttgca-tgtc-actaacaaccaaaccaggaagccgctgagctgggcaagggctccttcaagtacgcatgggtgcttgacaagctcaaggccgagcgcgagcgcggtatcaccattgatattgctctgtggaagttcgagaccccgcggtactacgtcaccgtcattggtatg-tttt-----gtctgtctatccacgtgtctgtcgcctctttctaacaattgcagacgccccgggccatcgtgatttcatcaagaacatgatcacgggcacgtcgcaggccgactgcgctatcctgatcattgccgccggtacgggcgag------------------------------------------------------------------------------------------------------------------------------------------------------------------------------------------------------------------------
Leptographium_conplurium_MN517747_1_CMW23316           -------------------------------------ttcgagaaggtgagtttcttcccaccag--------tttttcacc-----att-cttgccacccaaagcacaattttccctcc-attttccct---gccca-aaaaaacccaagcgg--aaaaaaaaaccta-gcaagttttttttc---ttagcttgg-----cattacacgcgcc----ggccttctgcctt-cccctcca-tttggaagtggggcttggaggggcaa------ctcttaccggcacattttttttggcggtcagcacatggagaatccgttgc-cttgggcacgga-ccatggaccactgcacatcagatctcatct-cc--gccccaacatcatacatcatccccaccacatccatcct-ggcgccttgca-tgtc-actaacaaccaaaccaggaagccgctgagctgggcaagggctccttcaagtacgcatgggtgcttgacaagctcaaggccgagcgcgagcgcggtatcaccattgatattgctctgtggaagttcgagaccccgcggtactacgtcaccgtcattggtatg-tttt-----gtctgtctatccacgtgtctgtcgcctctttctaacaattgcagacgccccgggccatcgtgatttcatcaagaacatgatcacgggcacgtcgcaggccgactgcgctatcctgatcattgccgccggtacgggcgag------------------------------------------------------------------------------------------------------------------------------------------------------------------------------------------------------------------------
Leptographium_rhizoidum_MN517748_1_CMW22809            -------------------------------------ttcgagaaggtgagtgctctcccattcc-------gctttttacc-----aat-ctcgccacccaaagcacaattttccttcc-attttccct---gccct-aaaacccccaagcgg---aaaaaaatcttt-ccaggatttttttc---ttagcttgg-----cattgcacgcg--------ccttctgcctt-cccctccattttggaagtggggcttggaggggcaa------ctttgccc-gcaca-tttttttggcggtcagcacatggagaatccgttgc-cttgggcacgga-ccat-------------acagatctcatct-ct--gccccaacatcctacatcatccccaccacatccatcct-ggcgtcatgca-tgtcaactaacaaccaaattaggaagctgctgagctgggcaagggctccttcaagtacgcatgggtgcttgacaagctcaaggccgagcgtgagcgcggtatcaccatcgatatcgctctgtggaagttcgagaccccgcggtactacgtcaccgtcattggtatg-tcttgtccggtctgtttgtacacgtgtctgtcgcctgtttctaacaattgcagacgccccgggccatcgtgatttcatcaagaacatgatcacgggcacgtcgcaggccgactgcgctatcctgatcattgccgccggtacgggcgag------------------------------------------------------------------------------------------------------------------------------------------------------------------------------------------------------------------------
Leptographium_rhizoidum_MN517749_1_CMW22810            -------------------------------------ttcgagaaggtgagtgctctcccattcc-------gctttttacc-----aat-ctcgccacccaaagcacaattttccttcc-attttccct---gccct-aaaacccccaagcgg---aaaaaaatcttt-ccaggatttttttc---ttagcttgg-----cattgcacgcg--------ccttctgcctt-cccctccattttggaagtggggcttggaggggcaa------ctttgccc-gcaca-tttttttggcggtcagcacatggagaatccgttgc-cttgggcacgga-ccat-------------acagatctcatct-ct--gccccaacatcctacatcatccccaccacatccatcct-ggcgtcatgca-tgtcaactaacaaccaaattaggaagctgctgagctgggcaagggctccttcaagtacgcatgggtgcttgacaagctcaaggccgagcgtgagcgcggtatcaccatcgatatcgctctgtggaagttcgagaccccgcggtactacgtcaccgtcattggtatg-tcttgtccggtctgtttgtacacgtgtctgtcgcctgtttctaacaattgcagacgccccgggccatcgtgatttcatcaagaacatgatcacgggcacgtcgcaggccgactgcgctatcctgatcattgccgccggtacgggcgag------------------------------------------------------------------------------------------------------------------------------------------------------------------------------------------------------------------------
Leptographium_rhizoidum_MN517750_1_CMW22811            -------------------------------------ttcgagaaggtgagtgctctcccattcc-------gctttttacc-----aat-ctcgccacccaaagcacaattttccttcc-attttccct---gccct-aaaacccccaagcgg---aaaaaaatcttt-ccaggatttttttc---ttagcttgg-----cattgcacgcg--------ccttctgcctt-cccctccattttggaagtggggcttggaggggcaa------ctttgccc-gcaca-tttttttggcggtcagcacatggagaatccgttgc-cttgggcacgga-ccat-------------acagatctcatct-ct--gccccaacatcctacatcatccccaccacatccatcct-ggcgtcatgca-tgtcaactaacaaccaaattaggaagctgctgagctgggcaagggctccttcaagtacgcatgggtgcttgacaagctcaaggccgagcgtgagcgcggtatcaccatcgatatcgctctgtggaagttcgagaccccgcggtactacgtcaccgtcattggtatg-tcttgtccggtctgtttgtacacgtgtctgtcgcctgtttctaacaattgcagacgccccgggccatcgtgatttcatcaagaacatgatcacgggcacgtcgcaggccgactgcgctatcctgatcattgccgccggtacgggcgag------------------------------------------------------------------------------------------------------------------------------------------------------------------------------------------------------------------------
Leptographium_rhizoidum_MN517751_1_CMW22812            -------------------------------------ttcgagaaggtgagtgctctcccattcc-------gctttttacc-----aat-ctcgccacccaaagcacaattttccttcc-attttccct---gccct-aaaacccccaagcgg---aaaaaaatcttt-ccaggatttttttc---ttagcttgg-----cattgcacgcg--------ccttctgcctt-cccctccattttggaagtggggcttggaggggcaa------ctttgccc-gcaca-tttttttggcggtcagcacatggagaatccgttgc-cttgggcacgga-ccat-------------acagatctcatct-ct--gccccaacatcctacatcatccccaccacatccatcct-ggcgtcatgca-tgtcaactaacaaccaaattaggaagctgctgagctgggcaagggctccttcaagtacgcatgggtgcttgacaagctcaaggccgagcgtgagcgcggtatcaccatcgatatcgctctgtggaagttcgagaccccgcggtactacgtcaccgtcattggtatg-tcttgtccggtctgtttgtacacgtgtctgtcgcctgtttctaacaattgcagacgccccgggccatcgtgatttcatcaagaacatgatcacgggcacgtcgcaggccgactgcgctatcctgatcattgccgccggtacgggcgag------------------------------------------------------------------------------------------------------------------------------------------------------------------------------------------------------------------------
Leptographium_xiningense_MN517752_1_CMW38891           -------------------------------------ttcgagaaggtgagtttcttcgcaccag--------cttttcacc-----att-cttgccacccaaagcacaattttccctcc-attttccct---gccca-aaaaaa-ccaagcgg--aaaaaaaaaccta-gcaagttttttttc---ttagcttgg-----cattacacgcgcc----gtccttctgcctt-cccctcca-tttggaagtggggcttggaggggcaa------ctcttaccggcaca--ttttttggcggtcagcacatggagaatccgttgc-cttgggcacgga-ccatggaccactgcacagcagatctcatct-cc--gccccaacagcatacatcatccccaccacatccatcct-ggcgccttgca-tgtc-actaacaaccaaatcaggaagccgctgagctgggcaagggctccttcaagtacgcatgggtgcttgacaagctcaaggccgagcgcgagcgcggtatcaccattgatattgctctgtggaagttcgagaccccgcggtactacgtcaccgtcattggtatg-tcct-----gtctgtctatgcacgtgtctgtcgcctctttttaacaattgcagacgccccgggccatcgtgatttcatcaagaacatgatcacgggcacgtcgcaggccgactgcgctatcctgatcattgccgccggtacgggcgag------------------------------------------------------------------------------------------------------------------------------------------------------------------------------------------------------------------------
Leptographium_xiningense_MN517753_1_CMW39237           -------------------------------------ttcgagaaggtgagtttcttcgcaccag--------cttttcacc-----att-cttgccacccaaagcacaattttccctcc-attttccct---gccca-aaaaaa-ccaagcgg--aaaaaaaaaccta-gcaagttttttttc---ttagcttgg-----cattacacgcgcc----gtccttctgcctt-cccctcca-tttggaagtggggcttggaggggcaa------ctcttaccggcaca--ttttttggcggtcagcacatggagaatccgttgc-cttgggcacgga-ccatggaccactgcacagcagatctcatct-cc--gccccaacagcatacatcatccccaccacatccatcct-ggcgccttgca-tgtc-actaacaaccaaatcaggaagccgctgagctgggcaagggctccttcaagtacgcatgggtgcttgacaagctcaaggccgagcgcgagcgcggtatcaccattgatattgctctgtggaagttcgagaccccgcggtactacgtcaccgtcattggtatg-tcct-----gtctgtctatgcacgtgtctgtcgcctctttttaacaattgcagacgccccgggccatcgtgatttcatcaagaacatgatcacgggcacgtcgcaggccgactgcgctatcctgatcattgccgccggtacgggcgag------------------------------------------------------------------------------------------------------------------------------------------------------------------------------------------------------------------------
Leptographium_xiningense_MN517754_1_CMW39238           -------------------------------------ttcgagaaggtgagtttcttcgcaccag--------cttttcacc-----att-cttgccacccaaagcacaattttccctcc-attttccct---gccca-aaaaaa-ccaagcgg--aaaaaaaaaccta-gcaagttttttttc---ttagcttgg-----cattacacgcgcc----gtccttctgcctt-cccctcca-tttggaagtggggcttggaggggcaa------ctcttaccggcaca--ttttttggcggtcagcacatggagaatccgttgc-cttgggcacgga-ccatggaccactgcacagcagatctcatct-cc--gccccaacagcatacatcatccccaccacatccatcct-ggcgccttgca-tgtc-actaacaaccaaatcaggaagccgctgagctgggcaagggctccttcaagtacgcatgggtgcttgacaagctcaaggccgagcgcgagcgcggtatcaccattgatattgctctgtggaagttcgagaccccgcggtactacgtcaccgtcattggtatg-tcct-----gtctgtctatgcacgtgtctgtcgcctctttttaacaattgcagacgccccgggccatcgtgatttcatcaagaacatgatcacgggcacgtcgcaggccgactgcgctatcctgatcattgccgccggtacgggcgag------------------------------------------------------------------------------------------------------------------------------------------------------------------------------------------------------------------------
Leptographium_pseudoalbum_MN517755_1_CBS276_54         -------------------------------------ttcgagaaggtgagtttcttcccatcag--------tttttcacc-----att-cttgccacccaaagcacctatttccctcc------------------------------------gaaaaaaaaccta-gcaagtttttcttg---ttagcttggcattacattacacgcgcc----gtccttctgcctt-cccctcca-tttggaagtggggcttggaggggcaa------cttttcccggcaca-tttttttggcggtcagcacatggagaatccgttgc-cttgggcacgga-ccatggaccactgcacaacagatctcgtct-cc--gccccaacatcatacatcatccccaccacatccatcca-ggcgccttgca-tgtc-actaacaaccaaatcaggaagccgctgagctgggcaagggctccttcaagtacgcatgggtgcttgacaagctcaaggccgagcgcgagcgcggtatcaccattgatattgctctgtggaagttcgagaccccgcggtactacgtcaccgtcattggtatg-tttt-----gtctgtctatccacgtgtctgccgcctctttctaacagttgcagacgccccgggccatcgtgatttcatcaagaacatgatcacgggcacgtcgcaggccgactgcgctatcctgatcattgccgccggtacgggcgag------------------------------------------------------------------------------------------------------------------------------------------------------------------------------------------------------------------------
Leptographium_erubescens_MN517756_1_CBS278_54          -------------------------------------ttcgagaaggtgagtttcctcgcaccag--------tttttcacc-----att-cttgccacccaaagcacaattttccctcc-attttccct---gccca-aaaaaa-ccaagcgg--aaaaaaaaaccta-gcaagttttttttc---ttagcttgg-----cattacacgcgcc----gtccttctgcctt-cccctcca-tttggaagtggggcttggaggggcaa------ctcttaccggcaca--ttttttggcggtcagcacatggagaatccgttgc-cttgggcacgga-ccatggaccactgcacagcagatctcatct-cc--gccccaacagcatacatcatccccaccacatccatcct-ggcgccttgca-tgtc-actaacaaccaaatcaggaagccgctgagctgggcaagggctccttcaagtacgcatgggtgcttgacaagctcaaggccgagcgcgagcgcggtatcaccattgatattgctctgtggaagttcgagaccccgcggtactacgtcaccgtcattggtatg-tcct-----gtctgtctatgcacgtgtctgtcgcctctttttaacaattgcagacgccccgggccatcgtgatttcatcaagaacatgatcacgggcacgtcgcaggccgactgcgctatcctgatcattgccgccggtacgggcgag------------------------------------------------------------------------------------------------------------------------------------------------------------------------------------------------------------------------
Grosmannia_penicillata_MN647909_1_CMW2642              ----------------------cgtaccatcgagaagttcgagaaggtcagtttaccgatctcct--------tattccacatctatact-ttcgctgcacacaaatcactttttcctgg-catttccc----gccacaatcgctagccagca----aaaaaaaactta-cttagccgcttttg---cctggttac----gctttttggctg-------cccctcgcccct-cttctcca-tatcaaagtgggggtagaggggtctcgcacatttctgccctgtggg-accctgtaattttcag-------gcggtcaatcgctctcgcgcacaga-cctcagatccctccaccccgcacccatccc-ac--atcttccatatgcacgccattt---tgacatccccctt-gtctcaccgagccgtc-actgacacccactacaggaggctgctgagctcggcaagggctccttcaagtacgcatgggttcttgacaagctcaaggccgagcgtgagcgtggtatcaccattgatatcgctctctggaagttcgagacccccaaatactacgtcaccgtcatt-----------------------------------------------------------gacgcccccggtcaccgtgacttcatcaagaacatgattactggtacctcgcaggccgactgcgccattctcatcattgccgctggtactggtgag------------------------------------------------------------------------------------------------------------------------------------------------------------------------------------------------------------------------
Grosmannia_penicillata_MN647910_1_CMW2644              ----------------------cgtaccatcgagaagttcgagaaggtcagtttaccgatctcct--------tattccacatctatact-ttcgctgcacacaaatcactttttcctgg-catttccc----gccacaatcgctagccagca----aaaaaaaactta-cttagccgcttttg---cctggttac----gctttttggctg-------cccctcgcccct-cttctcca-tatcaaagtgggggtagaggggtctcgcacatttctgccctgtggg-accctgtaattttcag-------gcggtcaatcgctctcgcgcacaga-cctcagatccctccaccccgcacccatccc-ac--atcttccatatgcacgccattt---tgacatccccctt-gtctcaccgagccgtc-actgacacccactacaggaggctgctgagctcggcaagggctccttcaagtacgcatgggttcttgacaagctcaaggccgagcgtgagcgtggtatcaccattgatatcgctctctggaagttcgagacccccaaatactacgtcaccgtcatt-----------------------------------------------------------gacgcccccggtcaccgtgacttcatcaagaacatgattactggtacctcgcaggccgactgcgccattctcatcattgccgctggtactggtgag------------------------------------------------------------------------------------------------------------------------------------------------------------------------------------------------------------------------
Leptographium_raffai_MT637206_1_CMW_34451              ---------------------------------------------------------------ag--------tttttcacc-----att-cttgccacccaaagcacaattttccctcc-atttttcct---gccca-aaaaac-ccaagcgg----aaaaaaaccta-gcaagttttttttc---ttagcttgg-----cattacacgcgcc----ggccttctgcctt-cccctcca-tttgaaagtggggcttggaggggcaa------ttctcaccggcaca--ttttttggcggtcagcacatggagaatccgttgc-cttgggcacgga-ccatggaccactgcacatcagatctcatct-cc--gccccaa---tatacatcatccccaccccctccatcct-ggcgccttgca-tgtc-actaacaaccaaaacaggaagccgctgagctgggcaagggctccttcaagtacgcatgggtgcttgacaagctcaaggccgagcgcgagcgcggtatcaccattgatattgctctgtggaagttcgagaccccgcggtactacgtcaccgtcattggtatg-ctttgtcttgtctgtcta--cacgtgtctgtctcctcgttctaacaattgcagacgccccgggccatcgtgatttcatcaagaacatgatcacgggcacgtcgcaggccgactgcgctatcctgatcattgccgccggtacgggcgagttcgaggctggtatctccaaggatggccagacccgcgagcacgctctgctggccttcaccctgggtgtccggcagctgattgtc------------------------------------------------------------------------------------------------------------------------------------
Leptographium_changduense_PP666617_1_CFCC57652         -------------------------------------------------agtttcttcccaccag-------ttttttcacc-----att-cttgccacccaaagcacagtttcccctccaattttccct---gccca-aaaaac-ccaagcgg--aaaaaaaaaccta-gcaagttttttctc---ttagcttgg-----cattacacgcgcc----gtccttttgcctt-cccctcca-tttggaagtggggcttggaggggcaa------ctcttcccggcaca-tttttttggcggtcagcacatgg-gaatccgttgc-cttgggcacgga-ccatggaccactgcacaacagatctcatct-cc--gctccaacatcatacatcatccccaccacatccatcct-ggcgccttgca-tgtc-actaacaaccaaatcaggaagccgctgagctgggcaagggctccttcaagtacgcatgggtgcttgacaagctcaaggccgagcgcgagcgcggtatcaccattgatattgctctgtggaagttcgagaccccgcggtactacgtcaccgtcattggtatg-ttttgtcttgtctgtctatccacgtgtctgtcgcctctttctaacaattgcagacgccccgggccatcgtgatttcatcaagaacatgatcacgggcacgtcgcaggccgactgcgctatcctgatcattgccgccggtacgggcgag------------------------------------------------------------------------------------------------------------------------------------------------------------------------------------------------------------------------
Leptographium_changduense_PP666618_1_CFCC57653         -------------------------------------------------agtttcttcccaccag-------ttttttcacc-----att-cttgccacccaaagcacagtttcccctccaattttccct---gccca-aaaaac-ccaagcgg--aaaaaaaaaccta-gcaagttttttctc---ttagcttgg-----cattacacgcgcc----gtccttttgcctt-cccctcca-tttggaagtggggcttggaggggcaa------ctcttcccggcaca-tttttttggcggtcagcacatgg-gaatccgttgc-cttgggcacgga-ccatggaccactgcacaacagatctcatct-cc--gctccaacatcatacatcatccccaccacatccatcct-ggcgccttgca-tgtc-actaacaaccaaatcaggaagccgctgagctgggcaagggctccttcaagtacgcatgggtgcttgacaagctcaaggccgagcgcgagcgcggtatcaccattgatattgctctgtggaagttcgagaccccgcggtactacgtcaccgtcattggtatg-ttttgtcttgtctgtctatccacgtgtctgtcgcctctttctaacaattgcagacgccccgggccatcgtgatttcatcaagaacatgatcacgggcacgtcgcaggccgactgcgctatcctgatcattgccgccggtacgggcgag------------------------------------------------------------------------------------------------------------------------------------------------------------------------------------------------------------------------
Leptographium_changduense_PP666619_1_CFCC57654         -------------------------------------------------agtttcttcccaccag-------ttttttcacc-----att-cttgccacccaaagcacagtttcccctccaattttccct---gccca-aaaaac-ccaagcgg--aaaaaaaaaccta-gcaagttttttctc---ttagcttgg-----cattacacgcgcc----gtccttttgcctt-cccctcca-tttggaagtggggcttggaggggcaa------ctcttcccggcaca-tttttttggcggtcagcacatgg-gaatccgttgc-cttgggcacgga-ccatggaccactgcacaacagatctcatct-cc--gctccaacatcatacatcatccccaccacatccatcct-ggcgccttgca-tgtc-actaacaaccaaatcaggaagccgctgagctgggcaagggctccttcaagtacgcatgggtgcttgacaagctcaaggccgagcgcgagcgcggtatcaccattgatattgctctgtggaagttcgagaccccgcggtactacgtcaccgtcattggtatg-ttttgtcttgtctgtctatccacgtgtctgtcgcctctttctaacaattgcagacgccccgggccatcgtgatttcatcaagaacatgatcacgggcacgtcgcaggccgactgcgctatcctgatcattgccgccggtacgggcgag------------------------------------------------------------------------------------------------------------------------------------------------------------------------------------------------------------------------
Leptographium_leiwuqiense_PP666620_1_CFCC57655         -------------------------------------------------agtttcttcccattac-------tttttacacc-----attccttgccacccaaaaaagca--------ccattttgccct---gcaac-aaaaagttcaggcga---aaaaaaaattca-gccagttttttttcttgctagcttgg----gcattacgcgcc-------tctctatgtcct-cccctcca-ttttggagtggggcttggaggggcag------ctttacccggcaat-tttttttggcggtcag-acatgg-gaatccgctgc-ctagggcacgga-ccatggaccactgcacagcagatctcatct-cc--gccccg-------acattatccccaccatattcattcctggcgccttgca-tgtc-actaacaaccaaatcaggaagccgctgagctgggcaagggctccttcaagtacgcatgggttcttgacaagctcaaggccgagcgcgagcgcggtatcaccattgatattgccctctggaagttcgagaccccccggtactacgtcactgtcattggtatg-catattctcgcccgtctgtctatgtgtctgtcgcattcttctaacaccatcagacgccccgggccatcgtgacttcatcaagaacatgatcacgggcacgtcgcaggccgactgcgctatcctgatcattgccgccggtacgggcgag------------------------------------------------------------------------------------------------------------------------------------------------------------------------------------------------------------------------
Leptographium_leiwuqiense_PP666621_1_CFCC57656         -------------------------------------------------agtttcttcccattac-------tttttacacc-----attccttgccacccaaaaaagca--------ccattttgccct---gcaac-aaaaagttcaggcga---aaaaaaaattca-gccagttttttttcttgctagcttgg----gcattacgcgcc-------tctctatgtcct-cccctcca-ttttggagtggggcttggaggggcag------ctttacccggcaat-tttttttggcggtcag-acatgg-gaatccgctgc-ctagggcacgga-ccatggaccactgcacagcagatctcatct-cc--gccccg-------acattatccccaccatattcattcctggcgccttgca-tgtc-actaacaaccaaatcaggaagccgctgagctgggcaagggctccttcaagtacgcatgggttcttgacaagctcaaggccgagcgcgagcgcggtatcaccattgatattgccctctggaagttcgagaccccccggtactacgtcactgtcattggtatg-catattctcgcccgtctgtctatgtgtctgtcgcattcttctaacaccatcagacgccccgggccatcgtgacttcatcaagaacatgatcacgggcacgtcgcaggccgactgcgctatcctgatcattgccgccggtacgggcgag------------------------------------------------------------------------------------------------------------------------------------------------------------------------------------------------------------------------
Leptographium_leiwuqiense_PP666622_1_CFCC57657         -------------------------------------------------agtttcttcccattac-------tttttacacc-----attccttgccacccaaaaaagca--------ccattttgccct---gcaac-aaaaagttcaggcga---aaaaaaaattca-gccagttttttttcttgctagcttgg----gcattacgcgcc-------tctctatgtcct-cccctcca-ttttggagtggggcttggaggggcag------ctttacccggcaat-tttttttggcggtcag-acatgg-gaatccgctgc-ctagggcacgga-ccatggaccactgcacagcagatctcatct-cc--gccccg-------acattatccccaccatattcattcctggcgccttgca-tgtc-actaacaaccaaatcaggaagccgctgagctgggcaagggctccttcaagtacgcatgggttcttgacaagctcaaggccgagcgcgagcgcggtatcaccattgatattgccctctggaagttcgagaccccccggtactacgtcactgtcattggtatg-catattctcgcccgtctgtctatgtgtctgtcgcattcttctaacaccatcagacgccccgggccatcgtgacttcatcaagaacatgatcacgggcacgtcgcaggccgactgcgctatcctgatcattgccgccggtacgggcgag------------------------------------------------------------------------------------------------------------------------------------------------------------------------------------------------------------------------
Leptographium_mangkangense_PP666623_1_CFCC57658        --------------------------------------------------agttcttcccatcac-------tttttacacc-----attccttgccacccaaaaagca----------caatttgccct---gcaac-aagaaatttaggcg----aaaaaaaatttg-gccagttttttttc-tgctagcttgg----gcattacgcgcc---------tctctgtctt-cccctcca-ttttggagtggggcttggaggggcag------ctttgcccggcaatttttttttggcggtcag-acatgg-gaatccgctgc-cttgggcacgga-ccatggaccactgcacagcagatctcatct-cc--gccccg-------acattatccccaccatacttattcctggcg-tttgca-tgtc-actaacaaccgaatcaggaagccgctgagctgggcaagggctccttcaagtacgcatgggttcttgacaagctcaaggccgagcgcgagcgcggtatcaccattgatattgccctctggaagttcgagaccccccggtactacgtcaccgtcattggtatg-cattttctcgcccgtctgtctatgtgtctgtcgcattctcctaacaccatcagacgccccgggccatcgtgacttcatcaagaacatgatcacgggcacgtcgcaggccgactgcgctatcctgatcattgccgccggtacgggcgag------------------------------------------------------------------------------------------------------------------------------------------------------------------------------------------------------------------------
Leptographium_mangkangense_PP666624_1_CFCC57659        -------------------------------------------------agtttcttcccatcac-------tttttacacc-----attccttgccacccaaaaagca----------caatttgccct---gcaac-aagaaatttaggcg----aaaaaaaatttg-gccagttttttttc-tgctagcttgg----gcattacgcgcc---------tctctgtctt-cccctcca-ttttggagtggggcttggaggggcag------ctttgcccggcaatttttttttggcggtcag-acatgg-gaatccgctgc-cttgggcacgga-ccatggaccactgcacagcagatctcatct-cc--gccccg-------acattatccccaccatacttattcctggcg-tttgca-tgtc-actaacaaccgaatcaggaagccgctgagctgggcaagggctccttcaagtacgcatgggttcttgacaagctcaaggccgagcgcgagcgcggtatcaccattgatattgccctctggaagttcgagaccccccggtactacgtcaccgtcattggtatg-cattttctcgcccgtctgtctatgtgtctgtcgcattctcctaacaccatcagacgccccgggccatcgtgacttcatcaagaacatgatcacgggcacgtcgcaggccgactgcgctatcctgatcattgccgccggtacgggcgag------------------------------------------------------------------------------------------------------------------------------------------------------------------------------------------------------------------------
Leptographium_mangkangense_PP666625_1_CFCC57660        -------------------------------------------------agtttcttcccatcac-------tttttacacc-----attccttgccacccaaaaagca----------caatttgccct---gcaac-aagaaatttaggcg----aaaaaaaatttg-gccagttttttttc-tgctagcttgg----gcattacgcgcc---------tctctgtctt-cccctcca-ttttggagtggggcttggaggggcag------ctttgcccggcaatttttttttggcggtcag-acatgg-gaatccgctgc-cttgggcacgga-ccatggaccactgcacagcagatctcatct-cc--gccccg-------acattatccccaccatacttattcctggcg-tttgca-tgtc-actaacaaccgaatcaggaagccgctgagctgggcaagggctccttcaagtacgcatgggttcttgacaagctcaaggccgagcgcgagcgcggtatcaccattgatattgccctctggaagttcgagaccccccggtactacgtcaccgtcattggtatg-cattttctcgcccgtctgtctatgtgtctgtcgcattctcctaacaccatcagacgccccgggccatcgtgacttcatcaagaacatgatcacgggcacgtcgcaggccgactgcgctatcctgatcattgccgccggtacgggcgag------------------------------------------------------------------------------------------------------------------------------------------------------------------------------------------------------------------------
Leptographium_sp_PQ672863_1_NFF1605                    --------------------------ccatcgagaagttcgagaaggtgag--ctttcccattcc-------gcttttcacc-----aat-ctcgccacccaaagcacaattttccttcc-actttccct---gccctaaaaacccccaagcgg---aaaaaaatctttccctggatttttttc---ttagcttgg-----cattgcacgcg--------ccttctgcctt-cccctccattttggaagtggggcttggaggggcaa------ctttaccc-gcaca-tttttttggcggtcagcacatggagaatccgttgc-cttgggcacggacccat-------------acagatttcattt-tccggccccaacatcctacatcatccccaccacatccatcct-ggcgccatgca-tgtcaactaacaaccaaatcaggaagccgctgagctgggcaagggctccttcaagtacgcatgggtgcttgacaagctcaaggccgagcgtgagcgcggtatcaccatcgatattgctctgtggaagttcgagaccccgcggtactacgtcaccgtcattggtatg-tcttgtccggtctgtttgtacacgtgtctgtcgcctgtttctaacaattgcagacgccccgggccatcgtgatttcatcaagaacatgatcacgggcacgtcgcaggccgactgcgctatcctgatcattgccgccggtacgggcgagttcgaggctggtatctccaaggatggccagacccgcga----------------------------------------------------------------------------------------------------------------------------------------------------------------------------------
Leptographium_sp_PQ672864_1_NFF1606                    ------------------caagcgtaccatcgagaagttcgagaaggtgag--ctctcccattcc-------gcttttcacc-----aat-ctcgccacccaaagcacaattttccttcc-actttccct---gccctaaaaacccccaagcgg---aaaaaaatcttt-cctggatttttttc---ttagcttgg-----cattgcacgcg--------ccttctgcctt-cccctccattttggaagtggggcttggaggggcaa------ctttaccc-gcaca-tttttttggcggtcagcacatggagaatccgttgc-cttgggcacgga-ccat-------------acagatctcatct-cc--gccccaacatcctacatcatccccaccacatccatcct-ggcgccatgca-tgtcaactaacaaccaaatcaggaagccgctgagctgggcaagggctccttcaagtacgcatgggtgcttgacaagctcaaggccgagcgtgagcgcggtatcaccatcgatattgctctgtggaagttcgagaccccgcggtactacgtcaccgtcattggtatg-tcttgtccggtctgtttgtacacgtgtctgtcgcctgtttctaacaattgcagacgccccgggccatcgtgatttcatcaagaacatgatcacgggcacgtcgcaggccgactgcgctatcctgatcattgccgccggtacgggcgagttcgaggctggtatctccaaggatggccagacccgcgagcacgctctgctggccttcaccctgggtgtccggcagctgattgttgccatcaacaagatggacaccaccaagtggtcggaggaccgctaccttgagatcatcaaggagacgtccaacttcatcaagaaggtcggctacaaccccaagacggtcgcgttcgtgcccatctctggcttc
;
END;

begin trees;
	tree tree_1 = [&R] (((((((Leptographium_duchongi_MH124397_1_CMW44455:0.015752,((((Leptographium_olivaceapini_MN517736_1_CBS503_86:1.0E-6,Leptographium_olivaceapini_MN517737_1_CBS504_86:1.0E-6)[&label="99.9/100"]:0.025429,Leptographium_raffai_MT637206_1_CMW_34451:0.016744)[&label="74.8/38"]:0.001512,(Leptographium_conplurium_MN517745_1_CMW23289:1.0E-6,(Leptographium_conplurium_MN517746_1_CMW23315:1.0E-6,Leptographium_conplurium_MN517747_1_CMW23316:1.0E-6)[&label="0/25"]:1.0E-6)[&label="0/86"]:1.0E-6)[&label="92.3/46"]:0.004286,(((Leptographium_xiningense_MN517752_1_CMW38891:1.0E-6,Leptographium_xiningense_MN517754_1_CMW39238:1.0E-6)[&label="0/33"]:1.0E-6,Leptographium_xiningense_MN517753_1_CMW39237:1.0E-6)[&label="79.1/88"]:0.001576,Leptographium_erubescens_MN517756_1_CBS278_54:0.001567)[&label="99.3/98"]:0.011209)[&label="0/33"]:1.0E-6)[&label="87/49"]:0.002719,(((((Leptographium_cucullatum_MN517724_1_CMW1141:1.0E-6,Leptographium_cucullatum_MN517725_1_CMW1871:1.0E-6)[&label="0/35"]:1.0E-6,Leptographium_cucullatum_MN517726_1_CMW5022:1.0E-6)[&label="85.3/100"]:0.003092,(((Leptographium_davidsonii_MN517730_1_CMW790:1.0E-6,Leptographium_davidsonii_MN517732_1_CMW3095:1.0E-6)[&label="0/30"]:1.0E-6,Leptographium_davidsonii_MN517731_1_CMW3094:1.0E-6)[&label="76.5/94"]:0.001502,Leptographium_vescum_MN517739_1_CMW34186:0.003104)[&label="97.6/100"]:0.009469)[&label="96.4/98"]:0.009025,Leptographium_sylvestris_MN517741_1_CMW34140:0.007825)[&label="70.2/65"]:0.003444,((Leptographium_changduense_PP666617_1_CFCC57652:1.0E-6,Leptographium_changduense_PP666619_1_CFCC57654:1.0E-6)[&label="0/35"]:1.0E-6,Leptographium_changduense_PP666618_1_CFCC57653:1.0E-6)[&label="97.4/100"]:0.007915)[&label="0/57"]:1.0E-6)[&label="82/53"]:0.003137,Leptographium_pseudoalbum_MN517755_1_CBS276_54:0.017046)[&label="79.3/67"]:0.004708,(((Leptographium_olivaceum_MN517734_1_CBS138_51:1.0E-6,Leptographium_olivaceum_MN517735_1_CBS152_54:1.0E-6)[&label="93.9/100"]:0.006378,(((Leptographium_rhizoidum_MN517748_1_CMW22809:1.0E-6,Leptographium_rhizoidum_MN517750_1_CMW22811:1.0E-6)[&label="0/15"]:1.0E-6,Leptographium_rhizoidum_MN517749_1_CMW22810:1.0E-6)[&label="0/22"]:1.0E-6,Leptographium_rhizoidum_MN517751_1_CMW22812:1.0E-6)[&label="99.3/100"]:0.011341)[&label="29.2/55"]:0.001397,(Leptographium_sagmatosporum_MN517738_1_CMW34135:0.003177,(Leptographium_sp__PQ672863_1_NFF1605:0.005947,Leptographium_sp__PQ672864_1_NFF1606:1.0E-6)[&label="75.5/60"]:0.001311)[&label="73.1/51"]:0.00146)[&label="100/85"]:0.040626)[&label="99.4/64"]:0.046761,Leptographium_francke_grosmanniae_MN517723_1_CMW445:0.123035)[&label="59.4/46"]:0.030916,(((Leptographium_breviuscapum_MN517742_1_CMW38888:0.001593,(Leptographium_breviuscapum_MN517743_1_CMW38889:1.0E-6,Leptographium_breviuscapum_MN517744_1_CMW38890:1.0E-6)[&label="0/74"]:1.0E-6)[&label="100/98"]:0.037038,(Leptographium_mangkangense_PP666623_1_CFCC57658:0.003225,(Leptographium_mangkangense_PP666624_1_CFCC57659:1.0E-6,Leptographium_mangkangense_PP666625_1_CFCC57660:1.0E-6)[&label="0/95"]:1.0E-6)[&label="97.7/100"]:0.013165)[&label="75.4/66"]:0.003494,(Leptographium_leiwuqiense_PP666620_1_CFCC57655:1.0E-6,(Leptographium_leiwuqiense_PP666621_1_CFCC57656:1.0E-6,Leptographium_leiwuqiense_PP666622_1_CFCC57657:1.0E-6)[&label="0/27"]:1.0E-6)[&label="99.3/100"]:0.019461)[&label="78.5/85"]:0.028384)[&label="100/100"]:0.711337,Grosmannia_penicillata_MN647909_1_CMW2642:1.0E-6,Grosmannia_penicillata_MN647910_1_CMW2644:1.0E-6);
end;
