# Supplementary material for: ﻿Ophiostomatoid fungi associated with Hylurgus ligniperda, including six new species from eastern China
Source: IMA Fungus. 2025 Oct 28;16:e169382. doi: 10.3897/imafungus.16.169382 (PMC12587175; doi:10.3897/imafungus.16.169382)
Supplement: Supplementary material 28 — ML tree of L. olivaceum complex generated from the CAL sequence data [file imafungus-16-e169382-s028.nexus]

#NEXUS
[ TITLE ]
BEGIN TAXA;
       DIMENSIONS NTAX=33;
       TAXLABELS
             Leptographium_profanum_KM491409_1_CMW_10552
             Leptographium_profanum_KM491410_1_CMW_10554
             Leptographium_francke_grosmanniae_MN517684_1_CMW445
             Leptographium_cucullatum_MN517685_1_CMW1141
             Leptographium_cucullatum_MN517686_1_CMW1871
             Leptographium_cucullatum_MN517687_1_CMW5022
             Leptographium_davidsonii_MN517693_1_CMW790
             Leptographium_davidsonii_MN517694_1_CMW3094
             Leptographium_davidsonii_MN517695_1_CMW3095
             Leptographium_olivaceum_MN517699_1_CBS138_51
             Leptographium_olivaceum_MN517700_1_CBS152_54
             Leptographium_olivaceapini_MN517701_1_CBS503_86
             Leptographium_olivaceapini_MN517702_1_CBS504_86
             Leptographium_sagmatosporum_MN517703_1_CMW34135
             Leptographium_vescum_MN517704_1_CMW34186
             Leptographium_sylvestris_MN517706_1_CMW34140
             Leptographium_breviuscapum_MN517707_1_CMW38888
             Leptographium_breviuscapum_MN517708_1_CMW38889
             Leptographium_breviuscapum_MN517709_1_CMW38890
             Leptographium_conplurium_MN517710_1_CMW23289
             Leptographium_conplurium_MN517712_1_CMW23315
             Leptographium_conplurium_MN517713_1_CMW23316
             Leptographium_rhizoidum_MN517714_1_CMW22809
             Leptographium_rhizoidum_MN517715_1_CMW22810
             Leptographium_rhizoidum_MN517716_1_CMW22811
             Leptographium_rhizoidum_MN517717_1_CMW22812
             Leptographium_xiningense_MN517718_1_CMW38891
             Leptographium_xiningense_MN517719_1_CMW39237
             Leptographium_xiningense_MN517720_1_CMW39238
             Leptographium_pseudoalbum_MN517721_1_CBS276_54
             Leptographium_erubescens_MN517722_1_CBS278_54
             Leptographium_sp_PQ672815_1_NFF1605
             Leptographium_sp_PQ672816_1_NFF1606
;
END;
BEGIN CHARACTERS;
       DIMENSIONS NCHAR=829;
       FORMAT MISSING=? GAP=- MATCHCHAR=. datatype=nucleotide;
MATRIX

Leptographium_profanum_KM491409_1_CMW_10552            atgg----------------------tcagttagcatgttctcgt----------------------------------------------------------------------ccatacaggctctccgggcgcgaataaaaagggatatctgtgtgcgaggtttga-taaa--------------------------------------------------------ctcgttgtactgacaccggcac---tccggcaggtcaaatcaccaccaaggagcttggcacggtcatgcgctcgctcggccagaacccgtccgagtctgagctgcaggatatgatcaacgaggtggacgctgacaacaacggcaccattgactttccgggtacgtgttttgtctcgccgttttggccttgtgcaaatctggaggcaaggctgagcgggcggaccgg----ctgcggggggggggggggggaagggagacgtccctgccttgtaatcttttcattttgctaacaggtgcagagttcctcacaatgatggcacgcaagatgaaggacaccgattctgaggaggaaatccgcgaggcattcaaggtcttcgatcgcgacaacaacggtttcatctcagcggccgagctgcgccacgtcatgac------------------------------------------------------------------------------------------------------------------------------------------------------------------------g
Leptographium_profanum_KM491410_1_CMW_10554            atgg----------------------tcagttagcatgttctcgt----------------------------------------------------------------------ccatacaggctctccgggcgcgaataaaaagggatatctgtgtgcgaggtttga-taaa--------------------------------------------------------ctcgttgtactgacaccggcac---tccggcaggtcaaatcaccaccaaggagcttggcacggtcatgcgctcgctcggccagaacccgtccgagtctgagctgcaggatatgatcaacgaggtggacgctgacaacaacggcaccattgactttccgggtacgtgttttgtctcgccgttttggccttgtgcaaatctggaggcaaggctgagcgggcggaccgg----ctgcggggggggggggggggaagggagacgtccctgccttgtaatcttttcattttgctaacaggtgcagagttcctcacaatgatggcacgcaagatgaaggacaccgattctgaggaggaaatccgcgaggcattcaaggtcttcgatcgcgacaacaacggtttcatctcagcggccgagctgcgccacgtcatgac------------------------------------------------------------------------------------------------------------------------------------------------------------------------g
Leptographium_francke_grosmanniae_MN517684_1_CMW445    -----------------------------------------------------------------------------------------------------------------------------------gacaaggatggtgatggttcgtgctctcccgctgccac-gcgacctctggac---------------------------------------------------------tcttgctgac-----agacacaggccagatcaccaccaaggagctcggcacggtcatgcgctcgctcggacagaacccgtccgagtcggagctgcaggacatgatcaacgaggtggacgccgacaacaacggcacgattgacttcccgggtaggtggcggggttg-----------------------------------tgagcgtgtgccaaga----ctgcggtacgggtgctaatgcaac---------------------------------------ggggcagagttcctcacgatgatggcccgcaagatgaaggacaccgactcggaagaggagatccgcgaggcgttcaaggtctttgaccgcgacaacaacggcttcatctcggcggcagagctgcgccacgtcatg---------------------------------------------------------------------------------------------------------------------------------------------------------------------------
Leptographium_cucullatum_MN517685_1_CMW1141            -----------------------------------------------------------------------------------------------------------------------------------gacaaggatggtgatggttcgtgttcatccaccgccgc-tcgacagctgga------------------------------------------------caactggacaacgcgctgacatgt-atgtgcaggccagatcaccaccaaggagctcggcacggtcatgcgctcgcttggacagaacccgtccgagtcggagctgcaggacatgatcaacgaggtggacgctgacaacaacggcacgattgactttccgggtatgtggcgggtgtt--tgtt-----------------------------gatgttagtgcaacga----ccacgg--caggtgctaatgccgc---------------------------------------gggacagagttcctcacgatgatggctcgcaagatgaaggacaccgactcggaagaggagattcgcgaggccttcaaggtctttgaccgcgacaacaacggcttcatctcagcggccgagcttcgccatgtcatg---------------------------------------------------------------------------------------------------------------------------------------------------------------------------
Leptographium_cucullatum_MN517686_1_CMW1871            -----------------------------------------------------------------------------------------------------------------------------------gacaaggatggtgatggttcgtgttcatccaccgccgc-tcgacagctgga------------------------------------------------caactggacaacgcgctgacatgt-atgtgcaggccagatcaccaccaaggagctcggcacggtcatgcgctcgcttggacagaacccgtccgagtcggagctgcaggacatgatcaacgaggtggacgctgacaacaacggcacgattgactttccgggtatgtggcgggtgtt--tgtt-----------------------------gatgttagtgcaacga----ccacgg--caggtgctaatgccgc---------------------------------------gggacagagttcctcacgatgatggctcgcaagatgaaggacaccgactcggaagaggagattcgcgaggccttcaaggtctttgaccgcgacaacaacggcttcatctcagcggccgagcttcgccatgtcatg---------------------------------------------------------------------------------------------------------------------------------------------------------------------------
Leptographium_cucullatum_MN517687_1_CMW5022            -----------------------------------------------------------------------------------------------------------------------------------gacaaggatggtgatggttcgtgttcatccaccgccgc-tcgacagctgga------------------------------------------------caactggacaacgcgctgacatgt-atgtgcaggccagatcaccaccaaggagctcggcacggtcatgcgctcgcttggacagaacccgtccgagtcggagctgcaggacatgatcaacgaggtggacgctgacaacaacggcacgattgactttccgggtatgtggcgggtgtt--tgtt-----------------------------gatgttagtgcaacga----ccacgg--caggtgctaatgccgc---------------------------------------gggacagagttcctcacgatgatggctcgcaagatgaaggacaccgactcggaagaggagattcgcgaggccttcaaggtctttgaccgcgacaacaacggcttcatctcagcggccgagcttcgccatgtcatg---------------------------------------------------------------------------------------------------------------------------------------------------------------------------
Leptographium_davidsonii_MN517693_1_CMW790             -----------------------------------------------------------------------------------------------------------------------------------gacaaggatggtgatggttcgtgttcatccaccgccgc-tcggcagctgga------------------------------------------------caactggacaacgcgctgacatgt-atgtgcaggccagatcaccaccaaggagctcggcacggtcatgcgctcgcttggacagaacccgtccgagtcggagctgcaggacatgatcaacgaggtggacgctgacaacaacggcacgattgactttccgggtatgtggcgggtgtt--tgtt-----------------------------gatgttagtgcaacga----ccacgg--caggtgctaatgccgc---------------------------------------gggacagagttcctcacgatgatggctcgcaagatgaaggacaccgactcggaagaggagattcgcgaggccttcaaggtctttgaccgcgacaacaacggcttcatctcagcggccgagcttcgccatgtcatg---------------------------------------------------------------------------------------------------------------------------------------------------------------------------
Leptographium_davidsonii_MN517694_1_CMW3094            -----------------------------------------------------------------------------------------------------------------------------------gacaaggatggtgatggttcgtgttcatccaccgccgc-tcggcagctgga------------------------------------------------caactggacaacgcgctgacatgt-atgtgcaggccagatcaccaccaaggagctcggcacggtcatgcgctcgcttggacagaacccgtccgagtcggagctgcaggacatgatcaacgaggtggacgctgacaacaacggcacgattgactttccgggtatgtggcgggtgtt--tgtt-----------------------------gatgttagtgcaacga----ccacgg--caggtgctaatgccgc---------------------------------------gggacagagttcctcacgatgatggctcgcaagatgaaggacaccgactcggaagaggagattcgcgaggccttcaaggtctttgaccgcgacaacaacggcttcatctcagcggccgagcttcgccatgtcatg---------------------------------------------------------------------------------------------------------------------------------------------------------------------------
Leptographium_davidsonii_MN517695_1_CMW3095            -----------------------------------------------------------------------------------------------------------------------------------gacaaggatggtgatggttcgtgttcatccaccgccgc-tcggcagctgga------------------------------------------------caactggacaacgcgctgacatgt-atgtgcaggccagatcaccaccaaggagctcggcacggtcatgcgctcgcttggacagaacccgtccgagtcggagctgcaggacatgatcaacgaggtggacgctgacaacaacggcacgattgactttccgggtatgtggcgggtgtt--tgtt-----------------------------gatgttagtgcaacga----ccacgg--caggtgctaatgccgc---------------------------------------gggacagagttcctcacgatgatggctcgcaagatgaaggacaccgactcggaagaggagattcgcgaggccttcaaggtctttgaccgcgacaacaacggcttcatctcagcggccgagcttcgccatgtcatg---------------------------------------------------------------------------------------------------------------------------------------------------------------------------
Leptographium_olivaceum_MN517699_1_CBS138_51           -----------------------------------------------------------------------------------------------------------------------------------gacaaggatggtgatggttcgtgctcgcccaccgccgt-ccaacaaccggaccg--------------------------------ctggacagttgg-caactggacaacgcgctgacatgtaatgtgcaggccagatcaccaccaaggagctcggcacggtcatgcgctcgctcggacagaacccgtccgagtcggagctgcaggacatgatcaacgaggtggacgctgacaacaacggcacgattgactttccgggtatgtggcgggtgtttgtgtt-----------------------------gatgctggtgcaaaga----ctacga--caggtgctaatgccgc---------------------------------------gggacagagtttctcacgatgatggctcgcaagatgaaggacaccgactcggaagaggagattcgcgaggcgttcaaggtctttgaccgcgacaacaacggcttcatctcagcagccgagcttcgccacgtcatg---------------------------------------------------------------------------------------------------------------------------------------------------------------------------
Leptographium_olivaceum_MN517700_1_CBS152_54           -----------------------------------------------------------------------------------------------------------------------------------gacaaggatggtgatggttcgtgctcgcccaccgccgt-ccaacaaccggaccg--------------------------------ctggacagttgg-caactggacaacgcgctgacatgtaatgtgcaggccagatcaccaccaaggagctcggcacggtcatgcgctcgctcggacagaacccgtccgagtcggagctgcaggacatgatcaacgaggtggacgctgacaacaacggcacgattgactttccgggtatgtggcgggtgtttgtgtt-----------------------------gatgctggtgcaaaga----ctacga--caggtgctaatgccgc---------------------------------------gggacagagtttctcacgatgatggctcgcaagatgaaggacaccgactcggaagaggagattcgcgaggcgttcaaggtctttgaccgcgacaacaacggcttcatctcagcagccgagcttcgccacgtcatg---------------------------------------------------------------------------------------------------------------------------------------------------------------------------
Leptographium_olivaceapini_MN517701_1_CBS503_86        -----------------------------------------------------------------------------------------------------------------------------------gacaaggatggtgatggttcgtgctcacccactgccgc-ccgacaactggacag--------------------------------ctagacagctggacaactggacaacgcgctgacatgt-atgtgcaggccagatcaccaccaaggagctcggcacggtcatgcgctcgctcggacagaacccgtccgagtcggagctgcaggacatgatcaacgaggtggacgctgacaacaacggcacgattgactttccgggtatgtggcgggtgtttgtgtt-----------------------------ga--ttggtgcaaaga----ccacgg--caggtgctaatgctgc---------------------------------------gggacagagtttctcacgatgatggctcgcaagatgaaggacaccgactcggaagaggagattcgcgaggccttcaaggtctttgaccgcgacaacaacggcttcatctcagcggccgagcttcgccatgtcatg---------------------------------------------------------------------------------------------------------------------------------------------------------------------------
Leptographium_olivaceapini_MN517702_1_CBS504_86        -----------------------------------------------------------------------------------------------------------------------------------gacaaggatggtgatggttcgtgctcacccactgccgc-ccgacaactggacag--------------------------------ctagacagctggacaactggacaacgcgctgacatgt-atgtgcaggccagatcaccaccaaggagctcggcacggtcatgcgctcgctcggacagaacccgtccgagtcggagctgcaggacatgatcaacgaggtggacgctgacaacaacggcacgattgactttccgggtatgtggcgggtgtttgtgtt-----------------------------ga--ttggtgcaaaga----ccacgg--caggtgctaatgctgc---------------------------------------gggacagagtttctcacgatgatggctcgcaagatgaaggacaccgactcggaagaggagattcgcgaggccttcaaggtctttgaccgcgacaacaacggcttcatctcagcggccgagcttcgccatgtcatg---------------------------------------------------------------------------------------------------------------------------------------------------------------------------
Leptographium_sagmatosporum_MN517703_1_CMW34135        -----------------------------------------------------------------------------------------------------------------------------------gacaaggatggtgatggttcgtgctcacccaccgccgtcccaacaatccaacagccggaccg------------------------ctggacagttgg-caactggacaacgcgctgacatgtaatgtgcaggccagatcaccaccaaggagctcggcacggtcatgcgctcgctcggacagaacccgtccgagtcggagctgcaggacatgatcaacgaggtggacgctgacaacaacggcacgattgactttccgggtatgtggcgagtgtttgcgttg----------------------------gatgctggtgcaaaag-actacgcga--caggtgctgatgcagc---------------------------------------gggacagaatttctcacgatgatggctcgcaagatgaaggacaccgactcggaagaggagattcgcgaggcgttcaaggtctttgaccgcgacaacaacggcttcatctcagcagccgagcttcgccacgtcatg---------------------------------------------------------------------------------------------------------------------------------------------------------------------------
Leptographium_vescum_MN517704_1_CMW34186               -----------------------------------------------------------------------------------------------------------------------------------gacaaggatggtgatggttcgtgttcatccaccgtcgc-tcgacagctgga------------------------------------------------caactggacaacgcgctgacatgt-atgtgcaggccagatcaccaccaaggagctcggcacggtcatgcgctcgcttggacagaacccgtccgagtcggagctgcaggacatgatcaacgaggtggacgctgacaacaacggcacgattgactttccgggtatgtggcgggtgtt--tgtt-----------------------------gatgttagtgcaacga----ccacgg--caggtgctaatgccgc---------------------------------------gggacagagttcctcacaatgatggctcgcaagatgaaggacaccgactcggaagaggagattcgcgaggccttcaaggtctttgaccgcgacaacaacggcttcatctcagcggccgagcttcgccatgtcatg---------------------------------------------------------------------------------------------------------------------------------------------------------------------------
Leptographium_sylvestris_MN517706_1_CMW34140           -----------------------------------------------------------------------------------------------------------------------------------gacaaggatggtgatggttcgtgttcacctactgctgc-tcgacagctggacaa--------------------------------ctggacagctggataactggacaacgcgctgacatga-atgtacaggccagatcaccaccaaggagctcggcacggtcatgcgctcgctcggacagaacccgtccgagtcggagctgcaggacatgatcaacgaggtggacgctgacaacaacggcacgattgactttccgggtatgtggcgggtgtttgtgtc-----------------------------gatgttggtgcaaaga----ccacgg--caggtgctaatgcagc---------------------------------------gggacagagtttctcacgatgatggctcgcaagatgaaggacaccgactcggaagaggagattcgcgaggccttcaaggtctttgaccgcgacaacaacggcttcatctcagcggccgagcttcgccatgtcatg---------------------------------------------------------------------------------------------------------------------------------------------------------------------------
Leptographium_breviuscapum_MN517707_1_CMW38888         -----------------------------------------------------------------------------------------------------------------------------------gacaaggatggtgatggttcgttctcacccattgccgc-tcaa--------------------------------------------------------tagctggacaaggcgctgac-----atgtgcaggccagattaccaccaaggagctcggcacggtcatgcgctcgctcggacagaatccctccgagtcggagctgcaggacatgatcaacgaggtggacgctgacaacaatggcacaattgactttccgggtatgtgacgggtgtttgtgttttgcgttt---------tgcgcttgcggatgcgattgtgcaatga----ccatggcacgggtgctgatgcagc---------------------------------------gcgacagagttcctcacgatgatggctcgcaagatgaaggacaccgactcggaagaggagattcgcgaggcgttcaaggtctttgaccgcgacaacaacggtttcatctcagcggccgagcttcgccacgtcatg---------------------------------------------------------------------------------------------------------------------------------------------------------------------------
Leptographium_breviuscapum_MN517708_1_CMW38889         -----------------------------------------------------------------------------------------------------------------------------------gacaaggatggtgatggttcgttctcacccattgccgc-tcaa--------------------------------------------------------tagctggacaaggcgctgac-----atgtgcaggccagattaccaccaaggagctcggcacggtcatgcgctcgctcggacagaatccctccgagtcggagctgcaggacatgatcaacgaggtggacgctgacaacaatggcacaattgactttccgggtatgtgacgggtgtttgtgttttgcgttt---------tgcgcttgcggatgcgattgtgcaatga----ccatggcacgggtgctgatgcagc---------------------------------------gcgacagagttcctcacgatgatggctcgcaagatgaaggacaccgactcggaagaggagattcgcgaggcgttcaaggtctttgaccgcgacaacaacggtttcatctcagcggccgagcttcgccacgtcatg---------------------------------------------------------------------------------------------------------------------------------------------------------------------------
Leptographium_breviuscapum_MN517709_1_CMW38890         -----------------------------------------------------------------------------------------------------------------------------------gacaaggatggtgatggttcgttctcacccattgccgc-tcaa--------------------------------------------------------tagctggacaaggcgctgac-----atgtgcaggccagattaccaccaaggagctcggcacggtcatgcgctcgctcggacagaatccctccgagtcggagctgcaggacatgatcaacgaggtggacgctgacaacaatggcacaattgactttccgggtatgtgacgggtgtttgtgttttgcgttt---------tgcgcttgcggatgcgattgtgcaatga----ccatggcacgggtgctgatgcagc---------------------------------------gcgacagagttcctcacgatgatggctcgcaagatgaaggacaccgactcggaagaggagattcgcgaggcgttcaaggtctttgaccgcgacaacaacggtttcatctcagcggccgagcttcgccacgtcatg---------------------------------------------------------------------------------------------------------------------------------------------------------------------------
Leptographium_conplurium_MN517710_1_CMW23289           -----------------------------------------------------------------------------------------------------------------------------------gacaaggatggtgatggttcgtgctcacccaccgccgc-ccgacagctggacagctggacagctggacaactggacaactggacgactggacaactggacaactggacaacgcgctgacatgt-atgtgcaggccagatcaccaccaaggagctcggcacggtcatgcgctcgctcggacagaacccgtccgagtcggagctgcaggacatgatcaacgaggtggacgctgacaacaacggcacgattgactttccgggtatgtggcgggtgtttgtgtt-----------------------------gatgttggtgcaaagg----ccacgg--caggtgctaatgctgc---------------------------------------gggacagagtttctcacgatgatggctcgcaagatgaaggacaccgactcggaagaggagattcgcgaggccttcaaggtctttgaccgcgacaacaacggcttcatctcagcggccgagcttcgccatgtcatg---------------------------------------------------------------------------------------------------------------------------------------------------------------------------
Leptographium_conplurium_MN517712_1_CMW23315           -----------------------------------------------------------------------------------------------------------------------------------gacaaggatggtgatggttcgtgctcacccaccgccgc-ccgacagctggacagctggacagctggacaactggacaactggacgactggacaactggacaactggacaacgcgctgacatgt-atgtgcaggccagatcaccaccaaggagctcggcacggtcatgcgctcgctcggacagaacccgtccgagtcggagctgcaggacatgatcaacgaggtggacgctgacaacaacggcacgattgactttccgggtatgtggcgggtgtttgtgtt-----------------------------gatgttggtgcaaagg----ccacgg--caggtgctaatgctgc---------------------------------------gggacagagtttctcacgatgatggctcgcaagatgaaggacaccgactcggaagaggagattcgcgaggccttcaaggtctttgaccgcgacaacaacggcttcatctcagcggccgagcttcgccatgtcatg---------------------------------------------------------------------------------------------------------------------------------------------------------------------------
Leptographium_conplurium_MN517713_1_CMW23316           -----------------------------------------------------------------------------------------------------------------------------------gacaaggatggtgatggttcgtgctcacccaccgccgc-ccgacagctggacagctggacagctggacaactggacaactggacgactggacaactggacaactggacaacgcgctgacatgt-atgtgcaggccagatcaccaccaaggagctcggcacggtcatgcgctcgctcggacagaacccgtccgagtcggagctgcaggacatgatcaacgaggtggacgctgacaacaacggcacgattgactttccgggtatgtggcgggtgtttgtgtt-----------------------------gatgttggtgcaaagg----ccacgg--caggtgctaatgctgc---------------------------------------gggacagagtttctcacgatgatggctcgcaagatgaaggacaccgactcggaagaggagattcgcgaggccttcaaggtctttgaccgcgacaacaacggcttcatctcagcggccgagcttcgccatgtcatg---------------------------------------------------------------------------------------------------------------------------------------------------------------------------
Leptographium_rhizoidum_MN517714_1_CMW22809            -----------------------------------------------------------------------------------------------------------------------------------gacaaggatggtgatggtttgtgctcacccaccgccgt-ccaacaatccaacagccggaccg------------------------ctggacagttgg-caactggacaacgcgctgacatgtaatgtgcaggccagatcaccaccaaggagctcggcacggtcatgcgctcgctcggacagaacccgtccgagtcggagctgcaggacatgatcaacgaggtggacgctgacaacaacggcacgattgactttccgggtatgtggcgagtgtttgtgttt----------------------------gatgctggtgcaaaaagactacgcga--caggtgctgatgcagc---------------------------------------cggacagagttcctcacgatgatggcccgcaagatgaaggacaccgactcggaagaggagattcgcgaggcgttcaaggtctttgaccgcgacaacaacggcttcatctcagcagccgagcttcgccacgtcatg---------------------------------------------------------------------------------------------------------------------------------------------------------------------------
Leptographium_rhizoidum_MN517715_1_CMW22810            -----------------------------------------------------------------------------------------------------------------------------------gacaaggatggtgatggtttgtgctcacccaccgccgt-ccaacaatccaacagccggaccg------------------------ctggacagttgg-caactggacaacgcgctgacatgtaatgtgcaggccagatcaccaccaaggagctcggcacggtcatgcgctcgctcggacagaacccgtccgagtcggagctgcaggacatgatcaacgaggtggacgctgacaacaacggcacgattgactttccgggtatgtggcgagtgtttgtgttt----------------------------gatgctggtgcaaaaagactacgcga--caggtgctgatgcagc---------------------------------------cggacagagttcctcacgatgatggcccgcaagatgaaggacaccgactcggaagaggagattcgcgaggcgttcaaggtctttgaccgcgacaacaacggcttcatctcagcagccgagcttcgccacgtcatg---------------------------------------------------------------------------------------------------------------------------------------------------------------------------
Leptographium_rhizoidum_MN517716_1_CMW22811            -----------------------------------------------------------------------------------------------------------------------------------gacaaggatggtgatggtttgtgctcacccaccgccgt-ccaacaatccaacagccggaccg------------------------ctggacagttgg-caactggacaacgcgctgacatgtaatgtgcaggccagatcaccaccaaggagctcggcacggtcatgcgctcgctcggacagaacccgtccgagtcggagctgcaggacatgatcaacgaggtggacgctgacaacaacggcacgattgactttccgggtatgtggcgagtgtttgtgttt----------------------------gatgctggtgcaaaaagactacgcga--caggtgctgatgcagc---------------------------------------cggacagagttcctcacgatgatggcccgcaagatgaaggacaccgactcggaagaggagattcgcgaggcgttcaaggtctttgaccgcgacaacaacggcttcatctcagcagccgagcttcgccacgtcatg---------------------------------------------------------------------------------------------------------------------------------------------------------------------------
Leptographium_rhizoidum_MN517717_1_CMW22812            -----------------------------------------------------------------------------------------------------------------------------------gacaaggatggtgatggtttgtgctcacccaccgccgt-ccaacaatccaacagccggaccg------------------------ctggacagttgg-caactggacaacgcgctgacatgtaatgtgcaggccagatcaccaccaaggagctcggcacggtcatgcgctcgctcggacagaacccgtccgagtcggagctgcaggacatgatcaacgaggtggacgctgacaacaacggcacgattgactttccgggtatgtggcgagtgtttgtgttt----------------------------gatgctggtgcaaaaagactacgcga--caggtgctgatgcagc---------------------------------------cggacagagttcctcacgatgatggcccgcaagatgaaggacaccgactcggaagaggagattcgcgaggcgttcaaggtctttgaccgcgacaacaacggcttcatctcagcagccgagcttcgccacgtcatg---------------------------------------------------------------------------------------------------------------------------------------------------------------------------
Leptographium_xiningense_MN517718_1_CMW38891           -----------------------------------------------------------------------------------------------------------------------------------gacaaggatggtgatggttcgtgctcacccaccgccgt-ccgacagctggacagctggacag------------------------ctggacaactggacaactggacaacgcgctgacatgt-atgtgcaggccagattaccaccaaggagctcggcacggtcatgcgctcgctcggacagaacccgtccgagtcagagctgcaggacatgatcaacgaggtggacgctgacaacaacggcacgattgactttccgggtatgtggcgggtgtttgtgtt-----------------------------gatgttggtgcaaaga----ccacgg--caggtgctaatgctgt---------------------------------------gggacagagtttctcacgatgatggctcgcaagatgaaggacaccgactcggaagaggagattcgcgaggccttcaaggtctttgaccgcgacaacaacggcttcatctccgcggccgagcttcgccatgtcatg---------------------------------------------------------------------------------------------------------------------------------------------------------------------------
Leptographium_xiningense_MN517719_1_CMW39237           -----------------------------------------------------------------------------------------------------------------------------------gacaaggatggtgatggttcgtgctcacccaccgccgt-ccgacagctggacagctggacag------------------------ctggacaactggacaactggacaacgcgctgacatgt-atgtgcaggccagattaccaccaaggagctcggcacggtcatgcgctcgctcggacagaacccgtccgagtcagagctgcaggacatgatcaacgaggtggacgctgacaacaacggcacgattgactttccgggtatgtggcgggtgtttgtgtt-----------------------------gatgttggtgcaaaga----ccacgg--caggtgctaatgctgt---------------------------------------gggacagagtttctcacgatgatggctcgcaagatgaaggacaccgactcggaagaggagattcgcgaggccttcaaggtctttgaccgcgacaacaacggcttcatctccgcggccgagcttcgccatgtcatg---------------------------------------------------------------------------------------------------------------------------------------------------------------------------
Leptographium_xiningense_MN517720_1_CMW39238           -----------------------------------------------------------------------------------------------------------------------------------gacaaggatggtgatggttcgtgctcacccaccgccgt-ccgacagctggacagctggacag------------------------ctggacaactggacaactggacaacgcgctgacatgt-atgtgcaggccagattaccaccaaggagctcggcacggtcatgcgctcgctcggacagaacccgtccgagtcagagctgcaggacatgatcaacgaggtggacgctgacaacaacggcacgattgactttccgggtatgtggcgggtgtttgtgtt-----------------------------gatgttggtgcaaaga----ccacgg--caggtgctaatgctgt---------------------------------------gggacagagtttctcacgatgatggctcgcaagatgaaggacaccgactcggaagaggagattcgcgaggccttcaaggtctttgaccgcgacaacaacggcttcatctccgcggccgagcttcgccatgtcatg---------------------------------------------------------------------------------------------------------------------------------------------------------------------------
Leptographium_pseudoalbum_MN517721_1_CBS276_54         -----------------------------------------------------------------------------------------------------------------------------------gacaaggatggtgatggttcgtgctcacccaccgccgc-ccgacagctggacag--------------------------------ctggacaactggacaactggacaacgcgctgacatgt-atgtacaggccagatcaccaccaaggagctcggcacggtcatgcgctcgctcggacagaacccgtccgagtcggagctgcaggacatgatcaacgaggtggacgctgacaacaacggcacgattgactttccgggtatgtggcgggtgtttgtgtt-----------------------------gatctcggtgcaaaga----ccacgg--caggtgctaatgctgc---------------------------------------gggacagagtttctcacgatgatggctcgcaagatgaaggacaccgactcggaagaggagattcgcgaggccttcaaggtctttgaccgcgacaacaacggcttcatctcagcggccgagcttcgccacgtcatg---------------------------------------------------------------------------------------------------------------------------------------------------------------------------
Leptographium_erubescens_MN517722_1_CBS278_54          -----------------------------------------------------------------------------------------------------------------------------------gacaaggatggtgatggttcgtgctcacccaccgccgt-ccgacagctggacag--------------------------------ctggacaactggacaactggacaacgcgctgacatgt-atgtgcaggccagatcaccaccaaggagctcggcacggtcatgcgctcgctcggacagaacccgtccgagtcagagctgcaggacatgatcaacgaggtggacgctgacaacaacggcacgattgactttccgggtatgtggcgggtgtttgtgtt-----------------------------gatgttggtgcaaaga----ccacgg--caggtgctaatgctgt---------------------------------------gggacagagtttctcacgatgatggctcgcaagatgaaggacaccgactcggaagaggagattcgcgaggccttcaaggtctttgaccgcgacaacaacggcttcatctccgcggccgagcttcgccatgtcatg---------------------------------------------------------------------------------------------------------------------------------------------------------------------------
Leptographium_sp_PQ672815_1_NFF1605                    tccgaagtttacaaagaggcgttctccctgtttgtatgttgccatgtctggtgtcgaggacatgtgtccgaggtggccgttgtgcgacttttttgctaaccgctgttttgccgcaccgaacag--------gacaaggatggcgatggttcgtgctcacccaccgccgt-ccaacaatccaacagccggaccg------------------------ctggacagttgg-caactggacaacgcgctgacatgtaatgtgcaggccagatcaccaccaaggagctcggcacggtcatgcgctcgctcggacagaacccgtccgagtcggagctgcaggacatgatcaacgaggtggacgctgacaacaacggcacgattgactttccgggtatgtggcgagtgtttgcgttg----------------------------tatgctggtgcaaaag-actaggcga--caggtgctgatgcagc---------------------------------------gggacagagtttctcacgatgatggctcgcaagatgaaggacaccgactcggaagaggagattcgcgaggcgttcaaggtctttgaccgcgacaacaacggcttcatctcagcagccgagcttcgccacgtcatgacgtcgattggcgagaagctgacggacgaggaggtggacgagatgatccgcgaggcggaccaggacggcgacggccggatcgactgtgagtggcggcggcggcatgctggcgatcccctgaccaaagcgcactgctaacaaacacgcatagacaacgaattcgtgcaactc
Leptographium_sp_PQ672816_1_NFF1606                    tccgaagtttacaaagaggcgttctccctgtttgtatgttgccatgtctggtgtcgaggacatgtgtccgaggtggccgttgtgcgacttttttgctaaccgctgttttgccgcaccgaacag--------gacaaggatggcgatggttcgtgctcacccaccgccgt-ccaacaatccaacagccggaccg------------------------ctggacagttgg-caactggacaacgcgctgacatgtaatgtgcaggccagatcaccaccaaggagctcggcacggtcatgcgctcgctcggacagaacccgtccgagtcggagctgcaggacatgatcaacgaggtggacgctgacaacaacggcacgattgactttccgggtatgtggcgagtgtttgcgttg----------------------------tatgctggtgcaaaag-actaggcga--caggtgctgatgcagc---------------------------------------gggacagagtttctcacgatgatggctcgcaagatgaaggacaccgactcggaagaggagattcgcgaggcgttcaaggtctttgaccgcgacaacaacggcttcatctcagcagccgagcttcgccacgtcatgacgtcgattggcgagaagctgacggacgaggaggtggacgagatgatccgcgaggcggaccaggacggcgacggccggatcgactgtgagtggcggcggcggcatgctggcgatcccctgaccaaagcgcactgctaacaaacacgcatagacaacgaattcgtgcaactc
;
END;

begin trees;
	tree tree_1 = [&R] (Leptographium_profanum_KM491409_1_CMW_10552[&!rotate=true]:1.0E-6,Leptographium_profanum_KM491410_1_CMW_10554[&!rotate=true]:1.0E-6,((Leptographium_francke_grosmanniae_MN517684_1_CMW445:0.14101,((((((((Leptographium_cucullatum_MN517685_1_CMW1141:1.0E-6,Leptographium_cucullatum_MN517687_1_CMW5022:1.0E-6)[&label="0/20"]:1.0E-6,Leptographium_cucullatum_MN517686_1_CMW1871:1.0E-6)[&label="0/39"]:1.0E-6,((Leptographium_davidsonii_MN517693_1_CMW790:1.0E-6,Leptographium_davidsonii_MN517695_1_CMW3095:1.0E-6)[&label="0/26"]:1.0E-6,Leptographium_davidsonii_MN517694_1_CMW3094:1.0E-6)[&label="92.1/65"]:0.002634)[&label="0/67"]:1.0E-6,Leptographium_vescum_MN517704_1_CMW34186:0.00528)[&label="99.6/82"]:0.022059,((((Leptographium_conplurium_MN517710_1_CMW23289:1.0E-6,Leptographium_conplurium_MN517713_1_CMW23316:1.0E-6)[&label="0/34"]:1.0E-6,Leptographium_conplurium_MN517712_1_CMW23315:1.0E-6)[&label="83.8/97"]:0.002436,((Leptographium_xiningense_MN517718_1_CMW38891:1.0E-6,(Leptographium_xiningense_MN517719_1_CMW39237:1.0E-6,Leptographium_xiningense_MN517720_1_CMW39238:1.0E-6)[&label="0/31"]:1.0E-6)[&label="82/90"]:0.002404,Leptographium_erubescens_MN517722_1_CBS278_54:1.0E-6)[&label="97.8/97"]:0.009873)[&label="0/73"]:2.0E-6,Leptographium_pseudoalbum_MN517721_1_CBS276_54:0.010197)[&label="0/51"]:3.0E-6)[&label="87/21"]:0.00711,(Leptographium_olivaceapini_MN517701_1_CBS503_86:1.0E-6,Leptographium_olivaceapini_MN517702_1_CBS504_86:1.0E-6)[&label="76.2/93"]:0.003434)[&label="28.2/10"]:0.002913,Leptographium_sylvestris_MN517706_1_CMW34140:0.025301)[&label="79.4/42"]:0.010546,((Leptographium_olivaceum_MN517699_1_CBS138_51:1.0E-6,Leptographium_olivaceum_MN517700_1_CBS152_54:1.0E-6)[&label="89.4/99"]:0.01035,((Leptographium_sagmatosporum_MN517703_1_CMW34135:0.002413,(Leptographium_sp__PQ672815_1_NFF1605:1.0E-6,Leptographium_sp__PQ672816_1_NFF1606:1.0E-6)[&label="94/100"]:0.007533)[&label="87.5/93"]:0.00752,(((Leptographium_rhizoidum_MN517714_1_CMW22809:1.0E-6,Leptographium_rhizoidum_MN517715_1_CMW22810:1.0E-6)[&label="0/19"]:1.0E-6,Leptographium_rhizoidum_MN517717_1_CMW22812:1.0E-6)[&label="0/18"]:1.0E-6,Leptographium_rhizoidum_MN517716_1_CMW22811:1.0E-6)[&label="92.2/100"]:0.009945)[&label="99/94"]:0.024309)[&label="90.9/82"]:0.019502)[&label="50.8/49"]:0.013749)[&label="22.2/45"]:0.020599,((Leptographium_breviuscapum_MN517707_1_CMW38888:1.0E-6,Leptographium_breviuscapum_MN517709_1_CMW38890:1.0E-6)[&label="0/38"]:1.0E-6,Leptographium_breviuscapum_MN517708_1_CMW38889:1.0E-6)[&label="73.8/100"]:0.046241)[&label="100/100",!rotate=true]:0.921091)[&!rotate=true];
end;
