# Supplementary material for: ﻿Ophiostomatoid fungi associated with Hylurgus ligniperda, including six new species from eastern China
Source: IMA Fungus. 2025 Oct 28;16:e169382. doi: 10.3897/imafungus.16.169382 (PMC12587175; doi:10.3897/imafungus.16.169382)
Supplement: Supplementary material 29 — ML tree of Masuyamyces and Ophiostoma ips complex generated from the βT sequence data [file imafungus-16-e169382-s029.nexus]

#NEXUS
[ TITLE ]
BEGIN TAXA;
       DIMENSIONS NTAX=52;
       TAXLABELS
             Ophiostoma_ips_AY194951_1_UAMH_9962
             Ophiostoma_ips_AY194956_1_CBS_137_36
             Ophiostoma_bicolor_DQ268635_1_CBS492_7
             Ophiostoma_montium_DQ296099_1_CMW13221
             Ophiostoma_pulvinisporum_DQ296100_1_CMW9022
             Ophiostoma_ips_DQ296101_1_CMW7075
             Ophiostoma_pulvinisporum_EU977487_1_CMW9020
             Ophiostoma_pallidulum_HM031566_1_CMW23278
             Ophiostoma_pallidulum_HM031567_1_CMW34941
             Masuyamyces_saponiodorus_HM031569_1_CMW30883
             Masuyamyces_saponiodorus_HM031570_1_CMW34943
             Masuyamyces_saponiodorus_HM031571_1_CMW29497
             Ophiostoma_montium_HQ413487_1_UAMH_11070
             Ophiostoma_pallidulum_JX046808_1_767RJ
             Ophiostoma_pallidulum_JX444619_1_348RJP
             Ophiostoma_gilletteae_KF515870_1_CMW30680
             Ophiostoma_pallidulum_KY568363_1_90bSSW
             Masuyamyces_acarorum_MG205686_1_CMW41850
             Ophiostoma_japonicum_MH124279_1_CMW44468
             Ophiostoma_japonicum_MH124282_1_CMW44592
             Masuyamyces_jilinensis_MH124290_1_CMW40491
             Masuyamyces_jilinensis_MH124291_1_CMW40492
             Ophiostoma_manchongi_MH124464_1_CMW41872
             Ophiostoma_manchongi_MH124465_1_CMW41954
             Ophiostoma_ips_MH324805_1_CXY1631
             Masuyamyces_massonianae_MH370810_1_CFCC51648
             Masuyamyces_massonianae_MH370811_1_CFCC51649
             Masuyamyces_lotiformis_MN896036_1_CFCC52691
             Masuyamyces_lotiformis_MN896037_1_CFCC52692
             Ophiostoma_pseudobicolor_MN896038_1_CXY2009
             Ophiostoma_pseudobicolor_MN896040_1_CXY2010
             Ophiostoma_gilletteae_MT637200_1_CMW_30681
             Ophiostoma_ips_MW066371_1_VPRI43529
             Ophiostoma_ips_MW066375_1_VPRI42255
             Ophiostoma_ips_MW066380_1_VPRI43851
             Ophiostoma_pallidulum_MW066381_1_VPRI43846
             Graphilbum_translucens_MZ019527_1_SNM104
             Graphilbum_translucens_MZ019528_1_SNM144
             Masuyamyces_chinensis_PP666388_1_CFCC57860
             Masuyamyces_sp_KL_2024a_PP746258_1_SCAU_22GD05131
             Masuyamyces_sp_KL_2024a_PP746259_1_SCAU_22GD05132
             Masuyamyces_sp_CJ_2024a_PQ381079_1_SCAU_22SN34132
             Masuyamyces_sp_CJ_2024a_PQ381080_1_SCAU_22SN40091
             Ophiostoma_pallidulum_PQ672789_1_NFF1664
             Ophiostoma_pallidulum_PQ672790_1_NFF1665
             Ophiostoma_ips_PQ672791_1_NFF1623
             Ophiostoma_ips_PQ672792_1_NFF1624
             Ophiostoma_ips_PQ672793_1_NFF1625
             Masuyamyces_sp_1_DX_2024_PQ672794_1_NFF1608
             Masuyamyces_sp_1_DX_2024_PQ672795_1_NFF1609
             Masuyamyces_sp_2_DX_2024_PQ672796_1_NFF1645
             Masuyamyces_sp_2_DX_2024_PQ672797_1_NFF1646
;
END;
BEGIN CHARACTERS;
       DIMENSIONS NCHAR=1268;
       FORMAT MISSING=? GAP=- MATCHCHAR=. datatype=nucleotide;
MATRIX

Ophiostoma_ips_AY194951_1_UAMH_9962                  a-cgat--aggttcacctccagaccggtcagtgc-gtacgtatta----------------------------------------------------------------------------------------------------------------------------------------------------------------------------------------------------------------------------------------------------ccttccccttta-----------ccatttgtctactagacgacatcatcagcggatattcgacatctgttc-cttgtctatg-------ca-tctttgttgctaacactgccccagggtaaccaaatcggtgccgctttctggcagcagatttccggcgagcacggtcttgacagcagtggcgtgtatgtattcctcaattctgcctg---------gcacgacaaccgtgtaacgcatctaac--------------acccccaggtacaatggctcctccgacctgcagctggagcgcctgagcgtc----tactccaacg--------------------------------------------------------------------------------------------------------aggcctctggcaacaagtacgtcccccgtgccgtccttgtcgatctcgaacccggc------------------------------------accatggacgccgtccgtgccggtcctttcggtcagctgttccgccccgacaactttgtgttcggtcagtccggtgccggcaa------------------caactgggccaagggtcactacactgagggtgccgagctggttgaccaggtcctcgacgtcgtgcgccgcgaggctgagtcatgcgattgccttcagggcttccagatcacccactccctgggtggtggtaccggtgccggtatgggtactctgctgatctccaagatccgcgaggagttccccgaccgcatgatggctacgttctccgttgtgccgtcgcccaaggtgtccgacacggtcgttgagccctacaacgctaccctgtcggtgcaccagctggtcgagaactcggacgagaccttctgcattgacaac-------------------------------------------
Ophiostoma_ips_AY194956_1_CBS_137_36                 a-cgat--aggttcacctccagaccggtcagtgc-gtacgtattacctccccttctactatctgt---------------------------------------------ctatcagatgtc-tcgtctgcgggca------gtcgacatctgctcctc----------------------------gtctatgtatcttaatcgcta-----acattgtcccagggtaaccaaatcggtgccgctttctggta---------------------------tgccttatccctagtctgaa-----------ccattgtgaccc-tgacgggtttcactgcgaagacgacacgacaaccc-ta--------------------tcgagtgacgatcaggctggatcctaa-----------catttcacaggcagcagatttccggcgagcacggtcttgacagcagtggcgtgtatgtatcctccaatcctg-------------gcacgacaaccgcgtaacccatctaac--------------atctccaggtacaatggctcctccgacctgcagctcgagcgcctgagcgtc----tacttcaacg--------------------------------------------------------------------------------------------------------aggcctcgggcaacaagtacgtcccccgtgccgtccttgtcgatctcgagcccggt------------------------------------accatggatgccgtccgtgctggtcctttcggtcagctgttccgccccgacaactttgtcttcggtcagtccggtgccggcaa------------------caactgggccaagggtcactacactgagggtgccgagctggtcgaccaggttctcgacgtcgtccgtcgcgaggccgagtcatgcgactgcctgcagggcttccagatcacccactccctgggtggtggtaccggtgccggtatgggtactctgctgatctccaagatccgcgaggagttccccgaccgcatgatggccactttctccgttgtgccttcgcccaaggtgtccgacaccgtcgttgagccctacaacgctaccctgtcggtgcaccagctggtcgagaactcggacgagaccttctgcattgacaac-------------------------------------------
Ophiostoma_bicolor_DQ268635_1_CBS492_7               --------------------------acagatgc-------------------------------------------------------------------------------------------------------------ccatcatctgcttgtc--------------------------------aagccttgcctttgcta-----acattctcccagggtaaccaaatcggtgccgctttctggta---------------------------tgtctgatccctcagactgagtcct----------------------ttgccggcacagcgaagacgacacgac----------------------------------ggcgacacgatttgatcctaac----------ctcttcccaggcagcagatttccggcgagcacggccttgacagcagtggcgtgtatgtattctccatgtcct-------------tggttaacgcggcgtaccgaatctaac--------------ttttccaggtacaatggctcttccgacctgcagctggagcgcctgagcgtc----tacttcaacg--------------------------------------------------------------------------------------------------------aggcctctggcaacaagtacgttccccgtgccgtcctggtcgatctggagcccggc------------------------------------accatggatgccgtccgcgctggtccctttggtcagctgttccgccccgacaacttcgttttcggccagtccggtgccggcaa------------------caactgggccaagggccactacacggagggtgctgagctggtcgaccaggtcctggacgttgtccgtcgtgaggccgagtcctgcgactgcctgcagggcttccagatcacccactccctgggtggtggtaccggtgccggtatgggtaccctgctgatctccaagatccgcgaggaattccccgatcgcatgatggccaccttttcggttgtgccctcgcccaaggtgtcggacacggtcgttgagccctacaacgccaccctgtcggtgcaccagctggt-----------------------------------------------------------------------------
Ophiostoma_montium_DQ296099_1_CMW13221               ---------------------------------------------------------------------------------------------------------------------------------------------------------------------------------------------------------------------------------------------------------------------------------------------------------------------------------------------------------------------------------------------------------------------------------------------tggcagcagatttccggcgagcacggcctggacagcagcggtgt----------------------------------------------------------------------------------ctacaatggctcgtctgacctgcagctggagcgcctgagcgtc----tacttcaacg--------------------------------------------------------------------------------------------------------aggcgtcgggcaacaagtacgtcccccgcgccgtgctggtcgacctggagcccggc------------------------------------accatggacgccgtgcgtgctggtccctttggccagctgttccgccccgacaactttgtgttcgg-----------------------------------------------------------------------------------------------------------------------------------------------------------------------------------------------------------------------------------------------------------------------------------------------------------------------------------------------------------------------------------------------------------
Ophiostoma_pulvinisporum_DQ296100_1_CMW9022          ---------------------------------------------------------------------------------------------------------------------------------------------------------------------------------------------------------------------------------------------------------------------------------------------------------------------------------------------------------------------------------------------------------------------------------------------tggcagcagatttccggcgagcacggtcttgacagcagtggcgtgtatgtattccttcatcctgcctg---------gcacggtaaccgtgtaacgcatctaac--------------acccccaggtacaatggctcctccgacctgcagctggagcgcctgagcgtc----tacttcaacg--------------------------------------------------------------------------------------------------------aggcctcgggcaacaagtacgtcccccgtgccgtccttgtcgatctcgagcccggc------------------------------------accatggacgccgtccgtgccggtcctttcggtcagctgttccgccccgacaactttgtgttcgg-----------------------------------------------------------------------------------------------------------------------------------------------------------------------------------------------------------------------------------------------------------------------------------------------------------------------------------------------------------------------------------------------------------
Ophiostoma_ips_DQ296101_1_CMW7075                    ---------------------------------------------------------------------------------------------------------------------------------------------------------------------------------------------------------------------------------------------------------------------------------------------------------------------------------------------------------------------------------------------------------------------------------------------aggcagcagatttccggcgagcacggtcttgacagcagtggcgtgtatgtatcctccaatcctg-------------gcacgacaaccgcgtaacccatctaac--------------atctccaggtacaatggctcctccgacctgcagctcgagcgcctgagcgtc----tacttcaacg--------------------------------------------------------------------------------------------------------aggcctcgggcaacaagtacgtcccccgtgccgtccttgtcgatctcgagcccggt------------------------------------accatggatgccgtccgtgctggtcctttcggtcagctgttccgccccgacaactttgtcttcgg-----------------------------------------------------------------------------------------------------------------------------------------------------------------------------------------------------------------------------------------------------------------------------------------------------------------------------------------------------------------------------------------------------------
Ophiostoma_pulvinisporum_EU977487_1_CMW9020          ---------------------------------------------------------------------------------------------------------------------------------------------------------------------------------------------------------------------------------------------------------------------------------------------------------------------------------------------------------------------------------------------------------------------ggtaaccaaatcggtgccgctttctggcagcagatttccggcgagcacggtcttgacagcagtggcgtgtatgtattccttaatcctgcctg---------gcacggtaaccgtgtaacgcatctaac--------------acccccaggtacaatggctcctccgacctgcagctggagcgcctgagcgtc----tacttcaacg--------------------------------------------------------------------------------------------------------aggcctcgggcaacaagtacgtcccccgtgccgtccttgtcgatctcgagcccggc------------------------------------accatggacgccgtccgtgccggtcctttcggtcagctgttccgccccgacaactttgtgttcggtcagtccggtgccggcaa------------------caactgggccaagggtcactacactgagggtgccgagctggtcgaccaggtcctcgacgtcgtgcgccgcgaggccgagtcatgcgactgtcttcagggcttccagatcacccactccctgggtggtggtaccggtgccggtatgggtactctgctgatctccaagatccgcgaggagttccccgaccgcatgatggccactttctccgttgtgccctcgcccaaggtgtccgatacggtcgtt-------------------------------------------------------------------------------------------------------------------
Ophiostoma_pallidulum_HM031566_1_CMW23278            --------aagtt-------------gtcggggc--------------------------------------------------------------------------------------------------------------------------------------------------------------------ggaaaagctggc------------caaagggaccggcgcgaacggcgtccatggtg--------------------------------------------------------------------------ccgggctcg---------------------------------------------------------------------------agatcgaccaggacggcacggggcacgtacttgttgccagaggcctgtggggttacgctggtcagccatttctgtcttgtcaaaagg-----cgtataggccctctcgtggcaaaa----------cacattgctaacctcattgaagtagacgctcaggcgctccagctggagatcggacgtgccgttgtacctggacaaagaggttagcagaggga---gc-----------------------------------------gagggaaacgtggcggagcgagga------------------------ggcaaaggatacgta---cacgccgctgctgtccaggccgtgctcgcctgagatctgctgccagaaagcagcaccgatttggttgccctggaaggaactcgtgttagtgactttggttcgt--------------------------agacggccaagaaccgccaaagcaatcactctgaagagccagcgggctagtcgtcatctcgacaagcctg--------------------------------------------------------------------------------------------------------------------------------------------gaagaa-------------------------------------------------------------------------------------------------------------------------------------------------------------------------------------
Ophiostoma_pallidulum_HM031567_1_CMW34941            --------aagtt-------------gtcggggc--------------------------------------------------------------------------------------------------------------------------------------------------------------------ggaaaagctggc------------caaagggaccggcgcgaacggcgtccatggtg--------------------------------------------------------------------------ccgggctcg---------------------------------------------------------------------------agatcgaccaggacggcacggggcacgtacttgttgccagaggcctgtggggttacgctggtcagccatttctgtcttgtcaaaagg-----cgtataggccctctcgtggcaaaa----------cacattgctaacctcattgaagt-gacgctcaggcgctccagctggagatcggacgtgccgttgtacctggacaaagaggttagcagaggga---gc-----------------------------------------gagggaaacgtggcggagcgagga------------------------ggcaaaggatacgta---cacgccgctgctgtccaggccgtgctcggc----------------------------------------------------------------------------------------------------------------------------------------------------------------------------------------------------------------------------------------------------------------------------------------------------------------------------------------------------------------------------------------------------------------------------------------------------------------------------------------------------------------
Masuyamyces_saponiodorus_HM031569_1_CMW30883         --------aagtt-------------gtcggggc--------------------------------------------------------------------------------------------------------------------------------------------------------------------ggaacagctggc------------caaaggggccggcgcgcacggcgtccatggtg--------------------------------------------------------------------------ccgggctcg---------------------------------------------------------------------------agatcgaccaggacggcacgggggacgtacttgttgcccgaggcctggacagagtcggcggtcagcagcgttcttcaacatactttg-----ggttaccagctcctggccaaaactcgtgcgtcccgccgtaacgcacctcgttgaagtagacgctcaggcgctccagctgcaggtcggacgtgccgttgtac---------------------------------------------------------------------------------------------------------------------------------------------------------------------------------------------------------------------------------------------------------------------------------------------------------------------------------------------------------------------------------------------------------------------------------------------------------------------------------------------------------------------------------------------------------------------------------------------------------------------------------------------------------------------------------------
Masuyamyces_saponiodorus_HM031570_1_CMW34943         --------aagtt-------------gtcggggc--------------------------------------------------------------------------------------------------------------------------------------------------------------------ggaacagctggc------------caaaggggccggcgcgcacggcgtccatggtg--------------------------------------------------------------------------ccgggctcg---------------------------------------------------------------------------agatcgaccaggacggcacgggggacgtacttgttgcccgaggcctggacagagtcggcggtcagcagcgttcttcaacatactctg-----ggttaccagctcctggccaaaactcgtgcgtcccgccgtaacgcacctcgttgaagtagacgctcaggcgctccagctgcaggtcggacgtgccgttgtac---------------------------------------------------------------------------------------------------------------------------------------------------------------------------------------------------------------------------------------------------------------------------------------------------------------------------------------------------------------------------------------------------------------------------------------------------------------------------------------------------------------------------------------------------------------------------------------------------------------------------------------------------------------------------------------
Masuyamyces_saponiodorus_HM031571_1_CMW29497         --------aagtt-------------gtcggggc--------------------------------------------------------------------------------------------------------------------------------------------------------------------ggaacagctggc------------caaatgggccggcgcgcacggcgtccatggtg--------------------------------------------------------------------------ccgggctcg---------------------------------------------------------------------------agatcgaccaggacggcacgggggacgtacttgttgcccgaggcctgcacagagtcggcggtcagcagcgttctcaaacatactctg-----ggttaccagctcctggccaaaactcgtgcgtcccgccgtaacgcacctcgttgaagtagacgctcaggcgctccagctgcaggtcggacgtgccgttgtac---------------------------------------------------------------------------------------------------------------------------------------------------------------------------------------------------------------------------------------------------------------------------------------------------------------------------------------------------------------------------------------------------------------------------------------------------------------------------------------------------------------------------------------------------------------------------------------------------------------------------------------------------------------------------------------
Ophiostoma_montium_HQ413487_1_UAMH_11070             gatttgccagcttttccttca--ccggccaatgctgtctgctcgttcgccgatctcccaagcctttcgatatcgactccgtgacgcgtacatcgtgacatgcccgagcagattcgagatcgcacgggagtctggtagactgtgcattgatcttttcacccttgcctggcacctgccgcggtgctcgagccaagtcgttgtcatccctgcctggtcgctccaacaggaacagctgatcaatgcggcgacgtcgaggctcgagaacaaccatcgcggcaatgtcgacaagccacctatcgtcc-----------------cgttgaacaattgtaatccgggtgaacaacagctaaccgcct-tctctacagg-----------tccacctccagaccggtcagtgcggtaaccagatcggtgccgctttctggcagcagatttccggcgagcacggcctggacagcagcggtgt----------------------------------------------------------------------------------ctacaatggctcgtctgacctgcaactggagcgcctgagcgtc----tacttcaacg--------------------------------------------------------------------------------------------------------aggcgtcgggcaacaagtacgtcccccgcgccgtgctggtcgatctggagcccggc------------------------------------accatggacgccgtgcgtgctggtccctttggccagctgttccgccccgacaactttgtgttcggtcagtccggtgccggc-------------------------------------------------------------------------------------------------------------------------------------------------------------------------------------------------------------------------------------------------------------------------------------------------------------------------------------------------------------------------------------------
Ophiostoma_pallidulum_JX046808_1_767RJ               ----------------------------------------------------------------------------------------------------------------------------------------------------------------------------------------------------------------------------------------------------------------------------------------------------------------------------------------------------------------------------------------------------------------------------------------ctttctggcagcagatctcaggcgagcacggcctggacagcagcggcgtgtacgtatcctttgcctcctcgctc------cgccacgtttccctcgc-----tccctctg----ctaacctctttgtccaggtacaacggcacgtccgatctccagctggagcgcctgagcgtc----tacttcaatgaggttagcaatgtgtt------ttgccacgagagggcctat-acgccttttgaca----------agacagaaatggctgaccag--------cgtaaccccacaggcctctggcaacaagtacgtgccccgtgccgtcctggtcgatctcgagcccggc------------------------------------accatggacgccgttcgcgccggtccctttggccagcttttccgccccgacaactcgtc-----------------------------------------------------------------------------------------------------------------------------------------------------------------------------------------------------------------------------------------------------------------------------------------------------------------------------------------------------------------------------------------------------------------
Ophiostoma_pallidulum_JX444619_1_348RJP              --------------------------------------------------------------------------------------------------------------------------------------------------------------------------------------------------------------------------------------------------------------------------------------------------------------------------------------------------------------------------------------------------------------------tggtaaccaaatcggtgctgctttctggcagcagatctcaggcgagcacggcctggacagcagcggcgtgtacgtatcctttgcctcctcgctc------cgccacgtttccctcgc-----tccctctg----ctaacctctttgtccaggtacaacggcacgtccgatctccagctggagcgcctgagcgtc----tacttcaatgaggttagcaatgtgtt------ttgccacgagagggcctat-acgccttttgaca----------agacagaaatggctgaccag--------cgtaaccccacaggcctctggcaacaagtacgtgccccgtgccgtcctggtcgatctcgagcccggc------------------------------------accatgg---------------------------------------------------------------------------------------------------------------------------------------------------------------------------------------------------------------------------------------------------------------------------------------------------------------------------------------------------------------------------------------------------------------------------------------------------------------------
Ophiostoma_gilletteae_KF515870_1_CMW30680            -----------------------------------------------------------------------------------------------------------------------------------------------------------------------------------------------------------------------------------taaccaaatcggtgccgctttctggta---------------------------tgccttatccctagtctgaa-----------ccctggagtcccttgacgggcttcacggcgaagataacacgacaacct-tatcgatgta-------cg-actcgagtgacgatcagactggatcctaac----------cttttcccaggcagcagatttccggcgagcacggtcttgacagcagtggcgtgtatgtattctccaatgctg-------------gcacgacaaccgcgtaacgtatctaac--------------atctccaggtacaatggctcctccgacctgcagctcgagcgcctgagcgtc----tacttcaacg--------------------------------------------------------------------------------------------------------aggccactggcaacaagtacgtccctcgtgccgtccttgtcgatctcgagcccggc------------------------------------accatggacgccgtccgtgctggtcctttcggtcagctgttccgccccgacaactttgttttcggtc---------------------------------------------------------------------------------------------------------------------------------------------------------------------------------------------------------------------------------------------------------------------------------------------------------------------------------------------------------------------------------------------------------
Ophiostoma_pallidulum_KY568363_1_90bSSW              -------------------------------------------------------------------------------------------------------------------------------------------------------------------------------------------------------------------------------------------------------------------------------------------------------------------------------------------------------------------------------------------------------------------------------------------------------------------------------gcagcggcgtgtacgtatcctttgcctccgcgctc------cgccacgtttccctcgc-----tccctctg----ctaacctctttgtccaggtacaacggcacgtccgatctccagctggagcgcctgagcgtc----tacttcaatgaggttagcaatgtgtt------ttgccacgagagggcctat-acgccttttgaca----------aaacagaaatggctgaccag--------cgtaaccccacaggcctctggcaacaaatacgtgccccgtgccgtcctggtcgatctcgagcccggc------------------------------------accatggacgccgttcgcgccggtccctttggccagcttttccgccccgacaacttcgtcttcggccagtcgggtgctggcaa------------------caactgggccaagggtca-----------------------------------------------------------------------------------------------------------------------------------------------------------------------------------------------------------------------------------------------------------------------------------------------------------------------------------------------------
Masuyamyces_acarorum_MG205686_1_CMW41850             -----------------------ccggccaatgc-gtatgtatcccccctcccctcccgtccttcttcttttc-----------------------tcctaggccaaaagctacgaga-----------------------------------------a-------------------------agactggggagacacggcagctgacagatcatgcctgcagggtaaccaaattggtgctgctttctggta---------------------------tgcacaagctcctccgctcgcttcttttaaaaaaaaaaagatccgggctggtctcgcgccgcctccgggcagccgccca-gaggggcttcgagctctcccccccctcacccggttccctcgaatgctgac----------gcgcaaataggcagcagatctcaggcgagcacggcctggacagcaatggcgtgtatgtgtattcattgttctttggcttctgtgttcttcgttgctttgttgcagtcctatct----cctaactc-gggttcagctacaacggcacgtccgacctccagctggagcgcctgagcgtc----tacttcaacgaggttcgtaatatcgg-------c-tcgctcttttgtcttg-tggagctgtaaggag-----cccgaaccatttgggctgaccaagtcaaaaacaaccacccataggcctctggcaacaagtacgtgccccgcgccgtcctcgtcgatctcgagcccggc------------------------------------accatggacgccgtccgcgccggtcctttcggccagctcttccgccccgacaacttcgtcttcggccagtcgggagctggcaa------------------caactgggccaagggtcacta--------------------------------------------------------------------------------------------------------------------------------------------------------------------------------------------------------------------------------------------------------------------------------------------------------------------------------------------------
Ophiostoma_japonicum_MH124279_1_CMW44468             ----------------------------------------------------------------------------------------------------------------------------------------------------------------------------------------------------------------------------------------------gtgctgctttctggta---------------------------tgcctgatccccagtcttg---------------------ccctcgacggtactcaccgcggatacgacacgacgacccaatctcatata-------cggctccgtatggcgacaagactgaatgctga--atgctaacctcgttcacaggcagcagatttctggcgagcacggccttgacagcaatggcgtgtatgtactctcgtatccctcct----------tgtttgacgccgcgtaccgaatctaac--------------atgcctaggtacaacggctcctccgacctccagctggagcgcctgagcgtc----tacttcaacg--------------------------------------------------------------------------------------------------------aggcctctggcaacaagtacgtcccccgtgccgtcctcgtcgatctcgagcccggt------------------------------------accatggacgccgtccgtgctggtccctttggtcagctgttccgccccgacaacttcgttttcggtcagtccggtgctggcaa------------------caactgggccaagggtc------------------------------------------------------------------------------------------------------------------------------------------------------------------------------------------------------------------------------------------------------------------------------------------------------------------------------------------------------
Ophiostoma_japonicum_MH124282_1_CMW44592             ---------------------------------------------------------------------------------------------------------------------------------------------------------------------------------------------------------------------------------------------ggtgctgctttctggta---------------------------tgcctgatccccagtcttg---------------------ccctcgacggtactcaccgcggatacgacacgacgacccaatctcatata-------cggctccgtatggcgacaagactgaatgctga--atgctaacctcgttcacaggcagcagatttctggcgagcacggccttgacagcaatggcgtgtatgtactctcgtatccctcct----------tgtttgacgccgcgtaccgaatctaac--------------atgcctaggtacaacggctcctccgacctccagctggagcgcctgagcgtc----tacttcaacg--------------------------------------------------------------------------------------------------------aggcctctggcaacaagtacgtcccccgtgccgtcctcgtcgatctcgagcccggt------------------------------------accatggacgccgtccgtgctggtccctttggtcagctgttccgccccgacaacttcgttttcggtcagtccggtgctggcaa------------------caactgggccaagggt-------------------------------------------------------------------------------------------------------------------------------------------------------------------------------------------------------------------------------------------------------------------------------------------------------------------------------------------------------
Masuyamyces_jilinensis_MH124290_1_CMW40491           -acgat--aggttcacctccagaccggccaatgc-gtatgtatcccccctcccctcccatccttcttcatttc-----------------------tcgtaggccaaaagctacgaga-----------------------------------------a-------------------------agacaggggagacacggcagctgacagatcatgcctgcagggtaaccaaattggtgctgctttctggta---------------------------tgcacaagctcctcccctcgcttctttgaaaaaaaaaaggatctgggctggtctcgcggcgcctccgggtggccgccca-gatgagcttcg-agtcccccccctcccacccggttccctcgaatgctgac----------gcgcaaataggcagcagatctcaggcgagcacggcctggacagcaatggcgtgtatgtgtattccttgttctttggcttctgtgttcttcgttgcttggttgcagccctatct----cctaactc-gggttcagctacaacggcacgtccgacctccagctggagcgcctgagcgtc----tacttcaacgaggttcgtaatatcgg-------c-tccctcttttgtcttgtgggagttgtaagaag-----cctgaacgatttgggctgaccaagtcaaaaacaaccacccataggcctctggcaacaagtacgtgccccgcgccgtcctcgtcgatctcgagcccggc------------------------------------accatggacgccgtccgcgccggtcctttcggccagctcttccggcccgacaacttcgtcttcggccagtcgggcgctggcaa------------------caactgggccaagggtcactacactgaggt-----------------------------------------------------------------------------------------------------------------------------------------------------------------------------------------------------------------------------------------------------------------------------------------------------------------------------------------
Masuyamyces_jilinensis_MH124291_1_CMW40492           -acgat--aggttcacctccagaccggccaatgc-gtatgtatcccccctcccctcccatccttcttcatttc-----------------------tcgtaggccaaaagctacgaga-----------------------------------------a-------------------------agacaggggagacacggcagctgacagatcatgcctgcagggtaaccaaattggtgctgctttctggta---------------------------tgcacaagctcctcccctcgcttctttgaaaaaaaaaaggatctgggctggtctcgcggcgcctccgggtggccgccca-gatgagcttcg-agtcccccccctcccacccggttccctcgaatgctgac----------gcgcaaataggcagcagatctcaggcgagcacggcctggacagcaatggcgtgtatgtgtattccttgttctttggcttctgtgttcttcgttgcttggttgcagccctatct----cctaactc-gggttcagctacaacggcacgtccgacctccagctggagcgcctgagcgtc----tacttcaacgaggttcgtaatatcgg-------c-tccctcttttgtcttgtgggagttgtaagaag-----cctgaacgatttgggctgaccaagtcaaaaacaaccacccataggcctctggcaacaagtacgtgccccgcgccgtcctcgtcgatctcgagcccggc------------------------------------accatggacgccgtccgcgccggtcctttcggccagctcttccggcccgacaacttcgtcttcggccagtcgggcgctggcaa------------------caactgggccaagggtcactac-------------------------------------------------------------------------------------------------------------------------------------------------------------------------------------------------------------------------------------------------------------------------------------------------------------------------------------------------
Ophiostoma_manchongi_MH124464_1_CMW41872             ------------------ccagaccggtcaatgc-gtacgtacattaacccctttcccaa--------------------------------------------------ctacgagatggcattgtctgccgat-----atgcgacaatctactcgtc---------------------------aattcaagtgctgtggttgcta-----acatgatcacagggtaaccaaattggtgccgctttctggta---------------------------tgcctgatcccctcgtctt-------------------acccctcgacggtgctcatcgcgaaggcgacacgacgacct-tcttgatatg-------cggacgcatacggcgacaggactgatt--------tactaacctcgttcacaggcagcagatctccggcgagcacggcctcgacagcaatggcgtgtatgtattcctcgtatcctccctt------gatgtctgacgccgcgtgacgagtctaaca-------------tcccccaggtacaacggctcctccgacctccagctggagcgcctgagcgtc----tacttcaacg--------------------------------------------------------------------------------------------------------aggcctctggcaacaagtacgtcccccgtgccgtccttgtcgatctcgagccgggt------------------------------------accatggacgccgtccgtgccggtccttttggtcagctgttccgccccgacaacttcgttttcggtcagtccggtgctggcaa------------------caactgggccaa-----------------------------------------------------------------------------------------------------------------------------------------------------------------------------------------------------------------------------------------------------------------------------------------------------------------------------------------------------------
Ophiostoma_manchongi_MH124465_1_CMW41954             -------taggttcacctccagaccggtcaatgc-gtacgtacattaacccctttcccaa--------------------------------------------------ctacgagatggcattgtctgccgat-----atgcgacaatctactcgtc---------------------------aattcaagtgctgtggttgcta-----acatgatcacagggtaaccaaattggtgccgctttctggta---------------------------tgcctgatcccctcgtctt-------------------acccctcgacggtgctcatcgcgaaggcgacacgacgacct-tcttgatatg-------cggacgcatacggcgacaggactgatt--------tactaacctcgttcacaggcagcagatctccggcgagcacggcctcgacagcaatggcgtgtatgtattcctcgtatcctccctt------gatgtctgacgccgcgcgacgagtctaaca-------------tcccccaggtacaacggctcctccgacctccagctggagcgcctgagcgtc----tacttcaacg--------------------------------------------------------------------------------------------------------aggcctctggcaacaagtacgtcccccgtgccgtccttgtcgatctcgagccgggt------------------------------------accatggacgccgtccgtgccggtccttttggtcagctgttccgccccgacaacttcgttttcggtcagtccggtgctggcaa------------------caactgggccaagggtcactacactga--------------------------------------------------------------------------------------------------------------------------------------------------------------------------------------------------------------------------------------------------------------------------------------------------------------------------------------------
Ophiostoma_ips_MH324805_1_CXY1631                    ----------------------------------------------------------------------------------------------------------------------------------------------------------------------------------------------------------------------------------------------------------------------------------------------------------------------------------------------------------------------------------------------------------------------------aaatcggtgctgctttctggcagcagatttccggcgagcacggtcttgacagcagtggcgtgtatgtattcctcaattctgcctg---------gcacgacaaccgtgtaacgcatctaac--------------acccccaggtacaatggctcctccgacctgcagctggagcgcctgagcgtc----tacttcaacg--------------------------------------------------------------------------------------------------------aggcctctggcaacaagtacgtcccccgtgccgtccttgtcgatctcgaacccggc------------------------------------accatggacgccgtccgtgccggtcctttcggtcagctgttccgccccgacaactttgtgttcggtcagtccggtgccggcaa------------------caactgggccaagggtcactacactgagggta---------------------------------------------------------------------------------------------------------------------------------------------------------------------------------------------------------------------------------------------------------------------------------------------------------------------------------------
Masuyamyces_massonianae_MH370810_1_CFCC51648         -------------------------------------------------------------------------------------------------------------------------------------------------------------------------------------------------------------------------------------------------------------------------------------------------------------------------------------------------------------------------------------tcccccccccccctcacccggttccctcgaatgctgac----------gcgcaaacaggcagcaaatctcaggcgagcacggcctggacagcaatggcgtgtatgtgtattccttgttctttggcttctgggttcttcgttgctttgttgcagtcctatct----cctaactc-gggttcagctacaacggcacgtccgacctccagctggagcgcctgagcgtc----tacttcaacgaggttcgtaatatcgg-------c-tcgctcttttgtcttg-gggagctgtaaggag-----cccgaaccatttgggctgaccaagtcaaaaacaaccacccataggcctctggcaacaagtacgtgccccgcgccgtcctcgtcgatctcgagcccggc------------------------------------accatggacgccgtccgcgctggtcctttcggccagctcttccgccccgacaacttcgtcttcggccagtcggga-------------------------------------------------------------------------------------------------------------------------------------------------------------------------------------------------------------------------------------------------------------------------------------------------------------------------------------------------------------------------------------------------
Masuyamyces_massonianae_MH370811_1_CFCC51649         -------------------------------------------------------------------------------------------------------------------------------------------------------------------------------------------------------------------------------------------------------------------------------------------------------------------------------------------------------------------------------------tcccccccccccctcacccggttccctcgaatgctgac----------gcgcaaacaggcagcaaatctcaggcgagcacggcctggacagcaatggcgtgtatgtgtattccttgttctttggcttctgggttcttcgttgctttgttgcagtcctatct----cctaactc-gggttcagctacaacggcacgtccgacctccagctggagcgcctgagcgtc----tacttcaacgaggttcgtaatatcgg-------c-tcgctcttttgtcttg-gggagctgtaaggag-----cccgaaccatttgggctgaccaagtcaaaaacaaccacccataggcctctggcaacaagtacgtgccccgcgccgtcctcgtcgatctcgagcccggc------------------------------------accatggacgccgtccgcgctggtcctttcggccagctcttccgccccgacaacttcgtcttcggccagtcggga-------------------------------------------------------------------------------------------------------------------------------------------------------------------------------------------------------------------------------------------------------------------------------------------------------------------------------------------------------------------------------------------------
Masuyamyces_lotiformis_MN896036_1_CFCC52691          ---------------------------------------------------------------------------------------------------------------------------------------------------------------------------------------------------------------------------------ggtaaccaaatcggtgctgctttctggta---------------------------tgcacagatcccgctctcccgttcctctcg--------acttcgcgccgggagacggctcctacgacaacgggagcc------------------------accttgctttggccccccgaccgaaccagacgactgacccgttacacaggcagcagatctcaggcgagcatggcctggacagcaatggcgtgtatgtattcattgcccttcggcccg-----------------cggccaccgtttctcctt----tctaacct-gtcgttaggtacaacggcacgtccgatctccagctggagcgcctgagcgtt----tacttcaacgaggtcagtcttgcgga---------------aaccgtcag--acgagccgtgccg---------tgcccaacacgtactgacccc----------ggactctgcaggcctctggcaacaagtacgttccccgcgccgtcctcgtcgatctcgagcccggc------------------------------------accatggacgccgtccgcgccggtccctttggccagctcttccgccccgacaactttgtcttcggccagtcggg--------------------------------------------------------------------------------------------------------------------------------------------------------------------------------------------------------------------------------------------------------------------------------------------------------------------------------------------------------------------------------------------------
Masuyamyces_lotiformis_MN896037_1_CFCC52692          ---------------------------------------------------------------------------------------------------------------------------------------------------------------------------------------------------------------------------------ggtaaccaaatcggtgctgctttctggta---------------------------tgcacagatcccgctctcccgttcctctcg--------acttcgcgccgggagacggctcctacgacaacgggagcc------------------------accttgctttggccccccgaccgaaccagacgactgacccgttacacaggcagcagatctcaggcgagcatggcctggacagcaatggcgtgtatgtattcattgcccttcggcccg-----------------cggccaccgtttctcctt----tctaacct-gtcgttaggtacaacggcacgtccgatctccagctggagcgcctgagcgtt----tacttcaacgaggtcagtcttgcgga---------------aaccgtcag--acgagccgtgccg---------tgcccaacacgtactgacccc----------ggactctgcaggcctctggcaacaagtacgttccccgcgccgtcctcgtcgatctcgagcccggc------------------------------------accatggacgccgtccgcgccggtccctttggccagctcttccgccccgacaactttgtcttcggccagtcggg--------------------------------------------------------------------------------------------------------------------------------------------------------------------------------------------------------------------------------------------------------------------------------------------------------------------------------------------------------------------------------------------------
Ophiostoma_pseudobicolor_MN896038_1_CXY2009          ------------------------------------------------------------------------------------------------------------------------------------------------------------------------------------------------------------------------------------------------gctgctttctggta---------------------------tgtctgatccctcagactgagccct----------------------ttgtgggcacagcgaagacgacacgac----------------------------------cgcgacacgatttgatcctaac----------ctcttcccaggcagcagatttccggcgagcacggccttgacagcagtggcgtgtatgtattctccatgtcct-------------tatttaacgcggcgtaccgaatctaac--------------atttccaggtacaatggctcctccgacctgcagctggagcgcctgagcgtc----tacttcaacg--------------------------------------------------------------------------------------------------------aggcctctggcaacaagtacgttccccgtgccgtcctggtcgacctggagcccggc------------------------------------accatggacgccgtccgcgctggtccctttggtcagctgttccgccccgacaacttcgttttcggccagtccggtgccggcaa------------------caactgggccaaggg--------------------------------------------------------------------------------------------------------------------------------------------------------------------------------------------------------------------------------------------------------------------------------------------------------------------------------------------------------
Ophiostoma_pseudobicolor_MN896040_1_CXY2010          ------------------------------------------------------------------------------------------------------------------------------------------------------------------------------------------------------------------------------------------------gctgctttctggta---------------------------tgtctgatccctcagactgagccct----------------------ttgtgggcacagcgaagacgacacgac----------------------------------cgcgacacgatttgatcctaac----------ctcttcccaggcagcagatttccggcgagcacggccttgacagcagtggcgtgtatgtattctccatgtcct-------------tatttaacgcggcgtaccgaatctaac--------------atttccaggtacaatggctcctccgacctgcagctggagcgcctgagcgtc----tacttcaacg--------------------------------------------------------------------------------------------------------aggcctctggcaacaagtacgttccccgtgccgtcctggtcgacctggagcccggc------------------------------------accatggacgccgtccgcgctggtccctttggtcagctgttccgccccgacaacttcgttttcggccagtccggtgccggcaa------------------caactgggccaaggg--------------------------------------------------------------------------------------------------------------------------------------------------------------------------------------------------------------------------------------------------------------------------------------------------------------------------------------------------------
Ophiostoma_gilletteae_MT637200_1_CMW_30681           ------------------------------------------------------------------------------------------------------------------------------------------------------------------------------------------------------------------------------------------------------------------------------------------------------------------------------------------------------------------------------------------------------------------------------------------------cagcagatttccggcgagcacggtcttgacagcagtggcgtgtatgtattctccaatgctg-------------gcacgacaaccgcgtaacgtatctaac--------------atctccaggtacaatggctcctccgacctgcagctcgagcgcctgagcgtc----tacttcaacg--------------------------------------------------------------------------------------------------------aggccactggcaacaagtacgtccctcgtgccgtccttgtcgatctcgagcccggc------------------------------------accatggacgccgtccgtgctggtcctttcggtcagctgttccgccccgacaactttgttttcggtcagtccggtgccggcaa------------------caactgggccaagggtcactac-------------------------------------------------------------------------------------------------------------------------------------------------------------------------------------------------------------------------------------------------------------------------------------------------------------------------------------------------
Ophiostoma_ips_MW066371_1_VPRI43529                  ----------gttcacctccagaccggtcagtgc-gtacgtatta----------------------------------------------------------------------------------------------------------------------------------------------------------------------------------------------------------------------------------------------------ccttccccttta-----------ccatttgtctactagacgaaatcatcagcggatattcgacatctgttc-cttgtctatg-------ca-tctttgttgctaacactgccccagggtaaccaaatcggtgccgctttctggcagcagatttccggcgagcacggtcttgacagcagtggcgtgtatgtattcctcaattctgcctg---------gcacgacaaccgtgtaacgcatctaac--------------acccccaggtacaatggctcctccgacctgcagctggagcgcctgagcgtc----tacttcaacg--------------------------------------------------------------------------------------------------------aggcctctggcaacaagtacgtcccccgtgccgtccttgtcgatctcgaacccggc------------------------------------accatggacgccgtccgtgccggtcctttcggtcagctgttccgccccgacaactttgtgttcggtcagtccggtgccggcaa------------------caactgggccaagggtcactacactgagggtgccgagctggttgaccaggtcctcgacgtcgtgcgccgcgaggctgagtcatgcgattgccttcagggcttccagatcacccactccctgggtggtggtaccggtgccggtatgggtactctgctgatctccaagatccgcgaggagttccccgaccgcatgatggctacgttctccgttgtgccgtcgcccaaggtgtccgacacggtcgttgagccctacaacgctaccctgtcggtgcaccagctggtcgagaactcggacgagaccttctgcattgacaacgaggctctgtacgacatctgcatgcgcacgctgaagctgccca
Ophiostoma_ips_MW066375_1_VPRI42255                  ----------gttcacctccagaccggtcagtgc-gtacgtatta----------------------------------------------------------------------------------------------------------------------------------------------------------------------------------------------------------------------------------------------------ccttccccttta-----------ccatttgtctactagacgacatcatcagcggatattcgacatctgttc-cttgtctatg-------ca-tctttgttgctaacactgccccagggtaaccaaatcggtgccgctttctggcagcagatttccggcgagcacggtcttgacagcagtggcgtgtatgtattcctcaattctgcctg---------gcacgacaaccgtgtaacgcatctaac--------------acccccaggtacaatggctcctccgacctgcagctggagcgcctgagcgtc----tacttcaacg--------------------------------------------------------------------------------------------------------aggcctctggcaacaagtacgtcccccgtgccgtccttgtcgatctcgaacccggc------------------------------------accatggacgccgtccgtgccggtcctttcggtcagctgttccgccccgacaactttgtgttcggtcagtccggtgccggcaa------------------caactgggccaagggtcactacactgagggtgccgagctggttgaccaggtcctcgacgtcgtgcgccgcgaggctgagtcatgcgattgccttcagggcttccagatcacccactccctgggtggtggtaccggtgccggtatgggtactctgctgatctccaagatccgcgaggagttccccgaccgcatgatggctacgttctccgttgtgccgtcgcccaaggtgtccgacacggtcgttgagccctacaacgctaccctgtcggtgcaccagctggtcgagaactcggacgagaccttctgcattgacaacgaggctctgtacgacatctgcatgcgcacgctgaagctgccca
Ophiostoma_ips_MW066380_1_VPRI43851                  ----------gttcacctccagaccggtcagtgc-gtacgtatta----------------------------------------------------------------------------------------------------------------------------------------------------------------------------------------------------------------------------------------------------ccttccccttta-----------ccatttgtctactagacgacatcatcagcggatattcgacatctgttc-cttgtctatg-------ca-tctttgttgctaacactgccccagggtaaccaaatcggtgccgctttctggcagcagatttccggcgagcacggtcttgacagcagtggcgtgtatgtattcctcaattctgcctg---------gcacgacaaccgtgtaacgcatctaac--------------acccccaggtacaatggctcctccgacctgcagctggagcgcctgagcgtc----tacttcaacg--------------------------------------------------------------------------------------------------------aggcctctggcaacaagtacgtcccccgtgccgtccttgtcgatctcgaacccggc------------------------------------accatggacgccgtccgtgccggtcctttcggtcagctgttccgccccgacaactttgtgttcggtcagtccggtgccggcaa------------------caactgggccaagggtcactacactgagggtgccgagctggttgaccaggtcctcgacgtcgtgcgccgcgaggctgagtcatgcgattgccttcagggcttccagatcacccactccctgggtggtggtaccggtgccggtatgggtactctgctgatctccaagatccgcgaggagttccccgaccgcatgatggctacgttctccgttgtgccgtcgcccaaggtgtccgacacggtcgttgagccctacaacgctaccctgtcggtgcaccagctggtcgagaactcggacgagaccttctgcattgacaacgaggctctgtacgacatctgcatgcgcacgctgaagctgccca
Ophiostoma_pallidulum_MW066381_1_VPRI43846           ----------gttcacctccagaccggccaatgc-gtacgtatcttccttacc--------------------------------------------------------------------------------------------------------------------------------------------------------------aggcttctcgagatgacgactagcccg---ctggctcttagcc---------------------------cactggctcttc-------------------agagtgattgctttgacggtggttg----gccgtctacggaccaaagt-cactaacacg----------------------agcgccttccagggcaaccaaatcggtgctgctttctggcagcagatctcaggcgagcacggcctggacagcagtggcgtgtacgtatcctttgcctcctcgctc------cgccacgtttccctcgc-----tccctctg----ctaacctccttgtccaggtacaacggcacgtccgatctccagctggagcgcctgagcgtc----tacttcaatgaggttagcaatgtgtt------ttgccacgagagggccgat-acgccttttgaca----------agacagaaatggctgaccag--------cgtaaccccacaggcctctggcaacaagtacgtgccccgtgccgtcctggtcgatctcgagcccggc------------------------------------accatggacgccgtgcgcgccggtccctttggccagcttttccgccccgacaacttcgtctttggccagtcgggtgctggcaa------------------caactgggccaagggtcactacactgagggcgccgagctcgttgaccaggtgctcgatgtcgtccgccgcgaggccgagagctgcgactgcctccagggcttccagatcacccactccctgggtggtggtaccggtgctggtatgggtaccctcctgatctccaagatccgcgaggagttccccgaccgcatgatggcgaccttctccgttgtcccctcccccaaggtgtccgacactgtcgttgagccgtacaacgccaccctgtccatccaccagctggtcgagaactcggacgagaccttctgcattgacaacgaggctctgtacgacatctgcatgcgcaccctgaagctgccca
Graphilbum_translucens_MZ019527_1_SNM104             ---------------------------------------------------------------------------------------------------------------------------------------------------------------------------------------------------------------------------------------------------------tggta---------------------------------------------------------------------------tggacaccgcgccttgcctttcccatagccg-acattgcaca-----------------------gccggcttttgacgagttaaatgctaacaccgaccaggcagcagatctcggccgagcacggcctggacagcaatggtgt----------------------------------------------------------------------------------gtacaacggcacgtccgagctgcagctcgagcgtatgaacgtg----tacttcaacgaggtgtgtcacgcagagata----------------------actatgccgagca---------tggctagcagcggctaactcccggaa-----------tccaggcctcgggcaacaagtatgttccccgtgccgtcctcgtcgacctggagcccggc------------------------------------accatggacgccgttcgcgccggtcccttcggccagctcttccgtccggacaactttgtcttcggccagtc-----------------------------------------------------------------------------------------------------------------------------------------------------------------------------------------------------------------------------------------------------------------------------------------------------------------------------------------------------------------------------------------------------
Graphilbum_translucens_MZ019528_1_SNM144             --------------------------------------------------------------------------------------------------------------------------------------------------------------------------------------------------------------------------------------------tggtgccgctttttggta---------------------------------------------------------------------------tggacaccgcgccttgcctttcccatagccg-acattgcaca-----------------------gccggcttttgacgagttaaatgctaacaccgaccaggcagcagatctcggccgagcacggcctggacagcaatggtgt----------------------------------------------------------------------------------gtacaacggcacgtccgagctgcagctcgagcgtatgaacgtg----tacttcaacgaggtgtgtcacgcagagata----------------------actatgccgagca---------tggctagcagcggctaactcccggaa-----------tccaggcctcgggcaacaagtatgttccccgtgccgtcctcgtcgacctggagcccggc------------------------------------accatggacgccgttcgcgccggtcccttcggccagctcttccgtccggacaactttgtcttcggccagtc-----------------------------------------------------------------------------------------------------------------------------------------------------------------------------------------------------------------------------------------------------------------------------------------------------------------------------------------------------------------------------------------------------
Masuyamyces_chinensis_PP666388_1_CFCC57860           ---------------------------------------------------------------------------------------------------------------------------------------------------------------------------------------------------------------------------------------------------------------------------------------------------------------------------------------------------------------------------------------------------------------------ggtaaccaaatcggtgctgctttctggcagcagatctcaggcgagcacggcctggacagcaatggcgtgtatgtactgcgctctcttctctgc------tgcctctcccgcttggccg----gcctttg----tctgaccc-tgccataggtacaacggcacgtccgatctgcagctggagcgcctgagcgtc----tactttaacgaggtgcgttacggtgggag-----------------------tcgaggctggtca---------ctgaaagcagctgctgaccgt----------cccgtgtctaggcatccggcaacaagtacgtcccccgcgccgtcctggtcgatctcgagcccggc------------------------------------accatggacgccgtgcgcgccggcccctttggccagctgttccgccccgacaactt--------------------------------------------------------------------------------------------------------------------------------------------------------------------------------------------------------------------------------------------------------------------------------------------------------------------------------------------------------------------------------------------------------------------
Masuyamyces_sp_KL_2024a_PP746258_1_SCAU_22GD05131    ---------------------------------------------------------------------------------------------------------------------------------------------------------------------------------------------------------------------------------ggtaaccaaatcggtgctgctttctggta---------------------------tgcacagatcccactcttccgttcctctcg-------agtttcgcggcggaagacggcgcccacgacaaccgggagcct-cgttgaccgg-----------cccgtgttttggctccccgaccgaaccagacgactaacccgtcacacaggcagcagatctcaggcgagcatggcctggacagcagtggcgtgtatgtaatccttgcctctcgacccg-----------------cggtcacatacccccctt----tctaacct-gtcctcaggtacaacggcacgtccgatcttcagctggagcgcctgagcgtc----tacttcaacgaggtccgtcttgcaga---------------aagcgacagg-gcgtgctgtgccg---------tgccaaatgcgtactgacccc----------ggactgtgcaggcctccggcaacaagtacgttccccgtgccgttctcgtcgatctcgagcccggc------------------------------------accatggacgccgtccgcgccggtccctttggccagctcttccgccccgacaactttgtcttcggccagtcgggtgctggcaa------------------caactgggccaagggtcacta--------------------------------------------------------------------------------------------------------------------------------------------------------------------------------------------------------------------------------------------------------------------------------------------------------------------------------------------------
Masuyamyces_sp_KL_2024a_PP746259_1_SCAU_22GD05132    ---------------------------------------------------------------------------------------------------------------------------------------------------------------------------------------------------------------------------------ggtaaccaaatcggtgctgctttctggta---------------------------tgcacagatcccactcttccgttcctctcg-------agtttcgcggcggaagacggcgcccacgacaaccgggagcct-cgttgaccgg-----------cccgtgttttggctccccgaccgaaccagacgactaacccgtcacacaggcagcagatctcaggcgagcatggcctggacagcagtggcgtgtatgtaatccttgcctctcgacccg-----------------cggtcacatacccccctt----tctaacct-gtcctcaggtacaacggcacgtccgatcttcagctggagcgcctgagcgtc----tacttcaacgaggtccgtcttgcaga---------------aagcgacagg-gcgtgctgtgccg---------tgccaaatgcgtactgacccc----------ggactgtgcaggcctccggcaacaagtacgttccccgtgccgttctcgtcgatctcgagcccggc------------------------------------accatggacgccgtccgcgccggtccctttggccagctcttccgccccgacaactttgtcttcggccagtcgggtgctggcaa------------------caactgggccaagggtcacta--------------------------------------------------------------------------------------------------------------------------------------------------------------------------------------------------------------------------------------------------------------------------------------------------------------------------------------------------
Masuyamyces_sp_CJ_2024a_PQ381079_1_SCAU_22SN34132    ---------------------------------------------------------------------------------------------------------------------------------------------------------------------------------------------------------------------------------------------------------------------------------------------------------------------------------------------------------------------------------------------------------------------ggtaaccaaatcggtgctgctttctggcagcagatctcaggcgagcacggcctggacagcaatggcgtgtatgtgcccttgcctttttacca-------cgccgcgttccccttacctcgccccccttt----ctgacctc-ttgtccaggtacaacggcacgtccgatctccagctggagcgcctgagcgtc----tactttaacgaggtgggcaatgccta-------t-atgcgcctgcgcctct-gcgcctttgacca----------aacagacaattgctgacccg--------cggaaccccacaggcctcgggcaacaagtacgtcccccgtgccgtcctcgtcgatctcgagcccggc------------------------------------accatggacgccgttcgcgctggtccctttggccagctcttccgtcccgacaactt--------------------------------------------------------------------------------------------------------------------------------------------------------------------------------------------------------------------------------------------------------------------------------------------------------------------------------------------------------------------------------------------------------------------
Masuyamyces_sp_CJ_2024a_PQ381080_1_SCAU_22SN40091    ---------------------------------------------------------------------------------------------------------------------------------------------------------------------------------------------------------------------------------------------------------------------------------------------------------------------------------------------------------------------------------------------------------------------ggtaaccaaatcggtgctgctttctggcagcagatctcaggcgagcacggcctggacagcaatggcgtgtatgtgcccttgcctttttacca-------cgccgcgttccccttacctcgccccccttt----ctgacctc-ttgtccaggtacaacggcacgtccgatctccagctggagcgcctgagcgtc----tactttaacgaggtgggcaatgccta-------t-atgcgcctgcgcctct-gcgcctttgacca----------aacagacaattgctgacccg--------cggaaccccacaggcctcgggcaacaagtacgtcccccgtgccgtcctcgtcgatctcgagcccggc------------------------------------accatggacgccgttcgcgctggtccctttggccagctcttccgtcccgacaactt--------------------------------------------------------------------------------------------------------------------------------------------------------------------------------------------------------------------------------------------------------------------------------------------------------------------------------------------------------------------------------------------------------------------
Ophiostoma_pallidulum_PQ672789_1_NFF1664             ---------------cctccagaccggccaatgc-gtacgtatcttccttccc--------------------------------------------------------------------------------------------------------------------------------------------------------------aggcttctcgagatgacaactagcccg---ctggctcttagcc---------------------------cactggctcttc-------------------agattgattgcttgaacggtggttg----gccgtctacggaccaaagt-cactaacacg----------------------agttccttccagggcaaccaaatcggtgctgctttctggcagcagatctcaggcgagcacggcctggacagcagtggcgtgtacgtatcctttgcctcctcgctc------cgccacgtttccctccc-----tccctctg----ctaacctccttgtccaggtacaacggcacgtccgatctccagctggagcgcctgagcgtc----tacttcaatgaggttagcaatgtgtt------ttgccacgagagggccgat-acgccttttgaca----------agacagaaatggctgaccag--------cgtaaccccacaggcctctggcaacaagtacgtgccccgtgccgtcctggtcgatcttgagcccggc------------------------------------accatggacgccgttcgcgccggtccctttggccagcttttccgccccgacaacttcgtcttcggccagtcgggtgctggcaa------------------caactgggccaagggtcact----------------------------------------------------------------------------------------------------------------------------------------------------------------------------------------------------------------------------------------------------------------------------------------------------------------------------------cac--------------
Ophiostoma_pallidulum_PQ672790_1_NFF1665             ---------------cctccagaccggccaatgc-gtacgtatcttccttccc--------------------------------------------------------------------------------------------------------------------------------------------------------------aggcttctcgagatgacaactagcccg---ctggctcttagcc---------------------------cactggctcttc-------------------agattgattgcttgaacggtggttg----gccgtctacggaccaaagt-cactaacacg----------------------agttccttccagggcaaccaaatcggtgctgctttctggcagcagatctcaggcgagcacggcctggacagcagtggcgtgtacgtatcctttgcctcctcgctc------cgccacgtttccctccc-----tccctctg----ctaacctccttgtccaggtacaacggcacgtccgatctccagctggagcgcctgagcgtc----tacttcaatgaggttagcaatgtgtt------ttgccacgagagggccgat-acgccttttgaca----------agacagaaatggctgaccag--------cgtaaccccacaggcctctggcaacaagtacgtgccccgtgccgtcctggtcgatcttgagcccggc------------------------------------accatggacgccgttcgcgccggtccctttggccagcttttccgccccgacaacttcgtcttcggccagtcgggtgctggcaa------------------caactgggccaagggtcact----------------------------------------------------------------------------------------------------------------------------------------------------------------------------------------------------------------------------------------------------------------------------------------------------------------------------------cac--------------
Ophiostoma_ips_PQ672791_1_NFF1623                    ---------------cctccagaccggtcagtgc-gtacgtatta----------------------------------------------------------------------------------------------------------------------------------------------------------------------------------------------------------------------------------------------------ccttccccttta-----------ccatttgtctactagacgacatcatcagcggatattcgacatctgttc-cttgtctatg-------ca-tctttgttgctaacactgccccagggtaaccaaatcggtgccgctttctggcagcagatttccggcgagcacggtcttgacagcagtggcgtgtatgtattcctcaattctgcctg---------gcacgacaaccgtgtaacgcatctaac--------------acccccaggtacaatggctcctccgacctgcagctggagcgcctgagcgtc----tacttcaacg--------------------------------------------------------------------------------------------------------aggcctctggcaacaagtacgtcccccgtgccgtccttgtcgatctcgaacccggc------------------------------------accatggacgccgtccgtgccggtcctttcggtcagctgttccgccccgacaactttgtgttcggtcagtccggtgccggcaa------------------caactgggccaagggtcact---------------------------------------------------------------------------------------------------------------------------------------------------------------------------------------------------------------------------------------------------------------------------------------------------------------------------------------------------
Ophiostoma_ips_PQ672792_1_NFF1624                    ------------tcacctccagaccggtcagtgc-gtacgtatta----------------------------------------------------------------------------------------------------------------------------------------------------------------------------------------------------------------------------------------------------ccttccccttta-----------ccatttgtctactagacgacatcatcagcggatattcgacatctgttc-cttgtctatg-------ca-tctttgttgctaacactgccccagggtaaccaaatcggtgccgctttctggcagcagatttccggcgagcacggtcttgacagcagtggcgtgtatgtattcctcaattctgcctg---------gcacgacaaccgtgtaacgcatctaac--------------acccccaggtacaatggctcctccgacctgcagctggagcgcctgagcgtc----tacttcaacg--------------------------------------------------------------------------------------------------------aggcctctggcaacaagtacgtcccccgtgccgtccttgtcgatctcgaacccggc------------------------------------accatggacgccgtccgtgccggtcctttcggtcagctgttccgccccgacaactttgtgttcggtcagtccggtgccggcaa------------------caactgggccaagggtcact---------------------------------------------------------------------------------------------------------------------------------------------------------------------------------------------------------------------------------------------------------------------------------------------------------------------------------------------------
Ophiostoma_ips_PQ672793_1_NFF1625                    a-cgat--aggttcacctccagaccggtcagtgc-gtacgtatta----------------------------------------------------------------------------------------------------------------------------------------------------------------------------------------------------------------------------------------------------ccttccccttta-----------ccatttgtctactagacgacatcatcagcggatattcgacatctgttc-cttgtctatg-------ca-tctttgttgctaacactgccccagggtaaccaaatcggtgccgctttctggcagcagatttccggcgagcacggtcttgacagcagtggcgtgtatgtattcctcaattctgcctg---------gcacgacaaccgtgtaacgcatctaac--------------acccccaggtacaatggctcctccgacctgcagctggagcgcctgagcgtc----tacttcaacg--------------------------------------------------------------------------------------------------------aggcctctggcaacaagtacgtcccccgtgccgtccttgtcgatctcgaacccggc------------------------------------accatggacgccgtccgtgccggtcctttcggtcagctgttccgccccgacaactttgtgttcggtcagtccggtgccggcaa------------------caactgggccaagggtcact---------------------------------------------------------------------------------------------------------------------------------------------------------------------------------------------------------------------------------------------------------------------------------------------------------------------------------------------------
Masuyamyces_sp_1_DX_2024_PQ672794_1_NFF1608          -acgattaaggttttcctccagaccggccaatgc-gtacgtatcctcccccggct-------------------------------------------------------------------------------------------------------------------------------------------------------------gtgctggcgacaagccggccagcctgctcccgccctgtgcca-------------------------------------------------------------------------accgtgtttggtggctcgcccgcgaaacaacgt-agctaacgtc-----------------------cgtgcttccagggtaaccaaattggtgctgctttctggcagcagatctcaggcgagcacggcctggacagcaatggcgtgtatgtgtcccctgccgcgctgttt------cttctccccccgcctcccgtggttcccgtg----ctgaccgc-gccttcagctacaacggcacctctgacctccagctggagcgcctgagcgtc----tacttcaacgaggtcagtgcttgcgacgtccctctttgggcctctgatttt-gtaccgtctgtctcgtctgtcgaccgctggttttgctgaccct----------tccctccgcaggcctccggcaacaagtacgtcccccgtgccgtcctcgtcgatctcgagcccggc------------------------------------accatggacgccgtccgcgccggcccctttggccagcttttccgtcccgacaacttcgtcttcggccagtcgggtgccggcaa------------------caactgggccaagggt-------------------------------------------------------------------------------------------------------------------------------------------------------------------------------------------------------------------------------------------------------------------------------------------------------------------------------------------------------
Masuyamyces_sp_1_DX_2024_PQ672795_1_NFF1609          -acgattaaggttttcctccagaccggccaatgc-gtacgtatcctcccccggct-------------------------------------------------------------------------------------------------------------------------------------------------------------gtgctggcgacaagccggccagcctgctcccgccctgtgcca-------------------------------------------------------------------------accgtgtttggtggctcgcccgcgaaacaacgt-agctaacgtc-----------------------cgtgcttccagggtaaccaaattggtgctgctttctggcagcagatctcaggcgagcacggcctggacagcaatggcgtgtatgtgtcccctgccgcgctgttt------cttctccccccgcctcccgtggttcccgtg----ctgaccgc-gccttcagctacaacggcacctctgacctccagctggagcgcctgagcgtc----tacttcaacgaggtcagtgcttgcgacgtccctctttgggcctctgatttt-gtaccgtctgtctcgtctgtcgaccgctggttttgctgaccct----------tccctccgcaggcctccggcaacaagtacgtcccccgtgccgtcctcgtcgatctcgagcccggc------------------------------------accatggacgccgtccgcgccggcccctttggccagcttttccgtcccgacaacttcgtcttcggccagtcgggtgccggcaa------------------caactgggccaagggt-------------------------------------------------------------------------------------------------------------------------------------------------------------------------------------------------------------------------------------------------------------------------------------------------------------------------------------------------------
Masuyamyces_sp_2_DX_2024_PQ672796_1_NFF1645          tacgat--aggtttacctccagaccggccaatgc-gtacgtatcctcccccggct-------------------------------------------------------------------------------------------------------------------------------------------------------------gtgctgccgacaagccggccagcctgctcccgccctgtgcca-------------------------------------------------------------------------accgtgtttggtggctcgcccgcgaaacaacgt-agctaacgtc-----------------------cgtgcttccagggtaaccaaattggtgctgctttctggcagcagatctcaggcgagcacggcctggacagcaatggcgtgtatgtgtcccctgccgcgctgttt------cttctccccccgcctcccgtggttcccgtg----ctgaccgc-gccttcagctacaacggcacctctgacctccagctggagcgcctgagcgtc----tacttcaacgaggtcagtgcttgcgacgtccctc-ttgggcctctgctttt-gtaccgtctgtctcgtctgtcgaccgctggttttgctgaccct----------tcccaacgcaggcctccggcaacaagtacgtcccccgtgccgtcctcgtcgatctcgagcccggc------------------------------------accatggacgccgtccgcgccggcccctttggccagcttttccgtcccgacaacttcgtcttcggccagtcgggtgccggcaa------------------caactgggccaagggt-------------------------------------------------------------------------------------------------------------------------------------------------------------------------------------------------------------------------------------------------------------------------------------------------------------------------------------------------------
Masuyamyces_sp_2_DX_2024_PQ672797_1_NFF1646          tacgat--aggtttacctccagaccggccaatgc-gtacgtatcctcccccggct-------------------------------------------------------------------------------------------------------------------------------------------------------------gtgctgccgacaagccggccagcctgctcccgccctgtgcca-------------------------------------------------------------------------accgtgtttggtggctcgcccgcgaaacaacgt-agctaacgtc-----------------------cgtgcttccagggtaaccaaattggtgctgctttctggcagcagatctcaggcgagcacggcctggacagcaatggcgtgtatgtgtcccctgccgcgctgttt------cttctccccccgcctcccgtggttcccgtg----ctgaccgc-gccttcagctacaacggcacctctgacctccagctggagcgcctgagcgtc----tacttcaacgaggtcagtgcttgcgacgtccctc-ttgggcctctgctttt-gtaccgtctgtctcgtctgtcgaccgctggttttgctgaccct----------tcccaacgcaggcctccggcaacaagtacgtcccccgtgccgtcctcgtcgatctcgagcccggc------------------------------------accatggacgccgtccgcgccggcccctttggccagcttttccgtcccgacaacttcgtcttcggccagtcgggtgccggcaa------------------caactgggccaagggt-------------------------------------------------------------------------------------------------------------------------------------------------------------------------------------------------------------------------------------------------------------------------------------------------------------------------------------------------------
;
END;

begin trees;
	tree tree_1 = [&R] (((((((((((Ophiostoma_ips_AY194951_1_UAMH_9962:0.001505,(((Ophiostoma_ips_MH324805_1_CXY1631:0.008511,Ophiostoma_ips_PQ672791_1_NFF1623:1.0E-6)[&label="0/40"]:1.0E-6,Ophiostoma_ips_PQ672792_1_NFF1624:1.0E-6)[&label="0/43"]:1.0E-6,Ophiostoma_ips_PQ672793_1_NFF1625:1.0E-6)[&label="0/46"]:3.0E-6)[&label="0/31"]:1.0E-6,(Ophiostoma_ips_MW066375_1_VPRI42255[&!rotate=true]:1.0E-6,Ophiostoma_ips_MW066380_1_VPRI43851[&!rotate=true]:1.0E-6)[&label="0/71",!rotate=true]:2.0E-6)[&label="39.1/45"]:0.001454,Ophiostoma_ips_MW066371_1_VPRI43529[&!rotate=true]:2.0E-6)[&label="95.8/91",!rotate=true]:0.045601,(Ophiostoma_pulvinisporum_DQ296100_1_CMW9022:0.005192,Ophiostoma_pulvinisporum_EU977487_1_CMW9020:1.0E-6)[&label="70.8/85",!rotate=true]:0.008774)[&label="99.9/86",!rotate=true]:0.118181,((Ophiostoma_ips_AY194956_1_CBS_137_36:3.0E-6,Ophiostoma_ips_DQ296101_1_CMW7075:1.0E-6)[&label="96/100"]:0.02508,(Ophiostoma_gilletteae_KF515870_1_CMW30680:2.0E-6,Ophiostoma_gilletteae_MT637200_1_CMW_30681:1.0E-6)[&label="93.4/100"]:0.028158)[&label="82.9/76"]:0.020966)[&label="99.1/59"]:0.084072,(Ophiostoma_bicolor_DQ268635_1_CBS492_7:0.019518,(Ophiostoma_pseudobicolor_MN896038_1_CXY2009:1.0E-6,Ophiostoma_pseudobicolor_MN896040_1_CXY2010:1.0E-6)[&label="83.2/100"]:0.012486)[&label="99.9/89"]:0.095189)[&label="89.6/36"]:0.035625,((Ophiostoma_japonicum_MH124279_1_CMW44468:1.0E-6,Ophiostoma_japonicum_MH124282_1_CMW44592:1.0E-6)[&label="95.3/100"]:0.054797,(Ophiostoma_manchongi_MH124464_1_CMW41872:2.0E-6,Ophiostoma_manchongi_MH124465_1_CMW41954:0.001592)[&label="99.3/98"]:0.092074)[&label="80.9/50"]:0.034162)[&label="94.7/45"]:0.144197,(((Masuyamyces_acarorum_MG205686_1_CMW41850:0.00767,(Masuyamyces_massonianae_MH370810_1_CFCC51648:1.0E-6,Masuyamyces_massonianae_MH370811_1_CFCC51649:1.0E-6)[&label="94.8/100"]:0.012364)[&label="25.3/41"]:0.018892,(Masuyamyces_jilinensis_MH124290_1_CMW40491:1.0E-6,Masuyamyces_jilinensis_MH124291_1_CMW40492:2.0E-6)[&label="72.1/100"]:0.010655)[&label="100/76"]:0.320508,((Masuyamyces_lotiformis_MN896036_1_CFCC52691:1.0E-6,Masuyamyces_lotiformis_MN896037_1_CFCC52692:1.0E-6)[&label="92.2/100"]:0.055168,(Masuyamyces_sp__KL_2024a_PP746258_1_SCAU_22GD05131:2.0E-6,Masuyamyces_sp__KL_2024a_PP746259_1_SCAU_22GD05132:1.0E-6)[&label="89.4/100"]:0.050742)[&label="99.7/99"]:0.284266)[&label="85.1/46"]:0.088599)[&label="86.8/19"]:0.076427,((((Ophiostoma_pallidulum_HM031566_1_CMW23278:0.003138,Ophiostoma_pallidulum_HM031567_1_CMW34941:3.0E-6)[&label="86.9/97"]:0.257028,(Masuyamyces_saponiodorus_HM031569_1_CMW30883:2.0E-6,(Masuyamyces_saponiodorus_HM031570_1_CMW34943:1.0E-6,Masuyamyces_saponiodorus_HM031571_1_CMW29497:0.016357)[&label="15.8/47"]:0.003972)[&label="76.7/82"]:0.168032)[&label="100/100",!rotate=true]:7.662908,((Masuyamyces_sp__1_DX_2024_PQ672794_1_NFF1608:1.0E-6,Masuyamyces_sp__1_DX_2024_PQ672795_1_NFF1609:1.0E-6)[&label="81.5/100"]:0.006043,(Masuyamyces_sp__2_DX_2024_PQ672796_1_NFF1645:1.0E-6,Masuyamyces_sp__2_DX_2024_PQ672797_1_NFF1646:1.0E-6)[&label="59.7/100"]:0.002215)[&label="73/95",!rotate=true]:0.280399)[&label="0/13",!rotate=true]:3.0E-6,((((Ophiostoma_pallidulum_JX046808_1_767RJ:2.0E-6,Ophiostoma_pallidulum_JX444619_1_348RJP:2.0E-6)[&label="48.6/98"]:0.012947,Ophiostoma_pallidulum_KY568363_1_90bSSW:0.008567)[&label="73.6/58"]:0.004162,(Ophiostoma_pallidulum_MW066381_1_VPRI43846:0.009201,(Ophiostoma_pallidulum_PQ672789_1_NFF1664:1.0E-6,Ophiostoma_pallidulum_PQ672790_1_NFF1665:1.0E-6)[&label="86.3/100"]:0.00788)[&label="82.5/89"]:0.006658)[&label="98.5/83"]:0.09702,(Masuyamyces_sp__CJ_2024a_PQ381079_1_SCAU_22SN34132:3.0E-6,Masuyamyces_sp__CJ_2024a_PQ381080_1_SCAU_22SN40091:3.0E-6)[&label="98.1/100"]:0.109713)[&label="86.2/61"]:0.048922)[&label="93.2/28"]:0.092374)[&label="41.6/23"]:0.096454,((Ophiostoma_montium_DQ296099_1_CMW13221:0.007471,Ophiostoma_montium_HQ413487_1_UAMH_11070:0.021114)[&label="99.8/100"]:0.401041,Masuyamyces_chinensis_PP666388_1_CFCC57860:3.0E-6)[&label="91.9/72"]:0.260561)[&label="100/100"]:0.54681,Graphilbum_translucens_MZ019527_1_SNM104:1.0E-6,Graphilbum_translucens_MZ019528_1_SNM144:3.0E-6);
end;
